# Supplementary material for: CRISPR knockout genome-wide screens identify the HELQ-RAD52 axis in regulating the repair of cisplatin-induced single-stranded DNA gaps
Source: Nucleic Acids Res. 2024 Nov 12;52(22):13832–48. doi: 10.1093/nar/gkae998 (PMC11662931; doi:10.1093/nar/gkae998)
Supplement: gkae998_Supplemental_Files [file gkae998_supplemental_files.zip]

Archive with 6 entries (6 files):
- Supplementary Material.pdf
- Supplementary Table S1.xls
- Supplementary Table S2.xls
- Supplementary Table S3.xls
- Supplementary Table S4.xls
- Supplementary Table S5.xlsx
