# Supplementary material for: CRISPR knockout genome-wide screens identify the HELQ-RAD52 axis in regulating the repair of cisplatin-induced single-stranded DNA gaps
Source: Nucleic Acids Res. 2024 Nov 12;52(22):13832–48. doi: 10.1093/nar/gkae998 (PMC11662931; doi:10.1093/nar/gkae998)
Supplement: gkae998_Supplemental_Files [file gkae998_supplemental_files.zip › Supplementary Table S1.xls]

## Sheet: HeLaEVNTCIS.gene_summary
Supplementary Table S1: MAGeCK analyses of the CRISPR screens identifying genes whose loss confers increased sensitivity to cisplatin in HeLa-EV cells.
id	num	neg|score	neg|p-value	neg|fdr	neg|rank	neg|goodsgrna	neg|lfc	pos|score	pos|p-value	pos|fdr	pos|rank	pos|goodsgrna	pos|lfc
RABAC1	4	2.5953e-05	9.0913e-05	0.791876	1	3	-0.44128	0.21486	0.35033	0.995782	6714	1	-0.44128
RHOT1	4	7.53e-05	0.00028621	0.791876	2	4	-1.4734	0.99992	0.99993	0.999926	19113	0	-1.4734
CAMSAP1	4	7.7858e-05	0.00029812	0.791876	3	2	-0.31194	0.91926	0.91907	0.99927	17506	0	-0.31194
TMEM151A	4	9.2257e-05	0.00034993	0.791876	4	3	-1.089	0.45515	0.58391	0.997757	11131	1	-1.089
IL23A	4	0.00010206	0.00038981	0.791876	5	4	-1.1055	0.9999	0.9999	0.999926	19112	0	-1.1055
WIBG	4	0.00012976	0.00050171	0.791876	6	3	-0.55737	0.86881	0.86838	0.99927	16569	0	-0.55737
LINC00452	4	0.00014331	0.00054988	0.791876	7	4	-0.64467	0.99986	0.99986	0.999926	19111	0	-0.64467
SLC37A1	4	0.00015271	0.00059081	0.791876	8	4	-0.50195	0.99985	0.99985	0.999926	19110	0	-0.50195
MID1IP1	4	0.00017568	0.00066955	0.791876	9	3	-0.54382	0.61123	0.66249	0.997757	12642	1	-0.54382
TSHZ1	4	0.00018166	0.00069027	0.791876	10	2	-0.57166	0.51898	0.61351	0.997757	11698	1	-0.57166
IFNW1	4	0.00018735	0.00071151	0.791876	11	3	-1.5125	0.50675	0.60766	0.997757	11599	1	-1.5125
ERGIC3	4	0.00021733	0.00081563	0.791876	12	4	-0.83646	0.99978	0.99978	0.999926	19109	0	-0.83646
XPOT	4	0.00023356	0.00087727	0.791876	13	1	0.27656	0.1543	0.28626	0.990732	5501	2	0.27656
PITHD1	4	0.00023761	0.00089022	0.791876	14	2	-0.34776	0.77917	0.78087	0.997757	14931	1	-0.34776
MYB	4	0.0002403	0.00089696	0.791876	15	4	-0.61186	0.99976	0.99976	0.999926	19108	0	-0.61186
GCNT7	4	0.00024714	0.00091768	0.791876	16	3	-0.91879	0.42765	0.57186	0.997757	10903	1	-0.91879
THYN1	4	0.00027389	0.0010208	0.791876	17	4	-0.72102	0.99973	0.99973	0.999926	19107	0	-0.72102
MAN2B2	4	0.00027811	0.0010322	0.791876	18	4	-0.62509	0.99972	0.99972	0.999926	19106	0	-0.62509
SLC9A3R2	4	0.00028546	0.0010581	0.791876	19	1	0.49023	0.0757	0.16984	0.990732	3212	3	0.49023
BAIAP2	4	0.00029134	0.0010788	0.791876	20	3	-0.67395	0.37662	0.52024	0.99706	9930	1	-0.67395
FIBP	4	0.00029296	0.0010871	0.791876	21	3	-0.78467	0.39684	0.54154	0.99706	10348	1	-0.78467
GFAP	4	0.00032229	0.0011871	0.791876	22	3	-0.70286	0.81439	0.81399	0.997757	15576	0	-0.70286
GP2	4	0.00032377	0.0011912	0.791876	23	4	-0.89042	0.99968	0.99968	0.999926	19105	0	-0.89042
GALNT13	4	0.00033735	0.0012414	0.791876	24	4	-0.66432	0.99682	0.99682	0.999926	19050	0	-0.66432
BCAT2	4	0.00034754	0.0012793	0.791876	25	2	-0.35776	0.12107	0.25101	0.990732	4799	2	-0.35776
MAATS1	4	0.00036893	0.0013663	0.791876	26	4	-0.71089	0.99963	0.99964	0.999926	19104	0	-0.71089
MOB3C	4	0.00036962	0.0013684	0.791876	27	4	-0.87604	0.99963	0.99964	0.999926	19103	0	-0.87604
OR10A7	4	0.00038925	0.0014279	0.791876	28	1	0.05673	0.42622	0.57124	0.997757	10897	1	0.05673
ZNF365	4	0.00039478	0.0014492	0.791876	29	3	-0.75024	0.28039	0.41897	0.99706	8011	1	-0.75024
VWA8	4	0.00039603	0.0014533	0.791876	30	2	-0.23866	0.23814	0.37467	0.995782	7178	2	-0.23866
BTD	4	0.00040421	0.0014808	0.791876	31	3	-0.92762	0.94103	0.94095	0.99927	17956	0	-0.92762
SFRP4	4	0.00043445	0.0015875	0.791876	32	2	-0.55668	0.32088	0.46135	0.99706	8814	1	-0.55668
SBNO2	4	0.00044114	0.0016134	0.791876	33	1	0.12387	0.3049	0.4446	0.99706	8477	2	0.12387
EDA	4	0.00044835	0.0016434	0.791876	34	3	-0.77259	0.90201	0.90164	0.99927	17157	0	-0.77259
HIST1H4D	4	0.00049302	0.0018144	0.791876	35	2	-0.52658	0.84088	0.84016	0.99927	16064	0	-0.52658
C5orf28	4	0.00053071	0.0019444	0.791876	36	4	-1.2603	0.99917	0.99916	0.999926	19092	0	-1.2603
ACY1	4	0.00053356	0.0019568	0.791876	37	4	-0.62256	0.99947	0.99948	0.999926	19102	0	-0.62256
RHBDD1	4	0.00054491	0.001989	0.791876	38	2	-0.053149	0.4488	0.58111	0.997757	11079	1	-0.053149
GPATCH3	4	0.0005558	0.002034	0.791876	39	2	-0.13548	0.16729	0.29998	0.991068	5772	2	-0.13548
MED30	3	0.00055636	0.0016139	0.791876	40	3	-2.268	0.99944	0.99946	0.999926	19101	0	-2.268
TSNARE1	4	0.00056418	0.0020698	0.791876	41	4	-0.90189	0.99944	0.99945	0.999926	19100	0	-0.90189
ARPIN	4	0.00057294	0.002104	0.791876	42	3	-0.46132	0.9417	0.94163	0.99927	17971	0	-0.46132
WNT16	4	0.00057756	0.0021242	0.791876	43	3	-0.66849	0.75474	0.76023	0.997757	14539	1	-0.66849
TRPV3	4	0.00058674	0.0021552	0.791876	44	4	-1.3511	0.99941	0.99943	0.999926	19099	0	-1.3511
OC90	4	0.00058889	0.0021604	0.791876	45	3	-0.81414	0.67761	0.70339	0.997757	13445	1	-0.81414
CYP4F22	4	0.00059568	0.0021853	0.791876	46	2	-0.83554	0.30572	0.44542	0.99706	8493	1	-0.83554
UBE2G2	4	0.0005968	0.0021879	0.791876	47	1	0.37802	0.076265	0.17092	0.990732	3239	2	0.37802
MCEMP1	4	0.00060182	0.0022091	0.791876	48	2	-0.43023	0.020678	0.060313	0.990732	1147	1	-0.43023
C12orf4	4	0.00061031	0.0022397	0.791876	49	3	-0.86659	0.98594	0.98594	0.99927	18842	0	-0.86659
MTRNR2L9	4	0.0006259	0.0022956	0.791876	50	2	-0.65615	0.015174	0.048383	0.989035	932	1	-0.65615
ATM	4	0.00063062	0.0023117	0.791876	51	2	-0.26404	0.358	0.50054	0.99706	9536	2	-0.26404
ATXN3L	4	0.00063693	0.0023355	0.791876	52	2	-0.49696	0.71187	0.72705	0.997757	13902	1	-0.49696
SLC5A10	4	0.00064076	0.0023474	0.791876	53	4	-0.58043	0.99936	0.99937	0.999926	19098	0	-0.58043
ZNF630	4	0.00064868	0.0023785	0.791876	54	1	0.13204	0.2125	0.34784	0.995451	6661	2	0.13204
CLN8	4	0.00066896	0.0024541	0.791876	55	2	-0.418	0.90832	0.90806	0.99927	17271	0	-0.418
CCDC117	4	0.0006714	0.0024619	0.791876	56	4	-0.85971	0.99758	0.99758	0.999926	19061	0	-0.85971
PXMP2	4	0.00069098	0.0025365	0.791876	57	4	-0.89871	0.99931	0.99932	0.999926	19097	0	-0.89871
C2orf82	4	0.00070056	0.0025702	0.791876	58	1	0.10088	0.62783	0.67229	0.997757	12817	1	0.10088
DPYSL3	4	0.000702	0.0025769	0.791876	59	4	-0.73409	0.9993	0.9993	0.999926	19096	0	-0.73409
LXN	4	0.00070676	0.0025966	0.791876	60	3	-0.82213	0.9753	0.97524	0.99927	18625	0	-0.82213
GK2	4	0.00071702	0.0026256	0.791876	61	3	-1.024	0.75193	0.75796	0.997757	14495	1	-1.024
FGF5	4	0.0007396	0.0027111	0.791876	62	2	-0.41602	0.050756	0.12174	0.990732	2292	1	-0.41602
ASIC4	4	0.00074729	0.0027334	0.791876	63	3	-0.89647	0.97124	0.97121	0.99927	18535	0	-0.89647
RNF19B	4	0.00075244	0.002753	0.791876	64	1	-0.069972	0.68262	0.70677	0.997757	13510	1	-0.069972
TUBB4B	4	0.00075693	0.002767	0.791876	65	4	-1.228	0.99924	0.99925	0.999926	19095	0	-1.228
CXorf21	4	0.00077041	0.0028162	0.791876	66	3	-1.3341	0.73288	0.74291	0.997757	14209	1	-1.3341
OR3A1	4	0.00078629	0.0028737	0.791876	67	2	-0.68253	0.88446	0.88404	0.99927	16850	0	-0.68253
SPDL1	4	0.00079459	0.0029053	0.791876	68	3	-1.5989	0.83993	0.83922	0.99927	16049	0	-1.5989
EGFLAM	4	0.00080431	0.0029432	0.791876	69	2	-0.26295	0.86203	0.86162	0.99927	16433	0	-0.26295
COPS7B	4	0.00081284	0.0029716	0.791876	70	2	-0.65133	0.16381	0.29625	0.990924	5699	1	-0.65133
NCAPD2	4	0.00081453	0.0029773	0.791876	71	4	-1.262	0.99919	0.99917	0.999926	19094	0	-1.262
OR11H6	4	0.00082168	0.0030032	0.791876	72	4	-0.76735	0.99918	0.99917	0.999926	19093	0	-0.76735
OR13C8	4	0.00082807	0.0030245	0.791876	73	2	-0.68897	0.6814	0.70597	0.997757	13493	1	-0.68897
HSFX1	4	0.00085619	0.0031239	0.806864	74	1	0.041361	0.30509	0.44479	0.99706	8479	1	0.041361
ZC3H8	4	0.00088676	0.0032369	0.807289	75	4	-1.0226	0.99911	0.9991	0.999926	19091	0	-1.0226
CDH1	4	0.00089181	0.0032566	0.807289	76	4	-0.73465	0.99547	0.99551	0.999555	19035	0	-0.73465
SH3BP5	4	0.00091482	0.0033369	0.807289	77	3	-0.63238	0.984	0.984	0.99927	18808	0	-0.63238
HIST1H2BL	4	0.00092566	0.0033845	0.807289	78	4	-1.5885	0.99907	0.99906	0.999926	19089	0	-1.5885
NSMCE4A	4	0.00092566	0.0033845	0.807289	79	4	-1.154	0.99907	0.99906	0.999926	19088	0	-1.154
SMC6	4	0.00092566	0.0033845	0.807289	80	4	-1.302	0.99907	0.99906	0.999926	19090	0	-1.302
CDY2A	4	0.00095993	0.0035005	0.807289	81	1	0.011487	0.06263	0.14484	0.990732	2738	2	0.011487
ZFHX3	4	0.00096086	0.0035031	0.807289	82	3	-1.7433	0.91143	0.91122	0.99927	17346	0	-1.7433
ANKRD23	4	0.00096269	0.0035057	0.807289	83	2	0.012684	0.019864	0.058572	0.990732	1111	2	0.012684
WIPF2	4	0.00098488	0.0035746	0.813355	84	4	-0.84693	0.99902	0.999	0.999926	19087	0	-0.84693
SQSTM1	4	0.0010118	0.0036705	0.823546	85	2	0.072816	0.1517	0.28353	0.990732	5449	2	0.072816
TRIM45	4	0.0010304	0.0037357	0.823546	86	4	-0.4844	0.99897	0.99896	0.999926	19086	0	-0.4844
KLF8	4	0.0010327	0.0037487	0.823546	87	3	-0.89254	0.90176	0.90138	0.99927	17148	0	-0.89254
OR4A16	4	0.0010637	0.0038595	0.832482	88	3	-0.53823	0.78448	0.78559	0.997757	15019	1	-0.53823
PLSCR3	4	0.0010978	0.0039875	0.832482	89	3	-0.80638	0.27655	0.41492	0.99706	7938	1	-0.80638
PAPPA2	4	0.0011054	0.0040175	0.832482	90	3	-0.69898	0.63653	0.67739	0.997757	12920	1	-0.69898
FANCA	4	0.0011054	0.0040175	0.832482	91	3	-0.9018	0.94348	0.94339	0.99927	18003	0	-0.9018
AOC3	4	0.0011112	0.0040377	0.832482	92	4	-0.80038	0.99889	0.99887	0.999926	19085	0	-0.80038
MAGEA5	4	0.0011155	0.0040507	0.832482	93	2	-0.20191	0.54937	0.62866	0.997757	11981	1	-0.20191
USP20	4	0.0011537	0.0041776	0.849268	94	3	-0.90629	0.94701	0.94698	0.99927	18074	0	-0.90629
CALM3	4	0.0011674	0.0042289	0.849268	95	2	-0.46454	0.77276	0.77532	0.997757	14826	1	-0.46454
NME1-NME2	4	0.0011771	0.0042657	0.849268	96	4	-0.83302	0.99436	0.99442	0.99927	19017	0	-0.83302
S100Z	4	0.0012193	0.0044154	0.870011	97	3	-1.2348	0.78864	0.78935	0.997757	15089	1	-1.2348
BEST2	4	0.0012465	0.0045273	0.882956	98	4	-0.999	0.99875	0.99875	0.999926	19084	0	-0.999
PCK2	4	0.0012711	0.0046138	0.887877	99	2	-0.71144	0.79969	0.79968	0.997757	15297	1	-0.71144
DENR	4	0.0012994	0.0047081	0.887877	100	3	-1.0968	0.013325	0.043841	0.974104	854	1	-1.0968
MSL3	4	0.0013172	0.0047718	0.887877	101	3	-0.70247	0.45651	0.58452	0.997757	11142	1	-0.70247
ITIH3	4	0.001323	0.0047956	0.887877	102	3	-0.56158	0.21622	0.35176	0.995782	6732	1	-0.56158
SYCN	4	0.0013404	0.0048531	0.887877	103	2	-0.3753	0.053548	0.12727	0.990732	2396	2	-0.3753
CDCA7L	4	0.0013748	0.0049707	0.887877	104	1	0.29277	0.076308	0.17099	0.990732	3241	3	0.29277
SHFM1	4	0.0013764	0.0049743	0.887877	105	4	-1.3028	0.99862	0.99863	0.999926	19083	0	-1.3028
PILRB	4	0.0013957	0.0050406	0.887877	106	2	-0.67921	0.23582	0.37228	0.995782	7128	1	-0.67921
LETM2	4	0.001412	0.0050981	0.887877	107	2	0.014573	0.0022221	0.0079872	0.960157	154	2	0.014573
TMEM245	4	0.0014267	0.0051536	0.887877	108	1	0.22528	0.73288	0.74291	0.997757	14211	1	0.22528
SMTNL1	4	0.0014527	0.0052473	0.887877	109	4	-1.0863	0.99855	0.99855	0.999926	19082	0	-1.0863
SOWAHA	4	0.0014602	0.0052753	0.887877	110	3	-0.66137	0.65608	0.68943	0.997757	13149	1	-0.66137
SLC2A10	4	0.0014785	0.0053432	0.887877	111	1	0.092078	0.35888	0.50151	0.99706	9560	2	0.092078
SEC14L5	4	0.0014787	0.0053437	0.887877	112	4	-0.62311	0.99852	0.99853	0.999926	19081	0	-0.62311
E2F5	4	0.0014872	0.0053706	0.887877	113	4	-0.63356	0.99851	0.99852	0.999926	19080	0	-0.63356
FAM83D	4	0.0015304	0.00554	0.887877	114	2	-0.42919	0.73388	0.74363	0.997757	14222	1	-0.42919
ZNF620	4	0.0015399	0.0055701	0.887877	115	4	-0.57923	0.99846	0.99848	0.999926	19079	0	-0.57923
TMEM255B	4	0.0015436	0.0055825	0.887877	116	2	-0.28043	0.77757	0.77946	0.997757	14902	1	-0.28043
EDEM1	4	0.0015521	0.0056177	0.887877	117	4	-0.80684	0.99392	0.99396	0.99927	19007	0	-0.80684
SPDEF	4	0.0015656	0.0056617	0.887877	118	2	-0.56664	0.76403	0.7679	0.997757	14692	1	-0.56664
DRD2	4	0.0015822	0.0057213	0.887877	119	2	-0.2487	0.82086	0.82038	0.997757	15702	0	-0.2487
CCDC144A	4	0.0016003	0.0057881	0.887877	120	4	-0.78606	0.9984	0.99841	0.999926	19078	0	-0.78606
BTN1A1	4	0.0016068	0.0058115	0.887877	121	4	-0.45759	0.99839	0.9984	0.999926	19077	0	-0.45759
PTPRN2	4	0.0016099	0.0058228	0.887877	122	4	-0.55398	0.99839	0.9984	0.999926	19076	0	-0.55398
ENDOV	4	0.0016108	0.0058249	0.887877	123	3	-0.59195	0.97413	0.97405	0.99927	18590	0	-0.59195
KIAA0040	4	0.0016164	0.0058425	0.887877	124	4	-0.51766	0.99838	0.99839	0.999926	19075	0	-0.51766
FDX1L	4	0.0016341	0.0059088	0.887877	125	2	-0.76786	0.56538	0.63713	0.997757	12137	1	-0.76786
PPIH	4	0.0016404	0.0059296	0.887877	126	4	-0.79505	0.99836	0.99836	0.999926	19074	0	-0.79505
OR5H6	4	0.0016479	0.0059565	0.887877	127	3	-0.91328	0.98249	0.98251	0.99927	18782	0	-0.91328
NGFRAP1	4	0.0016644	0.0060166	0.887877	128	3	-0.74868	0.74842	0.75506	0.997757	14435	1	-0.74868
RNF20	4	0.0016653	0.0060187	0.887877	129	4	-0.92848	0.99833	0.99834	0.999926	19073	0	-0.92848
MIP	4	0.0016835	0.0060767	0.887877	130	4	-0.65737	0.99832	0.99833	0.999926	19072	0	-0.65737
MMP9	4	0.0016859	0.0060855	0.887877	131	1	0.021102	0.48085	0.59555	0.997757	11356	1	0.021102
PGLYRP3	4	0.0017013	0.0061388	0.888559	132	2	-0.64998	0.9174	0.91722	0.99927	17462	0	-0.64998
JAM3	4	0.0017192	0.0062119	0.888559	133	3	-0.6019	0.05432	0.12879	0.990732	2430	1	-0.6019
DEFB131	4	0.001736	0.0062715	0.888559	134	2	-0.30491	0.17541	0.30861	0.992752	5925	2	-0.30491
MAML3	4	0.0017377	0.0062761	0.888559	135	1	0.046807	0.74321	0.75089	0.997757	14368	1	0.046807
MORF4L1	4	0.0017896	0.0064688	0.901236	136	1	-0.22245	0.30193	0.44148	0.99706	8432	1	-0.22245
TMEM135	4	0.0018051	0.0065134	0.901236	137	4	-0.97515	0.99819	0.99822	0.999926	19071	0	-0.97515
NFYC	4	0.0018092	0.0065268	0.901236	138	2	-0.42818	0.13861	0.26973	0.990732	5168	1	-0.42818
PCDHA3	4	0.0018341	0.0066128	0.901236	139	3	-0.60483	0.30612	0.44586	0.99706	8504	1	-0.60483
VWCE	4	0.0018414	0.0066408	0.901236	140	2	-0.22993	0.062012	0.14368	0.990732	2711	2	-0.22993
MBD3L1	4	0.0018427	0.0066486	0.901236	141	4	-0.52469	0.99816	0.99818	0.999926	19070	0	-0.52469
CEP120	4	0.0018933	0.0068216	0.913418	142	2	-0.3115	0.718	0.73158	0.997757	13994	1	-0.3115
IGSF22	4	0.0019341	0.0069692	0.919392	143	2	-0.44864	0.76503	0.76873	0.997757	14709	1	-0.44864
TPPP	4	0.001936	0.0069749	0.919392	144	4	-0.61791	0.99806	0.99808	0.999926	19069	0	-0.61791
CXCR4	4	0.0019752	0.0071174	0.931744	145	3	-0.35773	0.72105	0.73391	0.997757	14035	1	-0.35773
ACTR2	4	0.0019969	0.0071935	0.935307	146	2	-0.56442	0.90881	0.90855	0.99927	17283	0	-0.56442
EML3	4	0.0020487	0.0073691	0.951666	147	3	-0.62739	0.91182	0.91164	0.99927	17350	0	-0.62739
PSMC5	4	0.0020881	0.0075194	0.952711	148	3	-1.4884	0.9323	0.93207	0.99927	17789	0	-1.4884
FBXO47	4	0.0020881	0.0075194	0.952711	149	3	-1.8595	0.89245	0.89212	0.99927	16989	0	-1.8595
MPZ	4	0.0021006	0.0075655	0.952711	150	2	-0.23277	0.95378	0.95367	0.99927	18197	0	-0.23277
NEK6	4	0.0021334	0.0076794	0.952711	151	3	-0.92538	0.98771	0.98773	0.99927	18873	0	-0.92538
PAPLN	4	0.0021783	0.0078359	0.952711	152	1	0.51434	0.11104	0.23441	0.990732	4486	2	0.51434
UBB	4	0.0021783	0.0078359	0.952711	153	2	-0.39283	0.90318	0.90284	0.99927	17183	0	-0.39283
CSNK1G2	4	0.0021898	0.0078701	0.952711	154	4	-0.66382	0.99026	0.99028	0.99927	18929	0	-0.66382
ZFPM1	4	0.0022063	0.0079297	0.952711	155	3	-0.96868	0.97041	0.97035	0.99927	18519	0	-0.96868
ZER1	4	0.0022159	0.0079664	0.952711	156	4	-0.90104	0.99778	0.9978	0.999926	19068	0	-0.90104
DOCK9	4	0.0022425	0.0080592	0.952711	157	4	-0.4907	0.99776	0.99777	0.999926	19067	0	-0.4907
COG1	4	0.002256	0.0081079	0.952711	158	1	-0.017459	0.13545	0.26634	0.990732	5089	1	-0.017459
DVL2	4	0.002269	0.0081472	0.952711	159	2	-0.76535	0.68361	0.70746	0.997757	13521	1	-0.76535
FANCM	4	0.0022775	0.0081814	0.952711	160	4	-1.1726	0.99772	0.99773	0.999926	19065	0	-1.1726
DNAJB1	4	0.0022775	0.0081814	0.952711	161	4	-1.0753	0.99772	0.99773	0.999926	19066	0	-1.0753
CCT8	4	0.002296	0.0082368	0.952711	162	4	-0.98701	0.9977	0.99771	0.999926	19064	0	-0.98701
MCM2	4	0.0023045	0.008271	0.952711	163	3	-0.74652	0.5553	0.63177	0.997757	12037	1	-0.74652
APOBEC3B	4	0.0023079	0.0082886	0.952711	164	1	0.037475	0.53039	0.61911	0.997757	11806	1	0.037475
B3GAT2	4	0.0023354	0.0083886	0.952711	165	4	-1.0455	0.99766	0.99767	0.999926	19063	0	-1.0455
SNURF	4	0.0023493	0.0084373	0.952711	166	3	-0.52271	0.58414	0.64722	0.997757	12337	1	-0.52271
FAM26D	4	0.0023729	0.0085181	0.952711	167	4	-0.50993	0.99763	0.99763	0.999926	19062	0	-0.50993
RTN4RL1	4	0.0023841	0.0085668	0.952711	168	3	-0.83217	0.66941	0.69801	0.997757	13307	1	-0.83217
LIMD1	4	0.0023856	0.0085736	0.952711	169	1	0.16442	0.24784	0.38482	0.995782	7363	2	0.16442
LOC403312	4	0.0023856	0.0085736	0.952711	170	1	0.17556	0.088694	0.19401	0.990732	3704	2	0.17556
NPAS4	3	0.002445	0.006834	0.913418	171	3	-1.1531	0.99756	0.99759	0.999926	19060	0	-1.1531
NOTCH2	4	0.0024493	0.0087875	0.954824	172	2	-0.6005	0.12556	0.25574	0.990732	4886	1	-0.6005
C10orf62	4	0.0024633	0.0088377	0.954824	173	1	0.034842	0.8228	0.8223	0.997757	15745	0	0.034842
OAS2	4	0.0025151	0.0089921	0.954824	174	3	-0.44238	0.78472	0.78581	0.997757	15025	1	-0.44238
NFAT5	4	0.0025419	0.009089	0.954824	175	3	-0.87934	0.49625	0.60271	0.997757	11484	1	-0.87934
DDX49	4	0.0025439	0.0090968	0.954824	176	4	-1.4969	0.99746	0.99747	0.999926	19059	0	-1.4969
GPR173	4	0.0025591	0.0091392	0.954824	177	2	-0.37829	0.31675	0.45706	0.99706	8729	1	-0.37829
PRAMEF2	4	0.0025669	0.0091646	0.954824	178	1	0.82206	0.0030568	0.01088	0.960157	208	3	0.82206
CARD11	4	0.0025905	0.0092403	0.954824	179	2	-0.22881	0.26397	0.40173	0.995782	7696	2	-0.22881
FAM173A	4	0.0025967	0.0092615	0.954824	180	2	-0.55109	0.92065	0.92045	0.99927	17533	0	-0.55109
NFAM1	4	0.0026046	0.0092838	0.954824	181	3	-0.62557	0.20904	0.34411	0.994936	6596	1	-0.62557
FAIM3	4	0.0026187	0.0093387	0.954824	182	2	-0.49409	0.91312	0.9129	0.99927	17378	0	-0.49409
RBCK1	4	0.0026481	0.0094361	0.954824	183	3	-1.0123	0.98822	0.98826	0.99927	18881	0	-1.0123
ICAM1	4	0.0026569	0.0094563	0.954824	184	2	-0.12776	0.17615	0.30941	0.992752	5942	2	-0.12776
LY6G5B	4	0.0026705	0.0095076	0.954824	185	2	0.22064	0.078878	0.17585	0.990732	3342	2	0.22064
KDM2A	4	0.0026747	0.0095158	0.954824	186	3	-1.328	0.42242	0.56858	0.997757	10841	1	-1.328
OR10A5	4	0.0026952	0.0095951	0.954824	187	2	-0.32491	0.18702	0.3209	0.994935	6142	2	-0.32491
SPDYA	4	0.0027122	0.0096531	0.954824	188	4	-0.72519	0.99729	0.99729	0.999926	19058	0	-0.72519
SCG5	4	0.0027243	0.0096987	0.954824	189	3	-0.9323	0.92606	0.92588	0.99927	17646	0	-0.9323
NPHP1	4	0.0027665	0.0098463	0.954824	190	3	-0.55292	0.84688	0.84626	0.99927	16173	0	-0.55292
DLAT	4	0.0027741	0.0098769	0.954824	191	2	-0.17209	0.59807	0.655	0.997757	12488	1	-0.17209
HSPA14	4	0.0027748	0.0098795	0.954824	192	4	-1.0058	0.99723	0.99723	0.999926	19057	0	-1.0058
CT47A7	4	0.002776	0.0098842	0.954824	193	2	-0.83542	0.94036	0.9403	0.99927	17942	0	-0.83542
PIP4K2A	4	0.002789	0.0099277	0.954824	194	2	-0.5455	0.24746	0.38442	0.995782	7353	1	-0.5455
ITGB3	4	0.0028151	0.010029	0.954824	195	2	-0.5424	0.95621	0.95615	0.99927	18249	0	-0.5424
CEP85	4	0.0028179	0.010038	0.954824	196	3	-0.99331	0.82012	0.81965	0.997757	15679	0	-0.99331
ACTG1	4	0.0028179	0.010038	0.954824	197	3	-0.94159	0.83332	0.83269	0.998766	15932	0	-0.94159
LCORL	4	0.0028259	0.010069	0.954824	198	2	-0.16593	0.85466	0.85412	0.99927	16306	0	-0.16593
TMEM11	4	0.0028304	0.010085	0.954824	199	4	-0.52621	0.99717	0.99717	0.999926	19056	0	-0.52621
DYNLRB1	4	0.0028509	0.010157	0.954824	200	4	-1.5255	0.99715	0.99715	0.999926	19055	0	-1.5255
CCER2	4	0.0028777	0.01025	0.954824	201	1	0.043868	0.58184	0.64595	0.997757	12314	1	0.043868
WDR88	4	0.0029258	0.010431	0.954824	202	2	-0.83515	0.64319	0.68149	0.997757	12994	1	-0.83515
CPXM2	4	0.0029295	0.010445	0.954824	203	1	0.0096358	0.53164	0.6197	0.997757	11822	1	0.0096358
OSER1	3	0.0029406	0.0081876	0.952711	204	2	-0.75133	0.43224	0.49498	0.99706	10940	1	-0.75133
SLFN5	4	0.0029543	0.010521	0.954824	205	2	-0.64742	0.43577	0.57541	0.997757	10972	1	-0.64742
SLC2A7	4	0.0029813	0.010621	0.954824	206	2	-0.34057	0.58289	0.64653	0.997757	12327	1	-0.34057
C6orf118	4	0.0029995	0.01068	0.954824	207	3	-0.70563	0.66718	0.69658	0.997757	13282	1	-0.70563
SLC26A7	4	0.0030253	0.010768	0.954824	208	3	-0.71979	0.97818	0.97822	0.99927	18700	0	-0.71979
ZSCAN22	4	0.0030253	0.010768	0.954824	209	3	-1.1026	0.93661	0.93654	0.99927	17872	0	-1.1026
NT5DC1	4	0.0030287	0.010782	0.954824	210	4	-0.62299	0.99697	0.99697	0.999926	19054	0	-0.62299
XPC	4	0.0030331	0.010801	0.954824	211	1	-0.28871	0.87937	0.87891	0.99927	16763	0	-0.28871
EZR	4	0.0030437	0.010834	0.954824	212	2	-0.3939	0.19491	0.32921	0.994935	6304	1	-0.3939
IRF2BP2	4	0.0030505	0.010858	0.954824	213	4	-0.70225	0.99451	0.99456	0.99927	19020	0	-0.70225
RPEL1	4	0.0030685	0.010915	0.954824	214	4	-0.6944	0.99693	0.99693	0.999926	19053	0	-0.6944
DTX3L	4	0.0030849	0.010964	0.954824	215	2	0.030657	0.17682	0.31011	0.992752	5955	2	0.030657
ATAD5	4	0.0030934	0.010993	0.954824	216	3	-1.2618	0.98042	0.98046	0.99927	18747	0	-1.2618
HS3ST4	4	0.003099	0.01101	0.954824	217	4	-0.90004	0.9969	0.99689	0.999926	19051	0	-0.90004
HAX1	4	0.003099	0.01101	0.954824	218	4	-0.48901	0.9969	0.99689	0.999926	19052	0	-0.48901
RIOK3	4	0.0031084	0.011046	0.954824	219	3	-0.85234	0.85466	0.85412	0.99927	16307	0	-0.85234
MYH10	4	0.0031328	0.011129	0.954824	220	2	-0.45613	0.77059	0.77346	0.997757	14796	1	-0.45613
SGTA	4	0.0031361	0.011136	0.954824	221	3	-1.0751	0.60638	0.6597	0.997757	12579	1	-1.0751
FAM209A	4	0.0031367	0.01114	0.954824	222	2	-0.20365	0.092745	0.20148	0.990732	3858	2	-0.20365
COMP	4	0.0031691	0.011252	0.956398	223	2	-0.13719	0.067259	0.15379	0.990732	2902	2	-0.13719
FAM19A1	4	0.0031795	0.011286	0.956398	224	3	-0.68613	0.98657	0.98656	0.99927	18855	0	-0.68613
LOC730159	4	0.0031885	0.011321	0.956398	225	2	-0.16042	0.58348	0.64683	0.997757	12330	1	-0.16042
SURF6	4	0.0032366	0.011497	0.956398	226	4	-1.273	0.99676	0.99677	0.999926	19049	0	-1.273
KRTAP1-3	4	0.0032402	0.011512	0.956398	227	2	-0.21707	0.15017	0.28192	0.990732	5410	1	-0.21707
USP14	4	0.0032493	0.011549	0.956398	228	3	-0.5379	0.69906	0.71796	0.997757	13736	1	-0.5379
THADA	4	0.003292	0.011682	0.956398	229	2	-0.29716	0.37837	0.52207	0.99706	9966	2	-0.29716
LOC401052	4	0.003343	0.011867	0.956398	230	2	-0.41279	0.8593	0.85883	0.99927	16396	0	-0.41279
LSM14B	4	0.0033438	0.011868	0.956398	231	3	-0.48912	0.9119	0.91173	0.99927	17355	0	-0.48912
GPR33	4	0.0033465	0.011876	0.956398	232	4	-0.75505	0.99665	0.99666	0.999926	19048	0	-0.75505
C17orf64	4	0.0033644	0.011944	0.956398	233	2	-0.39422	0.39668	0.54138	0.99706	10343	2	-0.39422
ASIC1	4	0.0033826	0.012007	0.956398	234	3	-0.82939	0.98755	0.98758	0.99927	18870	0	-0.82939
DENND2D	4	0.0033956	0.012051	0.956398	235	2	-0.40504	0.67569	0.70212	0.997757	13416	1	-0.40504
ZNF800	4	0.0034271	0.012159	0.956398	236	2	-0.34862	0.13181	0.26245	0.990732	5021	2	-0.34862
FAM179A	4	0.0034473	0.01223	0.956398	237	1	0.1268	0.42106	0.56718	0.997757	10811	2	0.1268
PUSL1	4	0.0034524	0.012248	0.956398	238	2	-0.45254	0.20891	0.34399	0.994936	6594	1	-0.45254
ABCC2	4	0.0034706	0.012309	0.956398	239	3	-0.84479	0.89641	0.89611	0.99927	17054	0	-0.84479
GNRHR	4	0.0034706	0.012309	0.956398	240	3	-0.93762	0.71279	0.72769	0.997757	13917	1	-0.93762
SYMPK	4	0.003481	0.012343	0.956398	241	4	-1.2076	0.99652	0.99652	0.999926	19047	0	-1.2076
FAM65C	4	0.0035068	0.012437	0.956398	242	2	-0.64567	0.76056	0.76499	0.997757	14633	1	-0.64567
SF3A3	4	0.0035266	0.012496	0.956398	243	4	-1.1085	0.99647	0.99648	0.999926	19046	0	-1.1085
ZMAT2	4	0.0035509	0.012573	0.956398	244	2	-0.67102	0.75771	0.76262	0.997757	14589	1	-0.67102
SPDYE1	4	0.0035616	0.012609	0.956398	245	2	-0.52391	0.52043	0.61422	0.997757	11716	1	-0.52391
OR5V1	4	0.0036027	0.012749	0.956398	246	2	-0.17972	0.84318	0.8425	0.99927	16107	0	-0.17972
LTK	4	0.003624	0.012831	0.956398	247	3	-1.0922	0.94924	0.94918	0.99927	18118	0	-1.0922
LRRC8E	4	0.003652	0.012934	0.956398	248	3	-0.70727	0.97301	0.97295	0.99927	18564	0	-0.70727
TMEM235	4	0.0036544	0.012944	0.956398	249	3	-0.51995	0.73793	0.74676	0.997757	14281	1	-0.51995
CASC3	4	0.0036632	0.012979	0.956398	250	3	-0.7335	0.46195	0.58694	0.997757	11197	1	-0.7335
CCL3	4	0.0036967	0.013091	0.956398	251	2	-0.27796	0.49543	0.60232	0.997757	11480	1	-0.27796
RABL3	4	0.0037062	0.013117	0.956398	252	1	-0.0018675	0.60092	0.65666	0.997757	12523	1	-0.0018675
SLC5A7	4	0.0037173	0.01316	0.956398	253	3	-0.61106	0.80452	0.80432	0.997757	15396	1	-0.61106
CYP27B1	4	0.0037342	0.013213	0.956398	254	3	-0.67298	0.52457	0.61628	0.997757	11751	1	-0.67298
KPNA7	4	0.0037342	0.013213	0.956398	255	3	-0.61463	0.39895	0.54383	0.997184	10395	1	-0.61463
FAM168A	4	0.0037555	0.013288	0.956398	256	3	-0.81331	0.91437	0.91415	0.99927	17401	0	-0.81331
C20orf194	4	0.0037555	0.013288	0.956398	257	3	-0.91992	0.72211	0.73467	0.997757	14057	1	-0.91992
RIMBP3B	4	0.0037579	0.013292	0.956398	258	2	-0.58709	0.63076	0.67403	0.997757	12855	1	-0.58709
GOLGA6A	4	0.0037926	0.013413	0.956398	259	4	-0.8778	0.9904	0.99044	0.99927	18934	0	-0.8778
LURAP1	4	0.0038097	0.013473	0.956398	260	2	0.08222	0.1581	0.29028	0.990732	5577	2	0.08222
SERHL2	4	0.0038615	0.013654	0.956398	261	2	-0.41819	0.28535	0.42413	0.99706	8098	2	-0.41819
SLC16A10	4	0.0038669	0.013672	0.956398	262	4	-0.9091	0.99613	0.99616	0.999722	19045	0	-0.9091
TMEM63C	4	0.0038684	0.013677	0.956398	263	3	-0.38552	0.98111	0.98114	0.99927	18758	0	-0.38552
PIH1D3	4	0.0038842	0.013726	0.956398	264	3	-0.78931	0.92667	0.92646	0.99927	17656	0	-0.78931
WDR83OS	4	0.0038842	0.013726	0.956398	265	3	-0.82446	0.80029	0.80024	0.997757	15311	1	-0.82446
PIK3IP1	4	0.0039097	0.0138	0.956398	266	4	-0.59867	0.99609	0.99613	0.999722	19044	0	-0.59867
FAM86B2	4	0.0039125	0.013809	0.956398	267	3	-0.84984	0.94855	0.94852	0.99927	18102	0	-0.84984
HID1	4	0.0039292	0.013865	0.956398	268	3	-0.89179	0.57332	0.64134	0.997757	12216	1	-0.89179
SLC1A7	4	0.0039357	0.013895	0.956398	269	3	-0.47385	0.80234	0.80216	0.997757	15352	1	-0.47385
FAM96A	4	0.0039391	0.013905	0.956398	270	2	-0.11121	0.21942	0.35512	0.995782	6799	1	-0.11121
KIAA1211L	4	0.0039391	0.013905	0.956398	271	1	0.096073	0.059535	0.13891	0.990732	2626	2	0.096073
WRNIP1	4	0.0039548	0.013957	0.956398	272	3	-0.94734	0.53153	0.61966	0.997757	11821	1	-0.94734
USP47	4	0.0039687	0.014001	0.956398	273	3	-1.0558	0.57543	0.64248	0.997757	12232	1	-1.0558
C9orf153	4	0.0039828	0.014048	0.956398	274	4	-0.52566	0.99602	0.99605	0.999722	19043	0	-0.52566
PRPF39	4	0.0039859	0.014055	0.956398	275	2	-0.13643	0.25493	0.3923	0.995782	7509	2	-0.13643
GGA2	4	0.0040026	0.014115	0.956398	276	4	-1.0016	0.996	0.99603	0.999722	19042	0	-1.0016
SLC25A27	4	0.0040167	0.01417	0.956398	277	2	-0.12886	0.18313	0.31679	0.994935	6075	1	-0.12886
GTF2F2	3	0.0040274	0.011131	0.954824	278	3	-0.68466	0.99597	0.99606	0.999722	19041	0	-0.68466
KDM1B	4	0.0040625	0.01432	0.956398	279	3	-0.5223	0.98826	0.98829	0.99927	18883	0	-0.5223
ST3GAL5	4	0.0040656	0.01433	0.956398	280	2	-0.38161	0.36846	0.51159	0.99706	9749	2	-0.38161
CST7	4	0.0040685	0.01434	0.956398	281	2	-0.22136	0.6712	0.6992	0.997757	13339	1	-0.22136
WAC	4	0.0041156	0.014502	0.956398	282	3	-0.59008	0.12603	0.25625	0.990732	4891	1	-0.59008
ST6GALNAC4	4	0.0041202	0.014516	0.956398	283	1	0.16918	0.46964	0.59038	0.997757	11266	1	0.16918
HNRNPUL2	4	0.004154	0.014638	0.956398	284	3	-0.86538	0.88978	0.88943	0.99927	16945	0	-0.86538
TMEM108	4	0.004172	0.014689	0.956398	285	1	-0.023929	0.75206	0.75807	0.997757	14498	1	-0.023929
HEG1	4	0.0041873	0.014742	0.956398	286	3	-0.88022	0.23764	0.37417	0.995782	7163	1	-0.88022
METTL18	4	0.0042243	0.014867	0.956398	287	4	-0.60616	0.99578	0.99581	0.999624	19040	0	-0.60616
F5	4	0.0042754	0.015032	0.956398	288	2	-0.31302	0.024734	0.068933	0.990732	1303	1	-0.31302
FSBP	4	0.0043079	0.015144	0.956398	289	4	-0.73011	0.99569	0.99573	0.999598	19039	0	-0.73011
LZTS1	4	0.0043116	0.015154	0.956398	290	2	-0.17705	0.13205	0.26269	0.990732	5028	2	-0.17705
PLAC8	4	0.0043176	0.015172	0.956398	291	2	-0.41776	0.66618	0.69592	0.997757	13271	1	-0.41776
CLTB	4	0.0043272	0.0152	0.956398	292	1	0.075163	0.73288	0.74291	0.997757	14208	1	0.075163
CT45A3	4	0.0043417	0.015255	0.956398	293	3	-1.239	0.93661	0.93654	0.99927	17869	0	-1.239
MYNN	4	0.0043479	0.015276	0.956398	294	2	0.090514	0.07199	0.16281	0.990732	3068	2	0.090514
WNK2	4	0.0043681	0.015347	0.956398	295	2	-0.34284	0.6821	0.70643	0.997757	13504	1	-0.34284
PAFAH1B1	4	0.0043752	0.015373	0.956398	296	3	-1.8358	0.92937	0.92917	0.99927	17717	0	-1.8358
ELK3	4	0.0043762	0.015379	0.956398	297	3	-0.48731	0.77003	0.77298	0.997757	14787	1	-0.48731
TTC25	4	0.0043789	0.015383	0.956398	298	1	0.079868	0.30448	0.44416	0.99706	8468	2	0.079868
SCLY	4	0.0043831	0.015401	0.956398	299	4	-0.43865	0.99562	0.99565	0.999572	19038	0	-0.43865
ZNF879	4	0.0044086	0.01548	0.956398	300	2	-0.64871	0.984	0.984	0.99927	18806	0	-0.64871
OR52M1	4	0.0044152	0.015501	0.956398	301	3	-0.57667	0.2314	0.36768	0.995782	7038	1	-0.57667
TAS2R40	4	0.004434	0.015566	0.956398	302	3	-1.021	0.97721	0.97726	0.99927	18678	0	-1.021
DHX35	4	0.0044551	0.015632	0.956398	303	4	-1.4135	0.99554	0.99558	0.999555	19036	0	-1.4135
PMS1	4	0.0044551	0.015632	0.956398	304	4	-0.68779	0.99554	0.99558	0.999555	19037	0	-0.68779
IL7R	4	0.0044565	0.015636	0.956398	305	2	-0.49221	0.50498	0.60679	0.997757	11580	1	-0.49221
TMPRSS11A	4	0.0045314	0.015896	0.956398	306	2	-0.62255	0.58555	0.64802	0.997757	12349	1	-0.62255
SEPTIN10	4	0.0045341	0.01591	0.956398	307	2	-0.22929	0.85715	0.85667	0.99927	16349	0	-0.22929
STIL	4	0.0045541	0.015975	0.956398	308	3	-0.97666	0.11149	0.23523	0.990732	4499	1	-0.97666
GPHN	4	0.0045767	0.016049	0.956398	309	4	-0.7524	0.99542	0.99546	0.999555	19034	0	-0.7524
TMEM98	4	0.0045859	0.016081	0.956398	310	2	-0.22041	0.71015	0.72583	0.997757	13885	1	-0.22041
GLTPD2	4	0.0046376	0.016252	0.956398	311	1	0.065378	0.73701	0.74601	0.997757	14268	1	0.065378
PTPN3	4	0.0046392	0.016256	0.956398	312	2	-0.34921	0.28663	0.42547	0.99706	8127	2	-0.34921
RBP2	4	0.0046579	0.016321	0.956398	313	3	-0.54674	0.85396	0.85343	0.99927	16291	0	-0.54674
MYH3	4	0.0046579	0.016321	0.956398	314	2	-0.28246	0.30685	0.44664	0.99706	8533	1	-0.28246
TMEM196	4	0.0046704	0.016359	0.956398	315	3	-0.6943	0.86586	0.86544	0.99927	16505	0	-0.6943
EPS15	4	0.0046893	0.01643	0.956398	316	2	-0.042169	0.23399	0.37035	0.995782	7090	2	-0.042169
TAC1	4	0.0047279	0.016579	0.956398	317	4	-0.70084	0.99527	0.9953	0.999486	19033	0	-0.70084
DNAH10	4	0.0047292	0.016584	0.956398	318	3	-1.0997	0.48394	0.59702	0.997757	11382	1	-1.0997
SYTL3	4	0.004741	0.016621	0.956398	319	2	-0.01823	0.34115	0.48284	0.99706	9208	2	-0.01823
PPP1R1A	4	0.0047713	0.016726	0.956398	320	2	-0.52225	0.90859	0.90833	0.99927	17281	0	-0.52225
AMDHD1	4	0.0047947	0.016809	0.956398	321	4	-0.51951	0.99521	0.99523	0.999465	19032	0	-0.51951
ALCAM	4	0.0048185	0.016884	0.956398	322	4	-0.44661	0.99355	0.99358	0.99927	18998	0	-0.44661
PEX13	4	0.0048445	0.016977	0.956398	323	3	-0.42587	0.92011	0.91992	0.99927	17519	0	-0.42587
DEF6	4	0.0048593	0.017025	0.956398	324	3	-1.0553	0.45651	0.58452	0.997757	11144	1	-1.0553
LINGO4	4	0.0048962	0.01715	0.956398	325	2	-0.1624	0.23416	0.37053	0.995782	7094	1	-0.1624
PHACTR1	3	0.0048972	0.013512	0.956398	326	2	-1.4043	0.87469	0.87485	0.99927	16673	0	-1.4043
ATP6V1B1	4	0.0049459	0.017321	0.956398	327	3	-0.80567	0.97281	0.97277	0.99927	18557	0	-0.80567
IGIP	4	0.0049479	0.017328	0.956398	328	2	0.1788	0.09708	0.20941	0.990732	3999	2	0.1788
HAS2	4	0.0049611	0.01737	0.956398	329	3	-0.83168	0.64685	0.68374	0.997757	13044	1	-0.83168
PDF	4	0.0049976	0.017479	0.956398	330	2	-0.34087	0.81088	0.81047	0.997757	15511	1	-0.34087
DENND1C	4	0.0049996	0.017488	0.956398	331	1	-0.0012424	0.39561	0.54027	0.99706	10320	2	-0.0012424
GFM2	4	0.0050087	0.01752	0.956398	332	3	-1.4414	0.50035	0.60464	0.997757	11533	1	-1.4414
RANBP3L	4	0.0050322	0.017596	0.956398	333	2	-0.7628	0.055713	0.13147	0.990732	2482	1	-0.7628
SATL1	4	0.0050513	0.01767	0.956398	334	2	0.43714	0.02221	0.063573	0.990732	1213	2	0.43714
LIN7A	4	0.0050592	0.017694	0.956398	335	4	-0.73921	0.99494	0.99498	0.99927	19030	0	-0.73921
PEX16	4	0.0050592	0.017694	0.956398	336	4	-1.5131	0.99494	0.99498	0.99927	19031	0	-1.5131
OAS1	4	0.00508	0.017768	0.956398	337	2	-0.57042	0.49498	0.60209	0.997757	11473	1	-0.57042
ARHGEF25	4	0.0050931	0.017814	0.956398	338	3	-0.52502	0.98466	0.98466	0.99927	18820	0	-0.52502
MS4A7	4	0.005103	0.017851	0.956398	339	3	-1.0729	0.37768	0.52135	0.99706	9953	1	-1.0729
MEFV	4	0.0051086	0.017867	0.956398	340	4	-0.58026	0.99489	0.99494	0.99927	19029	0	-0.58026
TMEM253	4	0.0051279	0.017931	0.956398	341	4	-0.61542	0.99487	0.99491	0.99927	19028	0	-0.61542
QTRTD1	4	0.0051332	0.017944	0.956398	342	3	-0.8173	0.73429	0.74394	0.997757	14230	1	-0.8173
OR13J1	4	0.0051332	0.017944	0.956398	343	4	-0.98795	0.9925	0.99256	0.99927	18970	0	-0.98795
ADPRM	4	0.0051518	0.017999	0.956398	344	4	-0.85999	0.99485	0.99489	0.99927	19027	0	-0.85999
CDK5RAP3	4	0.0051547	0.018008	0.956398	345	3	-0.75872	0.85053	0.84995	0.99927	16241	0	-0.75872
SLC10A7	4	0.0051668	0.018048	0.956398	346	4	-0.85146	0.99483	0.99487	0.99927	19026	0	-0.85146
C10orf35	4	0.0052065	0.018185	0.956398	347	1	0.21949	0.11484	0.24108	0.990732	4624	2	0.21949
PLA2G7	4	0.0052071	0.018189	0.956398	348	3	-1.5512	0.78843	0.78917	0.997757	15087	1	-1.5512
CIART	4	0.005213	0.018209	0.956398	349	4	-0.60051	0.99479	0.99483	0.99927	19025	0	-0.60051
ELN	4	0.0052575	0.018357	0.956398	350	4	-0.91431	0.99474	0.9948	0.99927	19024	0	-0.91431
S100A14	4	0.0052575	0.018357	0.956398	351	4	-0.65354	0.99474	0.9948	0.99927	19023	0	-0.65354
NUPR1	4	0.0052575	0.018357	0.956398	352	4	-0.90053	0.99474	0.9948	0.99927	19022	0	-0.90053
PSG3	4	0.0052582	0.018357	0.956398	353	3	-0.36484	0.28197	0.42062	0.99706	8037	1	-0.36484
S100A5	4	0.0052685	0.018397	0.956398	354	3	-1.0384	0.46369	0.58772	0.997757	11213	1	-1.0384
DSP	4	0.0052732	0.018413	0.956398	355	2	-0.37728	0.03506	0.090269	0.990732	1682	1	-0.37728
IL13RA2	4	0.0052999	0.018507	0.956398	356	2	-0.90531	0.97846	0.9785	0.99927	18707	0	-0.90531
LILRA1	4	0.0053099	0.018535	0.956398	357	2	-0.11054	0.36544	0.50839	0.99706	9699	1	-0.11054
C1orf123	4	0.0053109	0.018538	0.956398	358	4	-0.53359	0.99469	0.99474	0.99927	19021	0	-0.53359
OR6B2	4	0.0053332	0.018618	0.956398	359	4	-0.51588	0.99231	0.99238	0.99927	18964	0	-0.51588
TSGA13	4	0.0053466	0.018658	0.956398	360	3	-0.55606	0.89889	0.89858	0.99927	17096	0	-0.55606
LHFPL5	4	0.0053616	0.018708	0.956398	361	2	-0.15602	0.77189	0.77459	0.997757	14812	1	-0.15602
LHX3	4	0.0054649	0.019053	0.956398	362	2	-0.15449	0.89072	0.89038	0.99927	16952	0	-0.15449
BTC	4	0.0054654	0.019054	0.956398	363	3	-1.0194	0.98713	0.98715	0.99927	18867	0	-1.0194
DPM3	4	0.005516	0.019222	0.956398	364	3	-0.95518	0.9827	0.98273	0.99927	18788	0	-0.95518
NTN3	4	0.0055166	0.019223	0.956398	365	3	-0.52068	0.12847	0.25891	0.990732	4947	1	-0.52068
TRIM33	4	0.0055406	0.019291	0.956398	366	4	-1.1535	0.98883	0.98888	0.99927	18898	0	-1.1535
SYDE1	4	0.0055506	0.019324	0.956398	367	3	-0.49039	0.87191	0.87153	0.99927	16622	0	-0.49039
POR	4	0.0055683	0.019389	0.956398	368	3	-0.55281	0.79275	0.79315	0.997757	15163	1	-0.55281
GLIS2	4	0.0055855	0.019444	0.956398	369	2	-0.4621	0.8672	0.86675	0.99927	16529	0	-0.4621
CAP2	4	0.0055957	0.019479	0.956398	370	4	-0.42415	0.9944	0.99445	0.99927	19019	0	-0.42415
TIFAB	4	0.00562	0.019561	0.956398	371	3	-0.44228	0.3391	0.48066	0.99706	9162	1	-0.44228
WDR41	4	0.0056283	0.019585	0.956398	372	3	-0.85119	0.28521	0.42397	0.99706	8096	1	-0.85119
ERCC6L	4	0.0056367	0.019611	0.956398	373	4	-0.80041	0.99436	0.99442	0.99927	19018	0	-0.80041
ISL1	4	0.0056717	0.019721	0.956398	374	2	-0.34804	0.25513	0.3925	0.995782	7514	2	-0.34804
NDUFA4	4	0.0056799	0.019753	0.956398	375	3	-0.92463	0.67247	0.70004	0.997757	13357	1	-0.92463
TCF15	4	0.0056919	0.019799	0.956398	376	3	-0.78303	0.89674	0.89643	0.99927	17060	0	-0.78303
SCAPER	4	0.0056919	0.019799	0.956398	377	3	-0.74454	0.90042	0.90006	0.99927	17120	0	-0.74454
MCRS1	4	0.0056984	0.019822	0.956398	378	4	-0.71537	0.9943	0.99435	0.99927	19016	0	-0.71537
EPC2	4	0.0056984	0.019822	0.956398	379	4	-0.85559	0.9943	0.99435	0.99927	19015	0	-0.85559
SH3GL1	4	0.0057049	0.019845	0.956398	380	3	-0.497	0.67066	0.69884	0.997757	13329	1	-0.497
NDE1	4	0.0057151	0.019879	0.956398	381	4	-0.84638	0.99428	0.99434	0.99927	19014	0	-0.84638
NSF	4	0.0057653	0.020039	0.956398	382	3	-0.75189	0.9208	0.92059	0.99927	17535	0	-0.75189
SLC35D3	4	0.0057751	0.020072	0.956398	383	2	-0.2465	0.91395	0.91374	0.99927	17389	0	-0.2465
TTC38	4	0.0058002	0.020158	0.956398	384	4	-0.86413	0.9942	0.99426	0.99927	19013	0	-0.86413
CYB5R3	4	0.00582	0.020222	0.956398	385	2	-0.53549	0.13293	0.26363	0.990732	5047	1	-0.53549
P2RX7	4	0.0058299	0.020256	0.956398	386	3	-0.50539	0.78953	0.79015	0.997757	15104	1	-0.50539
POM121C	4	0.0058503	0.020321	0.956398	387	4	-0.54786	0.99229	0.99234	0.99927	18963	0	-0.54786
GPR34	4	0.0058642	0.02037	0.956398	388	2	-0.41309	0.90466	0.90433	0.99927	17206	0	-0.41309
SETD1A	4	0.0058665	0.020378	0.956398	389	4	-1.2331	0.99413	0.99418	0.99927	19012	0	-1.2331
LVRN	4	0.0058784	0.020418	0.956398	390	2	-0.26205	0.71212	0.72721	0.997757	13910	1	-0.26205
ATOH1	4	0.0058852	0.020439	0.956398	391	2	-0.30583	0.85484	0.85432	0.99927	16309	0	-0.30583
MFAP3L	4	0.0058852	0.020439	0.956398	392	2	-0.35949	0.91595	0.91574	0.99927	17428	0	-0.35949
TRMT61B	4	0.0059016	0.020494	0.956398	393	2	-0.24756	0.32065	0.46111	0.99706	8808	2	-0.24756
ZNF571	4	0.0059414	0.02063	0.956398	394	3	-0.72584	0.40063	0.54563	0.997184	10420	1	-0.72584
APIP	4	0.0059519	0.020661	0.956398	395	4	-1.0498	0.99287	0.99293	0.99927	18977	0	-1.0498
HIST4H4	4	0.0059519	0.020661	0.956398	396	3	-0.70042	0.2211	0.35681	0.995782	6832	1	-0.70042
DHX8	4	0.0059519	0.020661	0.956398	397	3	-1.4657	0.93769	0.93765	0.99927	17897	0	-1.4657
CAPZB	4	0.0059519	0.020661	0.956398	398	3	-1.7475	0.81906	0.81858	0.997757	15671	0	-1.7475
SMEK1	4	0.0059528	0.020663	0.956398	399	4	-0.97304	0.99405	0.9941	0.99927	19011	0	-0.97304
CHCHD3	4	0.005979	0.020748	0.956398	400	2	-0.45902	0.10999	0.23254	0.990732	4437	2	-0.45902
CLEC3B	4	0.005979	0.020748	0.956398	401	3	-0.70152	0.75654	0.76168	0.997757	14573	1	-0.70152
TRPM5	4	0.0059818	0.020759	0.956398	402	2	0.027387	0.057085	0.13413	0.990732	2544	2	0.027387
KRTAP10-1	4	0.0059818	0.020759	0.956398	403	4	-0.60837	0.99402	0.99407	0.99927	19010	0	-0.60837
ARSI	4	0.0060098	0.020853	0.956398	404	4	-0.62397	0.99399	0.99405	0.99927	19009	0	-0.62397
RWDD2A	4	0.0060316	0.02093	0.956398	405	4	-0.61298	0.99397	0.99402	0.99927	19008	0	-0.61298
ATP10D	4	0.0060812	0.021094	0.956398	406	4	-0.6927	0.99392	0.99396	0.99927	19006	0	-0.6927
RBKS	4	0.0060843	0.021105	0.956398	407	3	-1.1094	0.83873	0.83802	0.999134	16031	0	-1.1094
TJAP1	4	0.0060851	0.021107	0.956398	408	1	0.20652	0.12709	0.25736	0.990732	4915	2	0.20652
CHKA	4	0.0061254	0.021229	0.956398	409	4	-0.62146	0.99387	0.99391	0.99927	19004	0	-0.62146
GPS2	4	0.0061254	0.021229	0.956398	410	4	-0.58662	0.99387	0.99391	0.99927	19005	0	-0.58662
C6orf99	4	0.0061368	0.021262	0.956398	411	3	-0.4463	0.77803	0.77985	0.997757	14914	1	-0.4463
KLK9	4	0.0061414	0.021281	0.956398	412	3	-0.64315	0.55724	0.63278	0.997757	12061	1	-0.64315
RALGPS2	4	0.0062143	0.021527	0.956398	413	2	-0.45728	0.94986	0.9498	0.99927	18132	0	-0.45728
VWDE	4	0.0062143	0.021527	0.956398	414	1	-0.11952	0.38154	0.52546	0.99706	10028	1	-0.11952
C19orf80	4	0.0062232	0.021554	0.956398	415	4	-0.68487	0.99378	0.99381	0.99927	19003	0	-0.68487
CNR2	4	0.0062381	0.021602	0.956398	416	4	-0.70536	0.99376	0.9938	0.99927	19002	0	-0.70536
MUC5AC	4	0.0062572	0.021666	0.956398	417	2	-0.44556	0.91294	0.91273	0.99927	17375	0	-0.44556
TBR1	4	0.0062745	0.021726	0.956398	418	3	-0.81198	0.57543	0.64248	0.997757	12238	1	-0.81198
PMFBP1	4	0.0062918	0.021774	0.956398	419	2	0.21428	0.055602	0.13124	0.990732	2476	2	0.21428
POC1B-GALNT4	4	0.0063239	0.021882	0.956398	420	3	-0.76489	0.79242	0.79284	0.997757	15157	1	-0.76489
AMZ1	4	0.0063435	0.021949	0.956398	421	3	-1.0053	0.79013	0.79069	0.997757	15115	1	-1.0053
LOC81691	4	0.0063436	0.02195	0.956398	422	4	-0.78646	0.99366	0.99369	0.99927	19001	0	-0.78646
MYBPH	4	0.0063924	0.02211	0.956398	423	3	-0.54334	0.96788	0.96784	0.99927	18478	0	-0.54334
NPIPA5	4	0.0063949	0.02212	0.956398	424	3	-1.1826	0.97738	0.97741	0.99927	18683	0	-1.1826
GZMH	4	0.0063951	0.02212	0.956398	425	3	-0.259	0.96537	0.96531	0.99927	18419	0	-0.259
DNAH8	4	0.0063987	0.022131	0.956398	426	4	-0.46445	0.9936	0.99364	0.99927	19000	0	-0.46445
ECHDC3	4	0.0064269	0.022229	0.956398	427	4	-0.67158	0.99357	0.99361	0.99927	18999	0	-0.67158
CELF3	4	0.0064765	0.022393	0.956398	428	4	-0.83033	0.99352	0.99356	0.99927	18997	0	-0.83033
PKD1L2	4	0.0065243	0.022546	0.956398	429	1	0.57239	0.071586	0.16207	0.990732	3051	3	0.57239
ATP5L	4	0.0065593	0.022649	0.956398	430	4	-0.50339	0.99344	0.99348	0.99927	18996	0	-0.50339
FGF12	4	0.0065685	0.02268	0.956398	431	2	-0.57633	0.86521	0.8648	0.99927	16490	0	-0.57633
CRIP1	4	0.0065857	0.022734	0.956398	432	3	-0.49253	0.68779	0.71027	0.997757	13579	1	-0.49253
HIST1H4H	4	0.0066017	0.022785	0.956398	433	3	-0.78102	0.86631	0.86587	0.99927	16513	0	-0.78102
EXOC7	4	0.006603	0.02279	0.956398	434	2	-0.28323	0.5382	0.62299	0.997757	11884	1	-0.28323
COL7A1	4	0.0066277	0.022862	0.956398	435	3	-0.7756	0.19808	0.33252	0.994935	6359	1	-0.7756
GPR179	4	0.0066534	0.02294	0.956398	436	1	0.40336	0.16107	0.29339	0.990732	5645	2	0.40336
MID2	4	0.0066581	0.022961	0.956398	437	3	-0.54675	0.88243	0.88199	0.99927	16821	0	-0.54675
TNFSF14	4	0.006705	0.023109	0.956398	438	2	-0.04419	0.70852	0.72469	0.997757	13863	1	-0.04419
IGFBPL1	4	0.0067228	0.023169	0.956398	439	3	-0.76554	0.73187	0.74211	0.997757	14191	1	-0.76554
TPCN1	4	0.0067543	0.023279	0.956398	440	2	-0.48517	0.36139	0.50413	0.99706	9611	1	-0.48517
SRBD1	4	0.0067713	0.023334	0.956398	441	3	-0.92918	0.98027	0.98032	0.99927	18743	0	-0.92918
TMED2	4	0.0067816	0.023359	0.956398	442	4	-0.56611	0.99322	0.99327	0.99927	18990	0	-0.56611
RPL14	4	0.0067816	0.023359	0.956398	443	4	-0.41262	0.99322	0.99327	0.99927	18987	0	-0.41262
CEBPZ	4	0.0067816	0.023359	0.956398	444	4	-1.4643	0.99322	0.99327	0.99927	18989	0	-1.4643
KYNU	4	0.0067816	0.023359	0.956398	445	4	-0.88311	0.99322	0.99327	0.99927	18992	0	-0.88311
CCT6A	4	0.0067816	0.023359	0.956398	446	4	-0.78172	0.99322	0.99327	0.99927	18986	0	-0.78172
GTPBP10	4	0.0067816	0.023359	0.956398	447	4	-0.75085	0.99322	0.99327	0.99927	18988	0	-0.75085
BARD1	4	0.0067816	0.023359	0.956398	448	4	-0.73174	0.99322	0.99327	0.99927	18993	0	-0.73174
ALYREF	4	0.0067816	0.023359	0.956398	449	4	-0.7718	0.99322	0.99327	0.99927	18995	0	-0.7718
EXD3	4	0.0067816	0.023359	0.956398	450	4	-0.75055	0.99322	0.99327	0.99927	18994	0	-0.75055
MZT2B	4	0.0067816	0.023359	0.956398	451	4	-0.51698	0.99322	0.99327	0.99927	18991	0	-0.51698
RARRES3	4	0.0068083	0.023434	0.956398	452	1	-0.13664	0.68567	0.70885	0.997757	13549	1	-0.13664
ALPPL2	4	0.0068167	0.023466	0.956398	453	2	-0.18311	0.013916	0.045563	0.978292	885	2	-0.18311
BCL2L15	4	0.0068217	0.023481	0.956398	454	2	-0.075251	0.10615	0.2257	0.990732	4311	2	-0.075251
SMS	4	0.0068325	0.023514	0.956398	455	3	-0.98448	0.82353	0.82302	0.997757	15759	0	-0.98448
LRRC4	4	0.0068568	0.023594	0.956398	456	2	-0.75092	0.95848	0.95843	0.99927	18286	0	-0.75092
ASMT	4	0.00686	0.023605	0.956398	457	2	-0.21202	0.24964	0.3867	0.995782	7402	1	-0.21202
ARMCX5	4	0.0068627	0.023611	0.956398	458	3	-0.79091	0.81628	0.8159	0.997757	15611	0	-0.79091
PSMB8	4	0.0068711	0.023634	0.956398	459	3	-0.5028	0.27151	0.40958	0.99706	7839	1	-0.5028
TIRAP	4	0.006887	0.023684	0.956398	460	2	-0.18841	0.63258	0.6751	0.997757	12874	1	-0.18841
CCDC153	4	0.0069116	0.023758	0.956398	461	2	-0.21277	0.51036	0.60931	0.997757	11632	1	-0.21277
SLC16A11	4	0.0069632	0.02393	0.956398	462	1	0.18087	0.16344	0.29586	0.990924	5694	2	0.18087
TMEM181	4	0.0069677	0.023947	0.956398	463	3	-0.49875	0.20304	0.33776	0.994935	6464	1	-0.49875
EFNB1	4	0.0069929	0.024032	0.956398	464	3	-0.63924	0.89093	0.8906	0.99927	16961	0	-0.63924
MOK	4	0.0069981	0.024048	0.956398	465	2	-0.43307	0.77059	0.77346	0.997757	14799	1	-0.43307
GPR52	4	0.0069994	0.024053	0.956398	466	4	-0.69282	0.993	0.99305	0.99927	18985	0	-0.69282
KIAA1257	4	0.0070149	0.024099	0.956398	467	2	-0.3149	0.71208	0.72718	0.997757	13908	1	-0.3149
ZBED9	4	0.0070233	0.024119	0.956398	468	4	-0.38498	0.99298	0.99302	0.99927	18984	0	-0.38498
CST11	4	0.0070311	0.024141	0.956398	469	2	-0.63828	0.38932	0.53361	0.99706	10199	2	-0.63828
SUN2	4	0.0070397	0.024172	0.956398	470	4	-0.68901	0.99296	0.99301	0.99927	18981	0	-0.68901
USP17L18	4	0.0070397	0.024172	0.956398	471	4	-0.82281	0.99296	0.99301	0.99927	18982	0	-0.82281
HACD2	4	0.0070397	0.024172	0.956398	472	4	-0.94762	0.99296	0.99301	0.99927	18983	0	-0.94762
GPR142	4	0.0070416	0.02418	0.956398	473	3	-0.99752	0.30089	0.44044	0.99706	8412	1	-0.99752
GOLGA2	4	0.0070665	0.024257	0.956398	474	2	-0.25499	0.72404	0.73615	0.997757	14092	1	-0.25499
BLVRB	4	0.0070688	0.024263	0.956398	475	4	-0.87957	0.99293	0.99298	0.99927	18980	0	-0.87957
ATAD2	4	0.0071181	0.024424	0.956398	476	2	-0.49362	0.36985	0.51306	0.99706	9778	2	-0.49362
MRPS5	4	0.0071253	0.024447	0.956398	477	4	-0.51198	0.99287	0.99293	0.99927	18978	0	-0.51198
RPS13	4	0.0071253	0.024447	0.956398	478	4	-0.43541	0.99287	0.99293	0.99927	18979	0	-0.43541
GALNT7	4	0.0071257	0.024449	0.956398	479	3	-0.60458	0.47109	0.59105	0.997757	11276	1	-0.60458
RADIL	4	0.0071947	0.024687	0.956398	480	2	-0.59763	0.79073	0.79123	0.997757	15129	1	-0.59763
PREX2	4	0.0072083	0.024729	0.956398	481	3	-0.56874	0.79205	0.79248	0.997757	15151	1	-0.56874
SERPINB6	4	0.0072214	0.02477	0.956398	482	2	-0.36134	0.94492	0.94479	0.99927	18033	0	-0.36134
POLR2B	4	0.0072225	0.024774	0.956398	483	4	-1.2709	0.99278	0.99284	0.99927	18976	0	-1.2709
BTN2A2	4	0.0073121	0.025068	0.956398	484	3	-0.42756	0.89703	0.89673	0.99927	17068	0	-0.42756
MCAM	4	0.0073201	0.025095	0.956398	485	4	-0.51801	0.99268	0.99273	0.99927	18975	0	-0.51801
CTAGE4	4	0.0073246	0.025108	0.956398	486	1	0.097433	0.64469	0.6824	0.997757	13014	1	0.097433
DDX56	4	0.0073491	0.025188	0.956398	487	3	-0.94116	0.97292	0.97287	0.99927	18558	0	-0.94116
TANC2	4	0.0073781	0.025281	0.956398	488	4	-0.59859	0.99262	0.99268	0.99927	18974	0	-0.59859
ASB17	4	0.0074279	0.025461	0.956398	489	2	-0.050482	0.46917	0.59019	0.997757	11263	1	-0.050482
TRIP10	4	0.0074477	0.025525	0.956398	490	3	-0.67433	0.92055	0.92035	0.99927	17531	0	-0.67433
TBC1D19	4	0.0074653	0.025583	0.956398	491	4	-0.69309	0.99253	0.99259	0.99927	18973	0	-0.69309
DEPDC1	4	0.00747	0.025597	0.956398	492	4	-0.41699	0.99253	0.99259	0.99927	18972	0	-0.41699
RAVER1	4	0.00747	0.025597	0.956398	493	4	-0.51802	0.99253	0.99259	0.99927	18971	0	-0.51802
IL4I1	4	0.0074795	0.025621	0.956398	494	2	-0.29175	0.68439	0.70797	0.997757	13535	1	-0.29175
KMT2A	4	0.0075192	0.025763	0.956398	495	2	-0.62227	0.5525	0.63031	0.997757	12009	1	-0.62227
TUB	4	0.0075311	0.025799	0.956398	496	2	-0.34772	0.46449	0.58806	0.997757	11220	1	-0.34772
MEIS2	4	0.0075612	0.025894	0.956398	497	2	-0.50684	0.71208	0.72718	0.997757	13909	1	-0.50684
PMPCB	4	0.0075714	0.02593	0.956398	498	4	-0.37768	0.99243	0.99249	0.99927	18969	0	-0.37768
ASB4	4	0.0075827	0.025965	0.956398	499	1	-0.15724	0.81583	0.81545	0.997757	15600	0	-0.15724
OVGP1	4	0.0075834	0.025967	0.956398	500	4	-0.5466	0.99242	0.99248	0.99927	18968	0	-0.5466
FCGR3B	4	0.007606	0.026049	0.956398	501	3	-0.76003	0.07302	0.16478	0.990732	3117	1	-0.76003
ANKRD34A	4	0.0076139	0.026062	0.956398	502	2	-0.32101	0.33191	0.47307	0.99706	9016	2	-0.32101
NXPH4	4	0.0076261	0.026095	0.956398	503	4	-0.46811	0.99237	0.99243	0.99927	18966	0	-0.46811
SCGB1A1	4	0.0076261	0.026095	0.956398	504	4	-0.31595	0.99237	0.99243	0.99927	18967	0	-0.31595
IL17D	4	0.0076343	0.026116	0.956398	505	2	-0.44736	0.61881	0.66696	0.997757	12722	1	-0.44736
ZBTB3	4	0.0076588	0.02619	0.956398	506	2	-0.46371	0.16669	0.29936	0.991068	5764	2	-0.46371
IFT74	4	0.0076588	0.02619	0.956398	507	2	-0.18092	0.047732	0.11572	0.990732	2187	2	-0.18092
NSMCE1	4	0.0076624	0.026203	0.956398	508	4	-0.59401	0.99234	0.9924	0.99927	18965	0	-0.59401
IQSEC2	4	0.0076859	0.026267	0.956398	509	1	0.16867	0.12901	0.25946	0.990732	4956	2	0.16867
C14orf28	4	0.0077247	0.026399	0.956398	510	3	-1.3959	0.98571	0.98571	0.99927	18836	0	-1.3959
BAIAP3	4	0.0077375	0.026436	0.956398	511	2	-0.27087	0.95971	0.95963	0.99927	18310	0	-0.27087
FEM1C	4	0.0077544	0.026494	0.956398	512	3	-0.95194	0.31382	0.45401	0.99706	8672	1	-0.95194
GRSF1	4	0.0077555	0.026498	0.956398	513	4	-1.0178	0.99224	0.99231	0.99927	18962	0	-1.0178
PSMD14	4	0.0077997	0.026638	0.956398	514	4	-0.98201	0.9922	0.99226	0.99927	18960	0	-0.98201
HNRNPU	4	0.0077997	0.026638	0.956398	515	4	-1.3886	0.9922	0.99226	0.99927	18961	0	-1.3886
FAM26E	4	0.0078149	0.026683	0.956398	516	2	0.09555	0.076883	0.17207	0.990732	3273	2	0.09555
RNASE2	4	0.0078149	0.026683	0.956398	517	3	-0.58456	0.9726	0.97255	0.99927	18554	0	-0.58456
UCHL3	4	0.0078482	0.026789	0.956398	518	4	-0.71535	0.99215	0.99221	0.99927	18959	0	-0.71535
FEN1	3	0.0078627	0.021307	0.956398	519	2	-1.0368	0.72257	0.72276	0.997757	14067	0	-1.0368
LUZP4	4	0.0079041	0.026967	0.956398	520	2	-1.0529	0.91523	0.91502	0.99927	17417	0	-1.0529
LOC730183	4	0.0079079	0.026981	0.956398	521	4	-0.66932	0.99209	0.99216	0.99927	18958	0	-0.66932
LELP1	4	0.0079231	0.027029	0.956398	522	4	-0.59859	0.99208	0.99214	0.99927	18957	0	-0.59859
MRPS18C	4	0.0079256	0.027037	0.956398	523	3	-1.0753	0.03253	0.08504	0.990732	1590	1	-1.0753
OR4A15	4	0.0079279	0.027046	0.956398	524	4	-0.43902	0.99207	0.99213	0.99927	18956	0	-0.43902
FRYL	4	0.0079439	0.027091	0.956398	525	2	-0.20572	0.090814	0.19794	0.990732	3785	1	-0.20572
MPP6	4	0.0079955	0.027261	0.956398	526	2	-0.26901	0.89971	0.89939	0.99927	17104	0	-0.26901
ZDHHC16	4	0.0080038	0.027283	0.956398	527	2	-0.27076	0.93261	0.93239	0.99927	17795	0	-0.27076
TCF7L2	4	0.0080471	0.027406	0.956398	528	2	-0.22141	0.15889	0.2911	0.990732	5589	1	-0.22141
GPC5	4	0.0080753	0.027499	0.956398	529	3	-1.3037	0.066456	0.15224	0.990732	2866	1	-1.3037
HTR4	4	0.0080753	0.027499	0.956398	530	3	-0.74597	0.42165	0.56778	0.997757	10824	1	-0.74597
UBXN6	4	0.0080753	0.027499	0.956398	531	3	-1.0341	0.69317	0.71393	0.997757	13662	1	-1.0341
POLRMT	4	0.0080753	0.027499	0.956398	532	3	-1.7511	0.39299	0.53746	0.99706	10259	1	-1.7511
SDHAF2	4	0.0080772	0.027503	0.956398	533	4	-0.6847	0.99192	0.99199	0.99927	18955	0	-0.6847
MFSD6L	4	0.0080987	0.02758	0.956398	534	3	-0.55853	0.97372	0.97365	0.99927	18581	0	-0.55853
POLE4	4	0.0081024	0.027589	0.956398	535	4	-0.46543	0.9919	0.99196	0.99927	18954	0	-0.46543
DPPA3	4	0.0081041	0.027594	0.956398	536	2	-0.76483	0.41227	0.55784	0.997757	10649	1	-0.76483
DAPP1	4	0.0081403	0.027711	0.956398	537	3	-0.54738	0.20238	0.33708	0.994935	6450	1	-0.54738
ATG9B	4	0.0081503	0.027743	0.956398	538	2	-0.26453	0.83375	0.83312	0.998766	15943	0	-0.26453
KRTAP10-8	4	0.0081636	0.02779	0.956398	539	3	-0.38956	0.12017	0.25003	0.990732	4780	1	-0.38956
FMR1	4	0.0082186	0.027964	0.956398	540	2	-0.48106	0.38774	0.53197	0.99706	10163	1	-0.48106
CTSS	4	0.0082277	0.027992	0.956398	541	3	-0.62309	0.8892	0.88886	0.99927	16935	0	-0.62309
UNG	4	0.0082277	0.027992	0.956398	542	3	-0.89746	0.87399	0.87356	0.99927	16658	0	-0.89746
DHH	4	0.0082349	0.028025	0.956398	543	3	-1.08	0.92904	0.92884	0.99927	17712	0	-1.08
EPHX3	4	0.0082776	0.028155	0.956398	544	4	-0.47426	0.99172	0.99178	0.99927	18953	0	-0.47426
SPRED2	4	0.0083051	0.028252	0.956398	545	2	-0.093512	0.070836	0.16063	0.990732	3030	1	-0.093512
TACC3	4	0.0083256	0.028315	0.956398	546	3	-1.0402	0.98111	0.98114	0.99927	18757	0	-1.0402
TSPAN14	4	0.0083369	0.028353	0.956398	547	4	-0.65171	0.99166	0.99172	0.99927	18952	0	-0.65171
SDAD1	4	0.0083369	0.028353	0.956398	548	4	-0.8441	0.99166	0.99172	0.99927	18951	0	-0.8441
RAPGEFL1	4	0.0083397	0.028364	0.956398	549	3	-0.77356	0.94909	0.94902	0.99927	18116	0	-0.77356
RASA3	4	0.0083532	0.028401	0.956398	550	2	-0.34578	0.67089	0.69899	0.997757	13332	1	-0.34578
STK40	4	0.0083567	0.028412	0.956398	551	2	-0.21139	0.87291	0.87252	0.99927	16643	0	-0.21139
GCFC2	4	0.0083752	0.028475	0.956398	552	3	-0.56823	0.96521	0.96515	0.99927	18412	0	-0.56823
TIMM21	4	0.0083894	0.028515	0.956398	553	3	-0.66006	0.97955	0.9796	0.99927	18731	0	-0.66006
ANKS6	4	0.0083946	0.028528	0.956398	554	2	-0.087996	0.14503	0.27655	0.990732	5305	2	-0.087996
CDK20	4	0.0084082	0.028573	0.956398	555	1	0.63169	0.024888	0.069255	0.990732	1309	3	0.63169
CCDC13	4	0.0084139	0.028589	0.956398	556	2	-0.26402	0.90151	0.90115	0.99927	17139	0	-0.26402
CCND2	4	0.0084156	0.028594	0.956398	557	3	-0.44421	0.18716	0.32103	0.994935	6145	1	-0.44421
ABCB1	4	0.0084499	0.028707	0.956398	558	2	-0.5605	0.83528	0.83467	0.998766	15958	0	-0.5605
COL21A1	4	0.0085006	0.028862	0.956398	559	4	-0.63753	0.9915	0.99155	0.99927	18950	0	-0.63753
PCCB	4	0.0085114	0.028896	0.956398	560	2	-0.05567	0.0066574	0.022957	0.960157	442	2	-0.05567
TSC22D1	4	0.008523	0.02893	0.956398	561	3	-0.91886	0.98475	0.98475	0.99927	18823	0	-0.91886
PGBD3	4	0.008523	0.02893	0.956398	562	3	-0.97914	0.22466	0.36055	0.995782	6899	1	-0.97914
CREBBP	4	0.0085421	0.028988	0.956398	563	4	-0.67613	0.99146	0.99152	0.99927	18949	0	-0.67613
REEP1	4	0.008563	0.029061	0.956398	564	1	-0.088635	0.055116	0.13034	0.990732	2459	1	-0.088635
ALG2	3	0.0085637	0.02311	0.956398	565	3	-1.3561	0.99144	0.99155	0.99927	18948	0	-1.3561
KLK5	4	0.0085723	0.029091	0.956398	566	2	-0.67937	0.87812	0.87768	0.99927	16726	0	-0.67937
UHRF1	4	0.0086024	0.02918	0.956398	567	3	-1.4171	0.80525	0.80501	0.997757	15406	1	-1.4171
USP38	4	0.0086024	0.02918	0.956398	568	3	-1.0872	0.87056	0.87013	0.99927	16603	0	-1.0872
ABCA13	4	0.0086024	0.02918	0.956398	569	3	-0.60086	0.95503	0.95492	0.99927	18227	0	-0.60086
HTR5A	4	0.0086145	0.029213	0.956398	570	2	-0.32925	0.96616	0.9661	0.99927	18433	0	-0.32925
HOXC6	4	0.0086542	0.02935	0.956398	571	4	-0.34276	0.99135	0.99139	0.99927	18947	0	-0.34276
PDE6H	4	0.0086661	0.029383	0.956398	572	2	-0.383	0.39918	0.54408	0.997184	10398	1	-0.383
RPL23	3	0.0086757	0.023388	0.956398	573	2	-0.44492	0.83658	0.83663	0.998766	15988	0	-0.44492
LAS1L	4	0.0086834	0.029434	0.956398	574	3	-1.2825	0.88549	0.88511	0.99927	16872	0	-1.2825
CXorf38	4	0.0086904	0.029454	0.956398	575	4	-0.61689	0.99131	0.99136	0.99927	18946	0	-0.61689
DEFB115	4	0.0086984	0.029477	0.956398	576	2	-0.57664	0.87783	0.87739	0.99927	16719	0	-0.57664
PPP2R3B	4	0.0087177	0.029543	0.956398	577	1	0.1011	0.10418	0.2221	0.990732	4250	2	0.1011
FSIP2	4	0.0087185	0.029547	0.956398	578	4	-0.38346	0.99128	0.99133	0.99927	18945	0	-0.38346
SLC34A2	4	0.0087211	0.029558	0.956398	579	3	-0.73177	0.11899	0.24834	0.990732	4745	1	-0.73177
MTCH1	4	0.0087603	0.029676	0.956398	580	2	-0.38436	0.79205	0.79248	0.997757	15154	1	-0.38436
NCK2	4	0.0087692	0.029707	0.956398	581	1	0.080932	0.38846	0.5327	0.99706	10182	2	0.080932
WNT9A	4	0.0088208	0.029863	0.956398	582	1	0.086241	0.37696	0.52059	0.99706	9938	2	0.086241
PCYT1A	4	0.0088376	0.029917	0.956398	583	4	-0.51661	0.99116	0.99121	0.99927	18944	0	-0.51661
TMEM258	4	0.0088376	0.029917	0.956398	584	4	-0.61678	0.99116	0.99121	0.99927	18943	0	-0.61678
FAM21C	4	0.0089156	0.030166	0.956398	585	4	-0.35031	0.99108	0.99114	0.99927	18942	0	-0.35031
DUSP18	4	0.0089239	0.030184	0.956398	586	1	0.29079	0.11066	0.23374	0.990732	4466	3	0.29079
DHX36	4	0.0089755	0.030359	0.956398	587	3	-0.97188	0.7745	0.77679	0.997757	14855	1	-0.97188
ZNF768	4	0.0090187	0.03049	0.956398	588	2	-0.30336	0.7962	0.79636	0.997757	15227	1	-0.30336
UBL5	4	0.009027	0.030518	0.956398	589	2	-0.29821	0.34433	0.48622	0.99706	9257	1	-0.29821
CTSC	4	0.0090588	0.030626	0.956398	590	4	-0.42187	0.99094	0.99099	0.99927	18941	0	-0.42187
RBM22	4	0.0090588	0.030626	0.956398	591	4	-0.58573	0.99094	0.99099	0.99927	18939	0	-0.58573
DPY30	4	0.0090588	0.030626	0.956398	592	4	-1.0852	0.99094	0.99099	0.99927	18940	0	-1.0852
KRTAP12-2	4	0.0090673	0.030655	0.956398	593	3	-0.5111	0.37206	0.5154	0.99706	9831	1	-0.5111
DUSP16	4	0.0090734	0.030671	0.956398	594	3	-0.42182	0.97837	0.97841	0.99927	18706	0	-0.42182
ZNF25	4	0.0090786	0.030686	0.956398	595	1	0.23124	0.26807	0.40598	0.995782	7785	2	0.23124
ZNF185	4	0.0090903	0.030721	0.956398	596	2	-0.68867	0.86476	0.86433	0.99927	16478	0	-0.68867
OR52A1	4	0.0090984	0.030743	0.956398	597	3	-0.88226	0.90001	0.89966	0.99927	17113	0	-0.88226
DENND6A	4	0.0091506	0.030901	0.956398	598	3	-0.62552	0.11758	0.24583	0.990732	4707	1	-0.62552
H3F3A	3	0.0091727	0.024675	0.956398	599	2	-1.6182	0.3806	0.46337	0.99706	10011	1	-1.6182
FOXA2	4	0.0091817	0.031008	0.956398	600	1	-0.047381	0.41293	0.55856	0.997757	10659	1	-0.047381
PROSER1	4	0.0092126	0.031106	0.956398	601	3	-0.5342	0.10135	0.21712	0.990732	4166	1	-0.5342
RAPGEF1	4	0.0092126	0.031106	0.956398	602	3	-0.62835	0.95007	0.95001	0.99927	18137	0	-0.62835
SFRP1	4	0.0092327	0.031176	0.956398	603	3	-0.51879	0.84429	0.84362	0.99927	16129	0	-0.51879
DUSP9	4	0.0092332	0.031178	0.956398	604	2	-0.32478	0.80877	0.80842	0.997757	15472	1	-0.32478
INO80D	4	0.009263	0.031269	0.956398	605	3	-0.54643	0.95432	0.95421	0.99927	18210	0	-0.54643
RNF122	4	0.0092661	0.031279	0.956398	606	2	-0.41595	0.90293	0.90259	0.99927	17176	0	-0.41595
HYAL1	4	0.0092848	0.031336	0.956398	607	1	0.18136	0.069427	0.15795	0.990732	2985	2	0.18136
C5orf24	4	0.0092896	0.031351	0.956398	608	3	-0.78364	0.62716	0.67191	0.997757	12807	1	-0.78364
NDC80	4	0.009309	0.031407	0.956398	609	4	-0.53038	0.99069	0.99073	0.99927	18937	0	-0.53038
DDX46	4	0.009309	0.031407	0.956398	610	4	-0.56141	0.99069	0.99073	0.99927	18938	0	-0.56141
STK33	4	0.0093125	0.031422	0.956398	611	3	-0.8113	0.75587	0.76114	0.997757	14556	1	-0.8113
WDR37	4	0.0093302	0.031475	0.956398	612	3	-0.80602	0.97466	0.9746	0.99927	18606	0	-0.80602
FAM20B	4	0.0093302	0.031475	0.956398	613	3	-0.90931	0.0084598	0.028735	0.966924	566	1	-0.90931
ADGRL1	4	0.0093363	0.031489	0.956398	614	2	0.23017	0.069208	0.15753	0.990732	2973	2	0.23017
TM4SF19	4	0.0093879	0.03166	0.956398	615	2	-0.11978	0.69956	0.71831	0.997757	13746	1	-0.11978
MYSM1	4	0.0093977	0.031691	0.956398	616	3	-0.95001	0.008795	0.029777	0.974104	578	1	-0.95001
TET3	4	0.0094173	0.031751	0.956398	617	2	-0.43056	0.86476	0.86433	0.99927	16477	0	-0.43056
TBX5	4	0.0094184	0.031753	0.956398	618	4	-0.79662	0.99058	0.99061	0.99927	18936	0	-0.79662
UCHL5	4	0.0094394	0.03181	0.956398	619	2	-0.049776	0.20691	0.34188	0.994936	6543	2	-0.049776
RNASE11	4	0.0094465	0.031832	0.956398	620	2	-0.018297	0.099362	0.21352	0.990732	4085	2	-0.018297
TMBIM6	4	0.009453	0.03185	0.956398	621	4	-0.68756	0.99055	0.99058	0.99927	18935	0	-0.68756
RILPL1	4	0.009491	0.031964	0.956398	622	1	0.27614	0.11565	0.24248	0.990732	4645	3	0.27614
CASKIN1	4	0.0095091	0.032007	0.956398	623	3	-0.48551	0.88034	0.87986	0.99927	16783	0	-0.48551
PNP	4	0.0095431	0.032122	0.956398	624	2	0.078872	0.068918	0.15697	0.990732	2962	2	0.078872
TBX18	3	0.0095656	0.025673	0.956398	625	2	-0.3673	0.61006	0.62135	0.997757	12628	1	-0.3673
PARK2	4	0.0095683	0.032205	0.956398	626	3	-0.71085	0.98231	0.98232	0.99927	18777	0	-0.71085
LCN9	4	0.0095683	0.032205	0.956398	627	2	-0.079439	0.00686	0.023605	0.960157	453	2	-0.079439
WDFY3	4	0.0095695	0.032213	0.956398	628	4	-0.7436	0.98897	0.98903	0.99927	18902	0	-0.7436
CALML4	4	0.0095838	0.032252	0.956398	629	3	-0.5853	0.89852	0.89821	0.99927	17092	0	-0.5853
USP17L15	4	0.0095954	0.032278	0.956398	630	4	-0.84105	0.9904	0.99044	0.99927	18933	0	-0.84105
HSPE1	4	0.0095954	0.032278	0.956398	631	4	-0.45237	0.9904	0.99044	0.99927	18932	0	-0.45237
ZDHHC9	4	0.0096255	0.03238	0.956398	632	2	-0.64063	0.9225	0.92234	0.99927	17571	0	-0.64063
NUDCD3	4	0.0096392	0.032425	0.956398	633	4	-0.64895	0.99036	0.99039	0.99927	18931	0	-0.64895
FZD9	4	0.0096456	0.032448	0.956398	634	2	0.084388	0.14779	0.27941	0.990732	5358	2	0.084388
PLA2G4F	4	0.009681	0.03256	0.956398	635	3	-0.77959	0.78326	0.78453	0.997757	14996	1	-0.77959
PNPLA7	4	0.0096971	0.032618	0.956398	636	3	-0.62018	0.13642	0.26741	0.990732	5119	1	-0.62018
SPATA3	4	0.0097274	0.03273	0.956398	637	4	-0.49145	0.99027	0.99029	0.99927	18930	0	-0.49145
GPR85	4	0.0097378	0.032765	0.956398	638	2	-0.55076	0.39	0.53432	0.99706	10218	1	-0.55076
C1orf95	3	0.0097378	0.026123	0.956398	639	2	-1.2202	0.25372	0.37932	0.995782	7485	1	-1.2202
RPRML	4	0.0097386	0.032766	0.956398	640	4	-0.56171	0.99026	0.99028	0.99927	18928	0	-0.56171
MIOX	4	0.0097604	0.032835	0.956398	641	4	-0.35665	0.99024	0.99025	0.99927	18927	0	-0.35665
LHPP	4	0.0097744	0.032879	0.956398	642	2	-0.56132	0.88475	0.88434	0.99927	16857	0	-0.56132
HSPBP1	4	0.0097744	0.032879	0.956398	643	2	0.07739	0.21654	0.3521	0.995782	6743	2	0.07739
STK24	4	0.0098072	0.03298	0.956398	644	4	-0.52331	0.99019	0.9902	0.99927	18926	0	-0.52331
ESYT2	4	0.0098072	0.03298	0.956398	645	4	-0.67699	0.99019	0.9902	0.99927	18925	0	-0.67699
HINT2	4	0.0098247	0.03304	0.956398	646	3	-0.65615	0.98525	0.98526	0.99927	18828	0	-0.65615
PPAP2C	4	0.0098469	0.033109	0.956398	647	4	-0.78401	0.99015	0.99016	0.99927	18924	0	-0.78401
PIWIL4	4	0.0098517	0.033122	0.956398	648	1	0.25656	0.025099	0.069714	0.990732	1321	2	0.25656
C11orf96	4	0.0098895	0.033238	0.956398	649	3	-0.53401	0.89722	0.89692	0.99927	17070	0	-0.53401
C16orf58	4	0.0099024	0.033277	0.956398	650	3	-0.86657	0.83069	0.83008	0.998766	15879	0	-0.86657
TUBB4A	4	0.0099134	0.033313	0.956398	651	2	-0.40443	0.6478	0.68432	0.997757	13055	1	-0.40443
HSPB7	4	0.0099289	0.033356	0.956398	652	3	-0.5357	0.66941	0.69801	0.997757	13304	1	-0.5357
SNAI1	4	0.0099403	0.033383	0.956398	653	2	-0.70938	0.88097	0.8805	0.99927	16795	0	-0.70938
GMPS	4	0.0099659	0.033468	0.956398	654	4	-1.2482	0.99003	0.99005	0.99927	18923	0	-1.2482
IL17REL	4	0.010006	0.033592	0.956398	655	2	-0.60156	0.87872	0.87828	0.99927	16748	0	-0.60156
TMEM132B	4	0.010032	0.033663	0.956398	656	4	-0.31851	0.98997	0.98999	0.99927	18922	0	-0.31851
POLR1E	3	0.010036	0.026891	0.956398	657	3	-1.4272	0.98996	0.99009	0.99927	18921	0	-1.4272
MCAT	4	0.010058	0.033736	0.956398	658	1	0.52497	0.033016	0.086046	0.990732	1609	3	0.52497
TULP1	4	0.010063	0.033754	0.956398	659	3	-0.98594	0.97292	0.97287	0.99927	18562	0	-0.98594
ATG9A	4	0.010069	0.033772	0.956398	660	3	-0.6003	0.9826	0.98262	0.99927	18784	0	-0.6003
CA8	4	0.010101	0.033868	0.956398	661	3	-0.53733	0.98839	0.98842	0.99927	18887	0	-0.53733
SSMEM1	4	0.010109	0.033888	0.956398	662	2	-0.32919	0.97342	0.97335	0.99927	18575	0	-0.32919
PIGR	4	0.010136	0.033972	0.956398	663	2	-0.50742	0.085923	0.18887	0.990732	3606	1	-0.50742
MUC7	4	0.010156	0.034053	0.956398	664	3	-0.64014	0.8059	0.80566	0.997757	15417	1	-0.64014
LDOC1	4	0.010169	0.034091	0.956398	665	4	-0.53728	0.98983	0.98985	0.99927	18917	0	-0.53728
AGGF1	4	0.010169	0.034091	0.956398	666	4	-0.49024	0.98983	0.98985	0.99927	18918	0	-0.49024
CHD8	4	0.010169	0.034091	0.956398	667	4	-0.68198	0.98983	0.98985	0.99927	18920	0	-0.68198
SMC5	4	0.010169	0.034091	0.956398	668	4	-0.58634	0.98983	0.98985	0.99927	18919	0	-0.58634
FAR2	4	0.010206	0.034196	0.956398	669	3	-0.64894	0.88226	0.8818	0.99927	16813	0	-0.64894
MORN1	4	0.010212	0.034215	0.956398	670	1	0.20402	0.75428	0.75986	0.997757	14535	1	0.20402
KIAA1958	4	0.010251	0.034336	0.956398	671	3	-0.61306	0.75103	0.75721	0.997757	14487	1	-0.61306
GAREM	4	0.010264	0.034385	0.956398	672	2	0.14915	0.17719	0.3105	0.992752	5965	2	0.14915
TMEM171	4	0.01031	0.03454	0.956398	673	4	-0.74375	0.98969	0.98971	0.99927	18916	0	-0.74375
CRTAM	4	0.010315	0.034556	0.956398	674	2	-0.05675	0.067918	0.15503	0.990732	2923	2	-0.05675
AIF1L	4	0.010333	0.034604	0.956398	675	3	-0.79538	0.82782	0.82722	0.998216	15837	0	-0.79538
SP7	4	0.010349	0.034658	0.956398	676	4	-0.45464	0.98965	0.98967	0.99927	18915	0	-0.45464
SLC25A39	4	0.010364	0.034704	0.956398	677	3	-0.53627	0.98516	0.98518	0.99927	18827	0	-0.53627
SH2B2	4	0.010366	0.034711	0.956398	678	3	-0.79544	0.97401	0.97394	0.99927	18587	0	-0.79544
LECT2	4	0.010393	0.034792	0.956398	679	1	0.2944	0.33383	0.47504	0.99706	9061	2	0.2944
SMIM17	4	0.010393	0.034792	0.956398	680	1	0.3925	0.050465	0.12113	0.990732	2280	3	0.3925
LSAMP	4	0.010406	0.034835	0.956398	681	2	-0.20146	0.080667	0.17914	0.990732	3410	2	-0.20146
USPL1	4	0.010435	0.03492	0.956398	682	4	-1.0285	0.98957	0.9896	0.99927	18914	0	-1.0285
PCNA	4	0.010435	0.03492	0.956398	683	4	-1.3635	0.98957	0.9896	0.99927	18913	0	-1.3635
ANAPC2	4	0.010435	0.03492	0.956398	684	4	-0.82242	0.98957	0.9896	0.99927	18911	0	-0.82242
POLR2D	4	0.010435	0.03492	0.956398	685	4	-1.0192	0.98957	0.9896	0.99927	18912	0	-1.0192
DRD5	4	0.01044	0.034939	0.956398	686	2	-0.52597	0.41848	0.56442	0.997757	10751	1	-0.52597
TMEM8C	4	0.010471	0.035045	0.956398	687	2	-0.4045	0.73998	0.74833	0.997757	14314	1	-0.4045
SFRP2	4	0.010486	0.035098	0.956398	688	3	-0.67932	0.93172	0.93149	0.99927	17781	0	-0.67932
ODF2	4	0.010486	0.035098	0.956398	689	3	-0.74962	0.74078	0.74897	0.997757	14329	1	-0.74962
ZFP92	4	0.010503	0.035141	0.956398	690	4	-0.39085	0.9895	0.98953	0.99927	18910	0	-0.39085
MAGEB17	4	0.010514	0.035172	0.956398	691	4	-0.3518	0.98949	0.98952	0.99927	18909	0	-0.3518
ATG101	4	0.010523	0.035203	0.956398	692	2	-0.25655	0.4024	0.54751	0.997186	10461	1	-0.25655
MTPAP	3	0.01053	0.02816	0.956398	693	3	-0.83506	0.97637	0.97655	0.99927	18649	0	-0.83506
SYPL2	4	0.010544	0.035261	0.956398	694	4	-0.90975	0.98946	0.98949	0.99927	18908	0	-0.90975
TAZ	4	0.01055	0.035285	0.956398	695	2	-0.43645	0.75921	0.76385	0.997757	14609	1	-0.43645
MMP3	4	0.010573	0.03535	0.956398	696	3	-0.76609	0.94259	0.9425	0.99927	17984	0	-0.76609
ANXA4	4	0.010584	0.035392	0.956398	697	3	-0.65994	0.73628	0.74545	0.997757	14254	1	-0.65994
NAPEPLD	4	0.010613	0.035486	0.956398	698	3	-0.6145	0.74782	0.75458	0.997757	14431	1	-0.6145
GJA10	4	0.010615	0.0355	0.956398	699	2	-0.20511	0.74947	0.75594	0.997757	14465	1	-0.20511
UNC13A	4	0.010652	0.035617	0.956398	700	2	-0.4162	0.91066	0.91044	0.99927	17330	0	-0.4162
TIAF1	4	0.010654	0.035622	0.956398	701	4	-0.52006	0.98935	0.98939	0.99927	18906	0	-0.52006
NAIF1	4	0.010654	0.035622	0.956398	702	4	-0.61735	0.98935	0.98939	0.99927	18907	0	-0.61735
RBMS2	4	0.010666	0.035655	0.956398	703	3	-1.2774	0.56414	0.63648	0.997757	12123	1	-1.2774
HMOX2	4	0.010666	0.035655	0.956398	704	3	-0.68889	0.98092	0.98095	0.99927	18754	0	-0.68889
BMP8B	4	0.010666	0.035655	0.956398	705	3	-0.61332	0.13586	0.2668	0.990732	5101	1	-0.61332
CREB3	4	0.010696	0.03574	0.956398	706	4	-0.48973	0.9893	0.98935	0.99927	18905	0	-0.48973
AACS	4	0.010702	0.035759	0.956398	707	2	-0.64424	0.30545	0.44515	0.99706	8487	1	-0.64424
SLC22A16	4	0.010702	0.035759	0.956398	708	1	0.034895	0.63828	0.67846	0.997757	12938	1	0.034895
RBM15B	4	0.010706	0.035773	0.956398	709	3	-0.60277	0.44908	0.58124	0.997757	11082	1	-0.60277
ING5	4	0.01078	0.036019	0.956398	710	4	-0.39897	0.98922	0.98926	0.99927	18904	0	-0.39897
CRIPT	4	0.010789	0.036046	0.956398	711	2	-0.44457	0.70829	0.72451	0.997757	13861	1	-0.44457
FOXJ2	4	0.010789	0.036046	0.956398	712	3	-0.83268	0.93718	0.93713	0.99927	17885	0	-0.83268
CDX1	4	0.01083	0.036167	0.956398	713	1	0.15828	0.22099	0.3567	0.995782	6831	2	0.15828
THAP9	4	0.01083	0.036167	0.956398	714	2	-0.089981	0.072241	0.16331	0.990732	3079	2	-0.089981
B3GNT5	4	0.01083	0.036167	0.956398	715	1	0.18094	0.40256	0.54769	0.997335	10466	2	0.18094
RNF14	4	0.010848	0.036228	0.956398	716	3	-0.57254	0.93081	0.93056	0.99927	17755	0	-0.57254
MLLT1	4	0.010856	0.036253	0.956398	717	3	-0.70138	0.94896	0.9489	0.99927	18112	0	-0.70138
OR52A5	4	0.010898	0.036386	0.956398	718	4	-0.65191	0.9891	0.98915	0.99927	18903	0	-0.65191
ZNF813	4	0.01092	0.036455	0.956398	719	3	-0.93327	0.9831	0.98313	0.99927	18792	0	-0.93327
ACTL8	4	0.010933	0.036498	0.956398	720	3	-0.26555	0.79218	0.79259	0.997757	15156	1	-0.26555
C11orf87	4	0.010985	0.036655	0.956398	721	3	-0.37694	0.93093	0.9307	0.99927	17758	0	-0.37694
TCF20	4	0.011036	0.036818	0.956398	722	3	-0.62035	0.97869	0.97873	0.99927	18712	0	-0.62035
CCNL1	4	0.01105	0.036864	0.956398	723	3	-0.76031	0.84738	0.84675	0.99927	16187	0	-0.76031
PARP1	4	0.011054	0.036876	0.956398	724	2	-0.31445	0.44958	0.58145	0.997757	11088	1	-0.31445
CNN2	4	0.011054	0.036876	0.956398	725	2	-0.10649	0.12929	0.25976	0.990732	4961	2	-0.10649
NT5C1A	4	0.011088	0.036983	0.956398	726	3	-0.49362	0.35055	0.49277	0.99706	9374	1	-0.49362
LGALS13	4	0.0111	0.037023	0.956398	727	3	-0.48253	0.96084	0.96076	0.99927	18335	0	-0.48253
PGAP1	4	0.011105	0.037045	0.956398	728	4	-0.41666	0.98889	0.98894	0.99927	18901	0	-0.41666
SLC25A44	4	0.011114	0.037078	0.956398	729	3	-0.56952	0.24102	0.37767	0.995782	7232	1	-0.56952
ZNF607	4	0.011117	0.037088	0.956398	730	4	-0.39225	0.98888	0.98893	0.99927	18900	0	-0.39225
SLC6A4	4	0.011136	0.037149	0.956398	731	4	-0.24472	0.98886	0.98891	0.99927	18899	0	-0.24472
LMOD2	4	0.011139	0.03716	0.956398	732	3	-0.55023	0.21652	0.35209	0.995782	6741	1	-0.55023
ZACN	4	0.011162	0.037225	0.956398	733	2	-0.28822	0.40169	0.54676	0.997186	10448	1	-0.28822
DGCR8	4	0.011162	0.037225	0.956398	734	2	-0.98007	0.30169	0.44125	0.99706	8427	1	-0.98007
IL17RB	4	0.011242	0.037415	0.956398	735	1	0.53318	0.030631	0.081102	0.990732	1525	3	0.53318
ZBED1	4	0.01125	0.037437	0.956398	736	2	-0.096307	0.15007	0.28181	0.990732	5405	2	-0.096307
ZFR2	4	0.01125	0.037437	0.956398	737	2	-0.81008	0.72224	0.73477	0.997757	14062	1	-0.81008
FAM102B	4	0.011271	0.03748	0.956398	738	3	-0.81581	0.29184	0.43093	0.99706	8221	1	-0.81581
C17orf51	4	0.011298	0.03755	0.956398	739	3	-0.44234	0.98239	0.98241	0.99927	18779	0	-0.44234
FGFBP2	4	0.01133	0.037617	0.956398	740	2	-0.24733	0.89674	0.89643	0.99927	17063	0	-0.24733
C1orf56	4	0.011345	0.037652	0.956398	741	1	0.96258	0.0073896	0.025315	0.960157	487	3	0.96258
SAAL1	4	0.01136	0.037683	0.956398	742	3	-0.92913	0.7353	0.74472	0.997757	14244	1	-0.92913
PTCD2	4	0.011396	0.037754	0.956398	743	2	-0.036553	0.23187	0.36819	0.995782	7049	2	-0.036553
FLNA	4	0.011397	0.037756	0.956398	744	3	-0.4985	0.61881	0.66696	0.997757	12723	1	-0.4985
VCAM1	4	0.011397	0.037756	0.956398	745	3	-0.75378	0.57023	0.63966	0.997757	12176	1	-0.75378
PRKAG2	4	0.011448	0.037869	0.956398	746	1	0.50471	0.072286	0.1634	0.990732	3083	3	0.50471
SLC25A10	4	0.011499	0.037972	0.956398	747	3	-0.69332	0.85385	0.85332	0.99927	16288	0	-0.69332
PGP	4	0.011531	0.038052	0.956398	748	3	-1.025	0.77482	0.77705	0.997757	14863	1	-1.025
PIK3C3	4	0.011531	0.038052	0.956398	749	3	-1.17	0.63365	0.67573	0.997757	12886	1	-1.17
ANXA9	4	0.011531	0.038052	0.956398	750	3	-1.2224	0.87592	0.87548	0.99927	16695	0	-1.2224
FIBIN	4	0.011534	0.038062	0.956398	751	2	-0.62161	0.14873	0.28042	0.990732	5383	1	-0.62161
UBE2T	4	0.011602	0.038201	0.956398	752	1	0.056536	0.34564	0.48761	0.99706	9284	2	0.056536
HIST1H3J	4	0.011654	0.03831	0.956398	753	1	0.03345	0.53039	0.61911	0.997757	11804	1	0.03345
WDR13	4	0.011676	0.038352	0.956398	754	3	-0.60024	0.65753	0.69039	0.997757	13167	1	-0.60024
TMEM151B	4	0.011705	0.038418	0.956398	755	1	0.139	0.69999	0.71861	0.997757	13754	1	0.139
GLIPR2	4	0.01171	0.03843	0.956398	756	3	-0.58712	0.6534	0.68769	0.997757	13112	1	-0.58712
MPDU1	4	0.01171	0.03843	0.956398	757	3	-0.67104	0.228	0.36405	0.995782	6966	1	-0.67104
TCN1	4	0.011757	0.038525	0.956398	758	2	-0.23672	0.62561	0.67102	0.997757	12789	1	-0.23672
HMCES	4	0.011818	0.038669	0.956398	759	2	0.022606	0.052773	0.12573	0.990732	2364	2	0.022606
DDHD1	4	0.011847	0.038732	0.956398	760	2	-0.87469	0.88881	0.88846	0.99927	16928	0	-0.87469
CDC42BPG	4	0.01186	0.03876	0.956398	761	2	-0.50195	0.88814	0.8878	0.99927	16913	0	-0.50195
FBXO25	4	0.011875	0.038791	0.956398	762	3	-0.98669	0.19568	0.33003	0.994935	6314	1	-0.98669
PLEKHF2	4	0.011875	0.038791	0.956398	763	3	-1.355	0.97696	0.97699	0.99927	18667	0	-1.355
VWA5A	4	0.011883	0.038805	0.956398	764	2	-0.40012	0.26784	0.40574	0.995782	7782	2	-0.40012
CSMD3	4	0.011911	0.03887	0.956398	765	3	-0.3743	0.80029	0.80024	0.997757	15312	1	-0.3743
BLOC1S3	4	0.011957	0.038974	0.956398	766	3	-0.75319	0.39394	0.53847	0.99706	10282	1	-0.75319
MTMR6	4	0.011962	0.038989	0.956398	767	1	-0.016318	0.68872	0.71089	0.997757	13592	1	-0.016318
SRSF12	4	0.012014	0.039103	0.956398	768	2	-0.56281	0.20844	0.3435	0.994936	6581	2	-0.56281
ABCA2	4	0.012015	0.039105	0.956398	769	3	-0.93754	0.81512	0.81472	0.997757	15589	0	-0.93754
CDK2AP1	4	0.012065	0.039203	0.956398	770	2	-0.46122	0.18293	0.31657	0.994935	6069	1	-0.46122
OXSM	4	0.012079	0.039234	0.956398	771	2	-0.35106	0.77946	0.78111	0.997757	14936	1	-0.35106
MCM9	4	0.012088	0.039256	0.956398	772	3	-0.65406	0.98671	0.98671	0.99927	18858	0	-0.65406
SLC22A20	4	0.012088	0.039256	0.956398	773	3	-0.64903	0.85352	0.85296	0.99927	16281	0	-0.64903
SHBG	4	0.012088	0.039256	0.956398	774	3	-0.88927	0.88129	0.88081	0.99927	16801	0	-0.88927
KLF4	4	0.012112	0.039305	0.956398	775	2	-0.52251	0.89873	0.89841	0.99927	17094	0	-0.52251
HR	4	0.012165	0.039429	0.956398	776	3	-0.85804	0.92612	0.92593	0.99927	17649	0	-0.85804
SEMA4D	4	0.012168	0.039436	0.956398	777	2	-0.43073	0.80234	0.80216	0.997757	15354	1	-0.43073
PCYT2	4	0.012188	0.039475	0.956398	778	3	-0.49386	0.37019	0.51341	0.99706	9791	1	-0.49386
FBXO38	4	0.012202	0.039515	0.956398	779	3	-0.48058	0.56156	0.63511	0.997757	12097	1	-0.48058
GLDC	4	0.01222	0.039548	0.956398	780	1	-0.14843	0.9373	0.93724	0.99927	17888	0	-0.14843
C1orf43	4	0.012234	0.039588	0.956398	781	2	-0.40316	0.75235	0.75832	0.997757	14501	1	-0.40316
ABCC12	4	0.012236	0.039591	0.956398	782	3	-0.58999	0.97052	0.97046	0.99927	18520	0	-0.58999
TRIM46	4	0.012267	0.039657	0.956398	783	3	-0.65891	0.84076	0.84005	0.99927	16063	0	-0.65891
CDKAL1	4	0.012271	0.039664	0.956398	784	3	-0.69077	0.36228	0.50507	0.99706	9632	1	-0.69077
RNF185	4	0.012283	0.03969	0.956398	785	2	-0.6835	0.57694	0.64328	0.997757	12256	1	-0.6835
DNAJB9	4	0.012283	0.03969	0.956398	786	3	-0.8152	0.9314	0.93119	0.99927	17771	0	-0.8152
SKOR1	4	0.012322	0.039767	0.956398	787	2	-0.261	0.76191	0.76615	0.997757	14657	1	-0.261
TOPBP1	3	0.012338	0.03268	0.956398	788	3	-0.88895	0.98766	0.98781	0.99927	18872	0	-0.88895
TRIM28	4	0.012389	0.03992	0.956398	789	3	-0.999	0.25221	0.38941	0.995782	7453	1	-0.999
DAZL	4	0.012389	0.03992	0.956398	790	3	-0.86565	0.85856	0.8581	0.99927	16381	0	-0.86565
SLC3A2	4	0.012389	0.03992	0.956398	791	3	-1.1304	0.97143	0.97141	0.99927	18538	0	-1.1304
PXDNL	4	0.012451	0.040061	0.956398	792	1	0.26862	0.20076	0.33535	0.994935	6410	2	0.26862
WDR33	4	0.012451	0.040061	0.956398	793	1	0.4512	0.28943	0.42843	0.99706	8175	2	0.4512
UQCRFS1	4	0.012451	0.040061	0.956398	794	1	0.30544	0.15313	0.28505	0.990732	5480	2	0.30544
NICN1	4	0.012451	0.040061	0.956398	795	2	-0.34137	0.64933	0.68525	0.997757	13072	1	-0.34137
SHB	4	0.012476	0.040107	0.956398	796	3	-0.46298	0.98709	0.98712	0.99927	18866	0	-0.46298
OTUD7B	4	0.012476	0.040107	0.956398	797	2	-0.42619	0.83033	0.8297	0.998766	15870	0	-0.42619
IQGAP3	4	0.012482	0.040121	0.956398	798	3	-0.45909	0.36907	0.51223	0.99706	9760	1	-0.45909
LRRIQ1	4	0.012498	0.040164	0.956398	799	3	-0.5325	0.91455	0.91434	0.99927	17404	0	-0.5325
PNPLA1	4	0.012535	0.040242	0.956398	800	2	-0.13388	0.024531	0.068502	0.990732	1295	2	-0.13388
DOCK2	4	0.012543	0.040254	0.956398	801	3	-0.46458	0.26434	0.40214	0.995782	7705	1	-0.46458
DAB1	4	0.01258	0.040346	0.956398	802	1	0.084867	0.82872	0.8281	0.998584	15848	0	0.084867
PDE11A	4	0.012592	0.040379	0.956398	803	2	-0.52699	0.78953	0.79015	0.997757	15105	1	-0.52699
JAZF1	4	0.01262	0.040442	0.956398	804	3	-0.55574	0.65972	0.69179	0.997757	13187	1	-0.55574
PACS2	4	0.012631	0.040467	0.956398	805	2	-0.2609	0.8562	0.85568	0.99927	16332	0	-0.2609
ANKRD34B	4	0.012664	0.040545	0.956398	806	3	-0.76644	0.98661	0.98661	0.99927	18856	0	-0.76644
CERS5	4	0.012664	0.040545	0.956398	807	3	-0.77993	0.10339	0.2207	0.990732	4226	1	-0.77993
HAPLN3	4	0.012682	0.040582	0.956398	808	3	-0.33053	0.97777	0.97782	0.99927	18691	0	-0.33053
WHSC1	4	0.012742	0.040713	0.957138	809	3	-0.97246	0.0031367	0.01114	0.960157	215	1	-0.97246
B4GALT7	4	0.012742	0.040713	0.957138	810	3	-1.1325	0.3322	0.4734	0.99706	9024	1	-1.1325
RAB7A	4	0.012785	0.040813	0.957784	811	1	0.14012	0.35495	0.49735	0.99706	9470	2	0.14012
PHF1	4	0.01281	0.04087	0.957784	812	3	-0.54423	0.96164	0.96155	0.99927	18346	0	-0.54423
LOC389602	4	0.012837	0.040939	0.957784	813	1	-0.16264	0.7467	0.75368	0.997757	14418	1	-0.16264
PIK3C2B	4	0.012838	0.040941	0.957784	814	3	-0.41128	0.59822	0.6551	0.997757	12489	1	-0.41128
FXYD5	4	0.012939	0.041171	0.959256	815	3	-0.44713	0.33511	0.47641	0.99706	9084	1	-0.44713
DPP7	4	0.01295	0.041188	0.959256	816	3	-0.58344	0.9766	0.9766	0.99927	18657	0	-0.58344
NYAP2	4	0.012956	0.041205	0.959256	817	2	-0.23892	0.22001	0.35572	0.995782	6811	2	-0.23892
PROM1	4	0.012956	0.041205	0.959256	818	2	-0.4855	0.10489	0.22346	0.990732	4272	1	-0.4855
HKDC1	4	0.013017	0.041345	0.959513	819	1	0.51757	0.035207	0.090569	0.990732	1687	3	0.51757
SCO2	4	0.013017	0.041345	0.959513	820	2	-0.36329	0.9627	0.96263	0.99927	18365	0	-0.36329
LILRB5	4	0.013025	0.041367	0.959513	821	3	-0.72388	0.47972	0.59504	0.997757	11347	1	-0.72388
CYYR1	4	0.013057	0.041436	0.959958	822	3	-0.86383	0.96528	0.96522	0.99927	18415	0	-0.86383
FLOT1	3	0.01308	0.034523	0.956398	823	3	-0.37914	0.98692	0.98706	0.99927	18862	0	-0.37914
PDK4	4	0.013163	0.041651	0.960891	824	3	-0.58339	0.93571	0.9356	0.99927	17855	0	-0.58339
SLC13A4	4	0.013163	0.041651	0.960891	825	3	-0.45542	0.57003	0.63956	0.997757	12173	1	-0.45542
ALG5	4	0.013163	0.041651	0.960891	826	2	-0.42651	0.62212	0.66894	0.997757	12753	1	-0.42651
RBX1	4	0.013196	0.041727	0.960891	827	3	-0.93079	0.92779	0.92756	0.99927	17676	0	-0.93079
SASH3	4	0.013196	0.041728	0.960891	828	2	-0.15278	0.84616	0.84554	0.99927	16163	0	-0.15278
CYP2R1	4	0.013259	0.041875	0.962495	829	3	-0.6059	0.76007	0.76458	0.997757	14627	1	-0.6059
AMY1A	4	0.013296	0.041963	0.962495	830	2	-0.43393	0.91136	0.91116	0.99927	17343	0	-0.43393
CEP152	4	0.013351	0.042085	0.962495	831	2	-0.30644	0.71157	0.72683	0.997757	13900	1	-0.30644
ATP2A2	4	0.013399	0.042197	0.962495	832	3	-1.2781	0.9659	0.96584	0.99927	18427	0	-1.2781
RPTOR	4	0.013399	0.042197	0.962495	833	3	-1.3171	0.7898	0.7904	0.997757	15112	1	-1.3171
CNGB3	4	0.013402	0.042202	0.962495	834	1	0.10371	0.089624	0.19572	0.990732	3743	2	0.10371
RBM14-RBM4	4	0.0135	0.042415	0.962495	835	3	-0.94394	0.75627	0.76146	0.997757	14565	1	-0.94394
LPCAT4	4	0.013505	0.042423	0.962495	836	2	-0.20477	0.18094	0.31446	0.993743	6039	1	-0.20477
JMY	4	0.013506	0.042426	0.962495	837	2	-0.18522	0.3693	0.51249	0.99706	9768	2	-0.18522
CBL	4	0.01355	0.042516	0.962495	838	3	-0.95631	0.8527	0.85213	0.99927	16266	0	-0.95631
DGKD	4	0.013556	0.042534	0.962495	839	3	-0.3647	0.96402	0.96398	0.99927	18388	0	-0.3647
GAGE2D	4	0.013575	0.042574	0.962495	840	3	-1.0541	0.26069	0.39827	0.995782	7628	1	-1.0541
PUS1	4	0.013607	0.042642	0.962495	841	2	-0.12821	0.18003	0.31348	0.993351	6024	1	-0.12821
CXCL8	4	0.013629	0.042704	0.962495	842	3	-0.7766	0.98558	0.98559	0.99927	18832	0	-0.7766
FAM110D	4	0.013659	0.042764	0.962495	843	2	-0.23861	0.61506	0.66474	0.997757	12680	1	-0.23861
EDNRA	4	0.013683	0.042822	0.962495	844	2	-0.48966	0.75527	0.76065	0.997757	14545	1	-0.48966
SERF1A	4	0.013683	0.042822	0.962495	845	3	-0.63861	0.75428	0.75986	0.997757	14531	1	-0.63861
DDX24	4	0.01371	0.042883	0.962495	846	2	-0.17371	0.45233	0.58262	0.997757	11099	1	-0.17371
NHLRC3	4	0.013735	0.042934	0.962495	847	2	-0.57818	0.49189	0.60069	0.997757	11446	1	-0.57818
PLIN4	4	0.013787	0.043049	0.962495	848	2	-0.29638	0.96255	0.96248	0.99927	18362	0	-0.29638
CLEC17A	4	0.013787	0.043049	0.962495	849	3	-0.60727	0.45495	0.58381	0.997757	11130	1	-0.60727
VENTX	3	0.013834	0.036412	0.956398	850	1	0.91979	0.035801	0.088468	0.990732	1714	2	0.91979
TOMM70A	4	0.013835	0.043173	0.962495	851	3	-1.1088	0.9569	0.95684	0.99927	18257	0	-1.1088
C17orf59	4	0.013835	0.043173	0.962495	852	3	-0.85991	0.68699	0.70972	0.997757	13570	1	-0.85991
SLC5A4	4	0.013847	0.043204	0.962495	853	2	-0.31837	0.53637	0.62208	0.997757	11871	1	-0.31837
KRTAP9-1	4	0.013864	0.043241	0.962495	854	1	0.36457	0.36156	0.5043	0.99706	9614	2	0.36457
RSL1D1	4	0.013896	0.043313	0.962495	855	3	-0.81598	0.14178	0.27305	0.990732	5235	1	-0.81598
CLEC6A	4	0.013896	0.043313	0.962495	856	2	-0.42731	0.34519	0.48713	0.99706	9276	2	-0.42731
EEF2K	4	0.013916	0.043358	0.962495	857	2	-0.14481	0.79218	0.79259	0.997757	15155	1	-0.14481
OR5M3	4	0.013938	0.043411	0.96255	858	2	-0.43603	0.60911	0.66124	0.997757	12618	1	-0.43603
CHMP2B	4	0.013967	0.043469	0.962719	859	2	-0.26492	0.4148	0.5605	0.997757	10693	2	-0.26492
DPM1	4	0.014044	0.043633	0.963706	860	2	-0.33145	0.054917	0.12996	0.990732	2451	1	-0.33145
ZKSCAN2	4	0.014044	0.043633	0.963706	861	2	-0.011145	0.39098	0.53537	0.99706	10231	2	-0.011145
CDPF1	4	0.014057	0.043665	0.963706	862	3	-0.60882	0.30448	0.44416	0.99706	8469	1	-0.60882
YKT6	4	0.014121	0.043817	0.964405	863	2	-0.32483	0.95962	0.95953	0.99927	18309	0	-0.32483
PCDHGC5	4	0.014163	0.043907	0.964405	864	3	-0.47828	0.14062	0.27186	0.990732	5205	1	-0.47828
KCNJ18	4	0.014173	0.04393	0.964405	865	3	-0.42898	0.94047	0.9404	0.99927	17946	0	-0.42898
THEM4	4	0.014202	0.043998	0.964405	866	3	-0.53259	0.62031	0.66787	0.997757	12739	1	-0.53259
DERL2	4	0.014226	0.04405	0.964405	867	2	-0.68489	0.75685	0.76194	0.997757	14576	1	-0.68489
YBX2	4	0.014226	0.04405	0.964405	868	3	-0.76283	0.94477	0.94465	0.99927	18030	0	-0.76283
FLT3LG	4	0.014226	0.04405	0.964405	869	2	-0.35076	0.40489	0.55007	0.997335	10510	2	-0.35076
ORC6	4	0.01425	0.044114	0.964706	870	2	-0.19335	0.10699	0.22719	0.990732	4335	2	-0.19335
DGCR6L	4	0.014323	0.044281	0.965834	871	3	-0.49879	0.98175	0.98179	0.99927	18768	0	-0.49879
ALG11	4	0.014327	0.044291	0.965834	872	1	0.15822	0.50498	0.60679	0.997757	11582	1	0.15822
RALA	4	0.014378	0.044409	0.965834	873	1	0.28188	0.24713	0.38407	0.995782	7348	2	0.28188
REEP6	4	0.014407	0.044479	0.965834	874	3	-0.54232	0.1397	0.27089	0.990732	5189	1	-0.54232
SASS6	4	0.014429	0.044534	0.965834	875	3	-0.97872	0.98446	0.98446	0.99927	18815	0	-0.97872
PRPH2	4	0.014429	0.044534	0.965834	876	3	-0.70397	0.44671	0.58016	0.997757	11065	1	-0.70397
RAX2	4	0.014429	0.044536	0.965834	877	1	0.15513	0.64236	0.68099	0.997757	12987	1	0.15513
NGDN	4	0.014472	0.04464	0.965834	878	3	-0.90564	0.33069	0.47177	0.99706	8995	1	-0.90564
POP4	4	0.014481	0.044661	0.965834	879	2	-0.42561	0.78089	0.78235	0.997757	14960	1	-0.42561
CDY1B	4	0.014486	0.044671	0.965834	880	2	-0.3694	0.3568	0.49926	0.99706	9505	1	-0.3694
ALG1L	4	0.014539	0.044799	0.96637	881	2	-0.3873	0.31638	0.45668	0.99706	8723	2	-0.3873
NEURL1	4	0.014539	0.044799	0.96637	882	2	-0.34341	0.5907	0.65091	0.997757	12401	1	-0.34341
RGS16	4	0.014583	0.044894	0.96637	883	1	0.32543	0.12742	0.25773	0.990732	4919	2	0.32543
PLXNC1	4	0.014589	0.044907	0.96637	884	2	-0.3148	0.72724	0.73853	0.997757	14127	1	-0.3148
LSM14A	4	0.014686	0.045121	0.96637	885	2	-0.42879	0.94722	0.9472	0.99927	18083	0	-0.42879
GHR	4	0.014695	0.045135	0.96637	886	3	-0.4875	0.79975	0.79974	0.997757	15300	1	-0.4875
ZNF446	4	0.014733	0.045223	0.96637	887	2	-0.49991	0.71187	0.72705	0.997757	13903	1	-0.49991
HMBS	4	0.014766	0.045298	0.96637	888	3	-0.79445	0.45304	0.58293	0.997757	11113	1	-0.79445
PRDM12	4	0.014814	0.045406	0.96637	889	2	-0.23338	0.27696	0.41534	0.99706	7944	2	-0.23338
PLEKHG3	4	0.014814	0.045406	0.96637	890	2	-0.75985	0.194	0.32825	0.994935	6287	1	-0.75985
PNISR	4	0.014819	0.045419	0.96637	891	2	-0.60352	0.96907	0.969	0.99927	18495	0	-0.60352
FOPNL	4	0.014819	0.045419	0.96637	892	2	-0.1542	0.23365	0.37001	0.995782	7084	2	-0.1542
PLIN5	4	0.014859	0.045513	0.96637	893	2	-0.38173	0.64575	0.68304	0.997757	13031	1	-0.38173
STARD4	4	0.014889	0.045593	0.96637	894	3	-0.58836	0.083591	0.18463	0.990732	3521	1	-0.58836
SRGAP2	4	0.014889	0.045593	0.96637	895	3	-0.62176	0.96825	0.96819	0.99927	18486	0	-0.62176
ELP4	4	0.014889	0.045593	0.96637	896	3	-0.80652	0.91657	0.91636	0.99927	17440	0	-0.80652
RBP3	4	0.014917	0.045657	0.96637	897	2	-0.45889	0.77231	0.77494	0.997757	14822	1	-0.45889
TPK1	4	0.014917	0.045657	0.96637	898	2	-0.22885	0.32604	0.46685	0.99706	8898	2	-0.22885
KCNK4	4	0.014942	0.045711	0.96637	899	3	-0.70252	0.13847	0.26958	0.990732	5166	1	-0.70252
ILVBL	4	0.014975	0.045786	0.96637	900	3	-0.67804	0.87417	0.87373	0.99927	16661	0	-0.67804
SPAG4	4	0.014994	0.045833	0.96637	901	1	-0.016869	0.19285	0.32707	0.994935	6265	1	-0.016869
FAM120A	4	0.015058	0.045973	0.96637	902	3	-0.45551	0.96441	0.96437	0.99927	18398	0	-0.45551
ABI2	4	0.015122	0.046117	0.96637	903	1	0.23777	0.20998	0.34511	0.995179	6619	2	0.23777
EXOC2	4	0.015122	0.046117	0.96637	904	2	-0.52254	0.40802	0.55338	0.997757	10566	1	-0.52254
RPL41	4	0.015145	0.046163	0.96637	905	3	-0.49944	0.60011	0.65619	0.997757	12516	1	-0.49944
OR5B3	4	0.015153	0.046175	0.96637	906	3	-0.67783	0.97384	0.97377	0.99927	18584	0	-0.67783
LAMP2	4	0.015199	0.046258	0.96637	907	1	-0.017899	0.26399	0.40176	0.995782	7697	1	-0.017899
TIMM10	3	0.015204	0.039836	0.956398	908	3	-1.9314	0.96798	0.96816	0.99927	18479	0	-1.9314
DCDC2C	4	0.015226	0.04632	0.96637	909	2	-0.13045	0.592	0.65164	0.997757	12420	1	-0.13045
GLB1L2	4	0.01525	0.046373	0.96637	910	2	-0.39315	0.082886	0.18332	0.990732	3491	1	-0.39315
MX1	4	0.015262	0.046393	0.96637	911	2	-0.44217	0.97575	0.97571	0.99927	18634	0	-0.44217
TFCP2	4	0.015263	0.046395	0.96637	912	3	-0.61369	0.055961	0.13197	0.990732	2497	1	-0.61369
OR2A7	4	0.015295	0.046468	0.96637	913	2	0.076665	0.048732	0.11763	0.990732	2221	2	0.076665
KCNA3	4	0.015302	0.046489	0.96637	914	1	0.43161	0.089624	0.19572	0.990732	3742	2	0.43161
CCR8	4	0.015353	0.046602	0.96637	915	1	0.099631	0.78825	0.789	0.997757	15083	1	0.099631
SLC35F2	4	0.015383	0.046657	0.96637	916	3	-0.44686	0.84973	0.84914	0.99927	16228	0	-0.44686
ZNF705D	4	0.015383	0.046657	0.96637	917	2	-0.31081	0.33904	0.4806	0.99706	9161	1	-0.31081
ZNF48	4	0.015398	0.046685	0.96637	918	3	-0.47798	0.51091	0.60957	0.997757	11637	1	-0.47798
RAD54B	4	0.015404	0.046705	0.96637	919	2	-0.29192	0.85947	0.859	0.99927	16397	0	-0.29192
CXorf40B	4	0.015411	0.046718	0.96637	920	3	-0.41206	0.79448	0.79477	0.997757	15193	1	-0.41206
ZSWIM2	4	0.015456	0.046822	0.966391	921	1	-0.038118	0.14178	0.27305	0.990732	5230	1	-0.038118
MYH4	4	0.015481	0.046883	0.966391	922	3	-0.64128	0.78739	0.78823	0.997757	15068	1	-0.64128
FXYD6	4	0.015507	0.046937	0.966391	923	2	-0.25008	0.41218	0.55775	0.997757	10648	1	-0.25008
GPATCH11	4	0.01551	0.046944	0.966391	924	3	-0.54619	0.83855	0.83785	0.999134	16024	0	-0.54619
MC2R	4	0.015558	0.047055	0.966391	925	1	0.46005	0.070786	0.16054	0.990732	3029	2	0.46005
TBC1D10B	4	0.015572	0.047086	0.966391	926	3	-0.50029	0.82145	0.82096	0.997757	15711	0	-0.50029
IRX5	4	0.015588	0.047125	0.966391	927	3	-0.62978	0.44962	0.58147	0.997757	11089	1	-0.62978
SYNJ2BP-COX16	4	0.015607	0.047166	0.966391	928	3	-0.41423	0.85132	0.85074	0.99927	16252	0	-0.41423
MRC2	4	0.015635	0.047225	0.966391	929	2	-0.34247	0.47718	0.59387	0.997757	11328	1	-0.34247
RXFP2	4	0.015635	0.047225	0.966391	930	2	-0.35362	0.42022	0.56623	0.997757	10790	2	-0.35362
MAP3K13	4	0.015666	0.047287	0.966628	931	3	-0.59672	0.24364	0.3804	0.995782	7273	1	-0.59672
SLC5A12	4	0.015712	0.047392	0.967742	932	3	-0.74374	0.48757	0.5987	0.997757	11409	1	-0.74374
PTPRG	4	0.015748	0.047465	0.967769	933	2	-0.32367	0.37505	0.5186	0.99706	9894	2	-0.32367
TOP2B	4	0.015764	0.047495	0.967769	934	1	0.21888	0.19032	0.32436	0.994935	6218	2	0.21888
TOR2A	4	0.015815	0.047599	0.968734	935	2	-0.51146	0.79448	0.79477	0.997757	15194	1	-0.51146
KSR1	4	0.015833	0.047646	0.968734	936	2	-0.67912	0.27423	0.41249	0.99706	7893	1	-0.67912
DPP9-AS1	4	0.015866	0.047721	0.968734	937	2	0.18939	0.0047334	0.016598	0.960157	320	2	0.18939
SLC7A10	4	0.015904	0.047802	0.968734	938	2	-0.18839	0.045202	0.11074	0.990732	2093	2	-0.18839
SBF1	4	0.015917	0.04783	0.968734	939	2	-0.35625	0.75482	0.76028	0.997757	14540	1	-0.35625
CA14	4	0.015969	0.047966	0.968734	940	2	-0.16343	0.47655	0.59357	0.997757	11323	1	-0.16343
MMD	4	0.015971	0.04797	0.968734	941	2	-0.30334	0.83379	0.83316	0.998766	15945	0	-0.30334
NOL3	4	0.015971	0.04797	0.968734	942	2	-0.27413	0.89837	0.89807	0.99927	17088	0	-0.27413
CLEC4D	4	0.015983	0.047998	0.968734	943	3	-0.8776	0.91312	0.9129	0.99927	17377	0	-0.8776
CDKN2AIP	4	0.016071	0.048202	0.971817	944	1	0.012364	0.39849	0.54333	0.997184	10379	2	0.012364
ATRNL1	4	0.016121	0.048307	0.971949	945	3	-0.60323	0.97715	0.9772	0.99927	18674	0	-0.60323
METAP1D	4	0.016123	0.04831	0.971949	946	1	0.22843	0.088879	0.19433	0.990732	3712	2	0.22843
ANXA2R	3	0.016178	0.042231	0.962495	947	3	-0.88539	0.98382	0.98397	0.99927	18801	0	-0.88539
NFKB1	4	0.016181	0.048435	0.972307	948	2	-0.27837	0.66402	0.69449	0.997757	13246	1	-0.27837
MFSD8	4	0.016199	0.048481	0.972307	949	2	-0.25915	0.33776	0.47923	0.99706	9136	2	-0.25915
TMEM133	4	0.016199	0.048481	0.972307	950	3	-0.61561	0.85399	0.85346	0.99927	16293	0	-0.61561
VPS39	4	0.016263	0.04864	0.973733	951	3	-0.71191	0.86769	0.86724	0.99927	16545	0	-0.71191
RPL27A	3	0.016268	0.042453	0.962495	952	3	-0.73776	0.98373	0.98386	0.99927	18798	0	-0.73776
ISG15	4	0.016328	0.048775	0.973733	953	3	-0.49841	0.010933	0.036498	0.974104	689	1	-0.49841
ZNF326	4	0.016369	0.04886	0.973733	954	2	-0.271	0.35362	0.49601	0.99706	9442	1	-0.271
PANX2	4	0.016369	0.04886	0.973733	955	2	-0.48195	0.90401	0.90367	0.99927	17191	0	-0.48195
SERPINB11	4	0.01643	0.048999	0.973733	956	1	0.18718	0.10685	0.22693	0.990732	4330	2	0.18718
VILL	4	0.016481	0.049115	0.973733	957	1	0.40589	0.092786	0.20158	0.990732	3862	3	0.40589
ROBO2	4	0.016512	0.049177	0.973733	958	3	-0.55223	0.81005	0.80969	0.997757	15501	1	-0.55223
OPN1MW2	4	0.016528	0.049209	0.973733	959	2	-0.46505	0.34466	0.48655	0.99706	9264	2	-0.46505
ZNF665	4	0.016532	0.04922	0.973733	960	3	-0.50099	0.94074	0.94067	0.99927	17953	0	-0.50099
ADCK5	4	0.016533	0.049221	0.973733	961	1	0.10392	0.11483	0.24108	0.990732	4623	2	0.10392
S1PR2	4	0.016574	0.04931	0.973733	962	3	-0.4649	0.673	0.70039	0.997757	13371	1	-0.4649
C1orf68	4	0.016584	0.049332	0.973733	963	2	-0.25295	0.92318	0.92305	0.99927	17581	0	-0.25295
CMTM3	4	0.016592	0.049349	0.973733	964	3	-0.57996	0.9793	0.97933	0.99927	18723	0	-0.57996
ZNF792	4	0.016635	0.049445	0.973733	965	2	-0.393	0.95481	0.95467	0.99927	18220	0	-0.393
CDH11	4	0.016647	0.049467	0.973733	966	3	-0.41373	0.76861	0.77176	0.997757	14761	1	-0.41373
AKIP1	4	0.016664	0.049508	0.973733	967	3	-0.67425	0.59618	0.65394	0.997757	12461	1	-0.67425
SIPA1L3	4	0.016688	0.04955	0.973733	968	3	-0.52878	0.91951	0.91933	0.99927	17510	0	-0.52878
UGT2B10	4	0.016733	0.049652	0.973733	969	2	-0.3925	0.26381	0.40156	0.995782	7691	2	-0.3925
PLCD1	4	0.016763	0.049732	0.973733	970	1	-0.017009	0.45992	0.58606	0.997757	11175	1	-0.017009
SNRNP27	4	0.016882	0.049979	0.973733	971	3	-1.2074	0.96967	0.96962	0.99927	18506	0	-1.2074
CHRNB2	4	0.016882	0.049979	0.973733	972	2	-0.48338	0.54921	0.62858	0.997757	11979	1	-0.48338
LRRC25	4	0.016907	0.050037	0.973733	973	3	-0.74249	0.41176	0.55732	0.997757	10641	1	-0.74249
CGB	4	0.016907	0.050037	0.973733	974	3	-0.68577	0.29384	0.43299	0.99706	8261	1	-0.68577
MAP1B	4	0.016917	0.050065	0.973733	975	2	-0.28087	0.15748	0.28962	0.990732	5561	2	-0.28087
SLC35E3	4	0.017016	0.050301	0.973733	976	2	-0.22483	0.8468	0.84618	0.99927	16172	0	-0.22483
RNF123	4	0.01702	0.050307	0.973733	977	2	-0.5112	0.95561	0.95552	0.99927	18237	0	-0.5112
CNP	4	0.01702	0.050307	0.973733	978	3	-0.44077	0.82782	0.82722	0.998216	15839	0	-0.44077
MFSD4	4	0.01702	0.050308	0.973733	979	3	-0.90262	0.69856	0.7176	0.997757	13725	1	-0.90262
KRTAP9-6	4	0.017074	0.050425	0.973733	980	3	-0.31983	0.98615	0.98615	0.99927	18848	0	-0.31983
OSBPL2	4	0.017074	0.050425	0.973733	981	3	-0.80126	0.67021	0.69855	0.997757	13317	1	-0.80126
OR2A4	4	0.017096	0.050476	0.973733	982	2	-0.37585	0.55471	0.63148	0.997757	12031	1	-0.37585
TSC2	4	0.017111	0.050515	0.973733	983	3	-0.42657	0.76281	0.76691	0.997757	14668	1	-0.42657
DECR2	4	0.017173	0.050646	0.973733	984	1	0.05981	0.33605	0.4774	0.99706	9100	2	0.05981
LETMD1	4	0.017173	0.050646	0.973733	985	1	0.48886	0.035832	0.091822	0.990732	1715	2	0.48886
PTPN18	4	0.017197	0.050698	0.973733	986	2	-0.25821	0.87239	0.872	0.99927	16635	0	-0.25821
USP16	4	0.017224	0.050758	0.973733	987	3	-0.61823	0.98387	0.98385	0.99927	18802	0	-0.61823
VCX3A	4	0.01725	0.050816	0.973733	988	1	0.058376	0.4345	0.57486	0.997757	10956	1	0.058376
GPR84	4	0.01727	0.050858	0.973733	989	3	-1.0309	0.9527	0.95258	0.99927	18180	0	-1.0309
SESN1	4	0.017301	0.050926	0.973733	990	3	-0.4745	0.98795	0.98798	0.99927	18878	0	-0.4745
FAM71A	4	0.017329	0.050998	0.973733	991	3	-0.73687	0.74733	0.7542	0.997757	14425	1	-0.73687
BTN3A2	4	0.017353	0.051048	0.973733	992	2	-0.1511	0.81797	0.8175	0.997757	15640	0	-0.1511
MARCHF10	4	0.017395	0.051136	0.973733	993	3	-0.48548	0.87894	0.8785	0.99927	16753	0	-0.48548
C12orf76	4	0.017404	0.051156	0.973733	994	2	-0.28387	0.93661	0.93654	0.99927	17868	0	-0.28387
ERMARD	4	0.017506	0.051368	0.973733	995	2	-0.13019	0.75553	0.76086	0.997757	14548	1	-0.13019
ATP2B2	4	0.017558	0.05148	0.973733	996	1	-0.072829	0.55284	0.63049	0.997757	12014	1	-0.072829
RAB37	3	0.017602	0.045759	0.96637	997	2	-0.67409	0.35387	0.44756	0.99706	9448	1	-0.67409
DDIAS	4	0.017659	0.051684	0.973733	998	2	-0.62618	0.18338	0.31704	0.994935	6079	1	-0.62618
SETBP1	4	0.017675	0.051713	0.973733	999	3	-0.54939	0.67247	0.70004	0.997757	13361	1	-0.54939
ADGRG7	4	0.017686	0.051738	0.973733	1000	1	-0.05629	0.37839	0.5221	0.99706	9969	1	-0.05629
VWF	4	0.017686	0.051738	0.973733	1001	1	0.27269	0.23814	0.37467	0.995782	7177	2	0.27269
TUBA1A	4	0.017749	0.051885	0.973733	1002	3	-0.66334	0.83605	0.83541	0.998766	15982	0	-0.66334
SLC25A40	4	0.017749	0.051885	0.973733	1003	3	-0.61049	0.95092	0.95084	0.99927	18150	0	-0.61049
C9orf85	4	0.017761	0.051916	0.973733	1004	2	-0.32812	0.87066	0.87024	0.99927	16604	0	-0.32812
CEP72	4	0.017762	0.05192	0.973733	1005	1	0.16258	0.34519	0.48713	0.99706	9275	2	0.16258
FZD2	4	0.017831	0.052089	0.973733	1006	3	-0.65789	0.65938	0.69158	0.997757	13186	1	-0.65789
SULT4A1	4	0.017865	0.052148	0.973733	1007	2	-0.076153	0.84274	0.84206	0.99927	16097	0	-0.076153
ADGRE5	4	0.017895	0.052218	0.973733	1008	3	-0.73211	0.96249	0.96243	0.99927	18360	0	-0.73211
KCNG3	4	0.017902	0.052242	0.973733	1009	2	-0.46052	0.2827	0.42136	0.99706	8059	1	-0.46052
NAAA	4	0.017916	0.052274	0.973733	1010	2	-0.19654	0.22621	0.36218	0.995782	6934	1	-0.19654
MRPL51	4	0.018008	0.052466	0.973733	1011	3	-1.0828	0.94156	0.94147	0.99927	17967	0	-1.0828
PIEZO1	4	0.01807	0.052605	0.973733	1012	1	0.058321	0.16003	0.29231	0.990732	5616	1	0.058321
CYP51A1	4	0.018083	0.052627	0.973733	1013	3	-0.42966	0.62572	0.67109	0.997757	12790	1	-0.42966
WFDC10B	4	0.018121	0.052718	0.973733	1014	1	-0.10392	0.71626	0.73028	0.997757	13964	1	-0.10392
BMX	4	0.018172	0.05283	0.973733	1015	1	0.25396	0.29809	0.43743	0.99706	8346	2	0.25396
LSM3	4	0.018175	0.052835	0.973733	1016	3	-0.75671	0.78089	0.78235	0.997757	14958	1	-0.75671
CSDC2	4	0.018274	0.053061	0.973733	1017	1	0.047631	0.41527	0.56101	0.997757	10708	2	0.047631
GPC4	4	0.018402	0.053343	0.973733	1018	2	-0.2067	0.13782	0.26888	0.990732	5153	1	-0.2067
TMEM132E	4	0.018445	0.053434	0.973733	1019	2	-0.41353	0.7274	0.73867	0.997757	14129	1	-0.41353
ARAP3	4	0.018445	0.053434	0.973733	1020	3	-0.7167	0.02672	0.073066	0.990732	1383	1	-0.7167
CBWD3	4	0.018451	0.053445	0.973733	1021	3	-0.80095	0.46873	0.59001	0.997757	11258	1	-0.80095
PRMT5	4	0.018451	0.053445	0.973733	1022	3	-1.5089	0.18689	0.32077	0.994935	6140	1	-1.5089
TFAM	4	0.018451	0.053445	0.973733	1023	3	-1.2305	0.87207	0.8717	0.99927	16630	0	-1.2305
KIAA0391	4	0.018451	0.053445	0.973733	1024	3	-1.4072	0.42395	0.57018	0.997757	10876	1	-1.4072
DHX38	4	0.018451	0.053445	0.973733	1025	3	-0.6808	0.81397	0.81358	0.997757	15568	0	-0.6808
AMD1	4	0.018451	0.053445	0.973733	1026	3	-1.3072	0.97777	0.97782	0.99927	18690	0	-1.3072
SYNGR2	4	0.018505	0.053576	0.973733	1027	1	0.67119	0.014857	0.047685	0.98785	919	3	0.67119
STARD13	4	0.018505	0.053576	0.973733	1028	1	0.20365	0.61913	0.66717	0.997757	12727	1	0.20365
WSB2	4	0.018521	0.053609	0.973733	1029	2	-0.76082	0.22674	0.36274	0.995782	6940	1	-0.76082
ALB	4	0.018521	0.053609	0.973733	1030	3	-0.58809	0.9316	0.93137	0.99927	17776	0	-0.58809
MAGEB10	4	0.018521	0.053609	0.973733	1031	2	-0.44474	0.029438	0.078634	0.990732	1477	1	-0.44474
ZNF763	4	0.018582	0.053744	0.973733	1032	3	-0.54545	0.96143	0.96134	0.99927	18342	0	-0.54545
RAD1	4	0.018684	0.053959	0.973733	1033	1	0.80388	0.0010377	0.0037678	0.960157	71	2	0.80388
KEL	4	0.018725	0.054051	0.973733	1034	2	-0.49517	0.31737	0.45771	0.99706	8744	1	-0.49517
RANBP9	4	0.018725	0.054051	0.973733	1035	3	-0.96683	0.1214	0.25139	0.990732	4804	1	-0.96683
MTFR2	4	0.018725	0.054051	0.973733	1036	2	-0.66199	0.89356	0.89322	0.99927	17007	0	-0.66199
SYNGR1	4	0.018786	0.054174	0.973733	1037	2	-0.048765	0.43494	0.57505	0.997757	10962	1	-0.048765
TARDBP	4	0.018807	0.054231	0.973733	1038	3	-0.75496	0.89674	0.89643	0.99927	17061	0	-0.75496
LPIN3	4	0.018837	0.054305	0.973733	1039	2	-0.44026	0.34179	0.48354	0.99706	9213	1	-0.44026
ERCC1	4	0.018841	0.054315	0.973733	1040	2	-0.49082	0.16779	0.30049	0.991068	5784	2	-0.49082
CHP1	4	0.018889	0.054415	0.973733	1041	3	-0.43995	0.87434	0.87391	0.99927	16662	0	-0.43995
GRIN3A	4	0.018922	0.054495	0.973733	1042	2	-0.27001	0.3529	0.49521	0.99706	9430	2	-0.27001
CLLU1OS	4	0.01894	0.05453	0.973733	1043	1	-0.27944	0.66796	0.69708	0.997757	13288	1	-0.27944
NDUFA9	4	0.018948	0.054547	0.973733	1044	3	-0.77737	0.9034	0.90307	0.99927	17188	0	-0.77737
FRMPD3	4	0.019021	0.054711	0.973733	1045	3	-0.48787	0.98153	0.98156	0.99927	18766	0	-0.48787
TMTC4	4	0.019042	0.054761	0.973733	1046	1	0.14174	0.17844	0.3118	0.992752	5993	1	0.14174
OTOL1	4	0.019051	0.054776	0.973733	1047	3	-0.53789	0.79139	0.79187	0.997757	15141	1	-0.53789
PSEN2	4	0.019093	0.05487	0.973733	1048	1	0.36368	0.15363	0.28558	0.990732	5488	2	0.36368
MYBBP1A	4	0.019144	0.054981	0.973733	1049	3	-0.62705	0.98817	0.98821	0.99927	18880	0	-0.62705
INHBC	3	0.019163	0.049562	0.973733	1050	3	-0.36504	0.98084	0.98097	0.99927	18752	0	-0.36504
CELSR3	4	0.019177	0.055041	0.973733	1051	2	-0.54677	0.21006	0.3452	0.99522	6620	1	-0.54677
ALS2CR11	4	0.019177	0.055041	0.973733	1052	3	-0.88244	0.68644	0.70935	0.997757	13560	1	-0.88244
RP2	4	0.019177	0.055041	0.973733	1053	2	-0.71956	0.94824	0.94821	0.99927	18098	0	-0.71956
CHMP4C	4	0.019196	0.055083	0.973733	1054	1	0.01739	0.016686	0.051675	0.990732	982	1	0.01739
S100B	4	0.019247	0.055205	0.973733	1055	2	-0.35733	0.24433	0.38113	0.995782	7292	1	-0.35733
ZNF592	4	0.019249	0.05521	0.973733	1056	3	-0.66498	0.92961	0.92941	0.99927	17726	0	-0.66498
GABRR3	4	0.019287	0.055291	0.973733	1057	2	-0.06127	0.13757	0.26862	0.990732	5146	2	-0.06127
BIRC3	4	0.019298	0.05532	0.973733	1058	2	-0.27542	0.9034	0.90307	0.99927	17187	0	-0.27542
DNAJB11	4	0.019364	0.055472	0.973733	1059	3	-0.70359	0.41756	0.56345	0.997757	10738	1	-0.70359
RAET1G	4	0.019426	0.055607	0.973733	1060	1	-0.018154	0.64344	0.68163	0.997757	12999	1	-0.018154
NR2E1	4	0.019426	0.055607	0.973733	1061	2	-0.28557	0.13112	0.26169	0.990732	5005	2	-0.28557
ZNF595	4	0.019426	0.055607	0.973733	1062	3	-0.72749	0.93786	0.93781	0.99927	17905	0	-0.72749
TEX14	4	0.019426	0.055607	0.973733	1063	2	0.11086	0.1013	0.21703	0.990732	4164	2	0.11086
FBXO44	4	0.019501	0.055773	0.973733	1064	3	-0.46725	0.8718	0.87142	0.99927	16618	0	-0.46725
GM2A	4	0.019536	0.055836	0.973733	1065	3	-0.58053	0.52209	0.61504	0.997757	11729	1	-0.58053
SMN1	4	0.019536	0.055836	0.973733	1066	3	-0.75937	0.94935	0.9493	0.99927	18119	0	-0.75937
GPR155	4	0.019584	0.055927	0.973733	1067	3	-0.68644	0.78034	0.78188	0.997757	14954	1	-0.68644
STK16	4	0.019584	0.055927	0.973733	1068	3	-0.60328	0.501	0.60493	0.997757	11539	1	-0.60328
C6orf48	4	0.019605	0.055968	0.973733	1069	2	-0.28164	0.34989	0.49205	0.99706	9367	1	-0.28164
ENTPD7	4	0.019605	0.055968	0.973733	1070	2	-0.072512	0.091466	0.19914	0.990732	3807	1	-0.072512
EIF3CL	4	0.019652	0.05607	0.973733	1071	3	-0.80101	0.81906	0.81858	0.997757	15668	0	-0.80101
PRKCB	4	0.019679	0.056121	0.973733	1072	2	-0.45639	0.68394	0.70768	0.997757	13527	1	-0.45639
AREG	4	0.019707	0.056187	0.973733	1073	3	-0.60335	0.7898	0.7904	0.997757	15111	1	-0.60335
HECTD4	4	0.019784	0.056347	0.973733	1074	1	-0.026704	0.43169	0.57362	0.997757	10936	1	-0.026704
DPY19L3	4	0.019784	0.056347	0.973733	1075	2	-0.40039	0.87282	0.87242	0.99927	16640	0	-0.40039
SYP	4	0.019792	0.056363	0.973733	1076	3	-0.37342	0.8908	0.89046	0.99927	16958	0	-0.37342
MTMR4	4	0.01986	0.056516	0.973733	1077	3	-0.42903	0.80754	0.80724	0.997757	15450	1	-0.42903
ANXA7	4	0.01986	0.056517	0.973733	1078	2	-0.50853	0.30844	0.44831	0.99706	8558	1	-0.50853
ARMC2	4	0.019872	0.056547	0.973733	1079	3	-0.4558	0.062729	0.14504	0.990732	2743	1	-0.4558
GATA1	3	0.019937	0.051391	0.973733	1080	2	-0.4027	0.92771	0.92783	0.99927	17674	0	-0.4027
TXNDC16	4	0.019937	0.056692	0.973733	1081	2	-0.11591	0.077328	0.1729	0.990732	3287	1	-0.11591
INTS3	4	0.019959	0.056735	0.973733	1082	3	-1.0028	0.95302	0.95291	0.99927	18185	0	-1.0028
E2F1	4	0.019979	0.056781	0.973733	1083	3	-0.53282	0.69557	0.71556	0.997757	13696	1	-0.53282
TP53	4	0.020014	0.056845	0.973733	1084	2	-0.25992	0.77003	0.77298	0.997757	14789	1	-0.25992
KHDRBS3	4	0.020059	0.056944	0.973733	1085	3	-0.67117	0.72565	0.73734	0.997757	14104	1	-0.67117
PDILT	4	0.020162	0.057181	0.973733	1086	3	-0.89158	0.97396	0.97389	0.99927	18586	0	-0.89158
CSH1	4	0.020162	0.057181	0.973733	1087	3	-0.71421	0.93056	0.93033	0.99927	17751	0	-0.71421
TCAP	4	0.020167	0.057189	0.973733	1088	2	-0.29466	0.9305	0.93028	0.99927	17749	0	-0.29466
DDX54	4	0.020216	0.057293	0.973733	1089	3	-1.5369	0.88767	0.88732	0.99927	16909	0	-1.5369
AQR	4	0.020216	0.057293	0.973733	1090	2	-0.93527	0.78089	0.78235	0.997757	14962	1	-0.93527
PTPMT1	4	0.020216	0.057293	0.973733	1091	2	-0.50154	0.32851	0.46947	0.99706	8950	2	-0.50154
EIF2B3	4	0.020216	0.057293	0.973733	1092	2	-0.4038	0.34401	0.48588	0.99706	9252	1	-0.4038
PPP2R2A	4	0.020244	0.057359	0.973733	1093	2	-0.44014	0.97093	0.97088	0.99927	18529	0	-0.44014
AUH	4	0.020244	0.057359	0.973733	1094	1	0.1737	0.18976	0.32378	0.994935	6204	1	0.1737
MT1A	4	0.020253	0.057379	0.973733	1095	3	-0.7158	0.93402	0.93386	0.99927	17822	0	-0.7158
CEACAM19	4	0.02032	0.057513	0.973733	1096	3	-0.59731	0.9021	0.90173	0.99927	17158	0	-0.59731
NAB2	4	0.020321	0.057516	0.973733	1097	1	0.1394	0.16844	0.30117	0.991068	5793	2	0.1394
STARD7	4	0.020372	0.057638	0.973733	1098	2	-0.19617	0.42861	0.57227	0.997757	10906	1	-0.19617
KLK4	4	0.020423	0.05775	0.973733	1099	1	0.18117	0.2332	0.36953	0.995782	7071	2	0.18117
RUNDC3B	4	0.020474	0.057859	0.973733	1100	1	-0.08767	0.88243	0.88199	0.99927	16817	0	-0.08767
PA2G4	4	0.020495	0.057905	0.973733	1101	3	-0.64301	0.9883	0.98833	0.99927	18886	0	-0.64301
YAP1	4	0.020547	0.058015	0.973733	1102	3	-0.86713	0.75428	0.75986	0.997757	14529	1	-0.86713
ZC2HC1A	4	0.02055	0.058019	0.973733	1103	2	-0.17377	0.1848	0.31858	0.994935	6106	2	-0.17377
ZNF17	4	0.020583	0.0581	0.973733	1104	2	-0.28822	0.88538	0.88499	0.99927	16870	0	-0.28822
PICK1	4	0.020602	0.058137	0.973733	1105	1	0.029147	0.028727	0.077185	0.990732	1450	1	0.029147
SYT6	4	0.020602	0.058137	0.973733	1106	3	-0.35313	0.81714	0.81669	0.997757	15624	0	-0.35313
MFSD3	4	0.020631	0.058197	0.973733	1107	3	-0.66104	0.48269	0.59642	0.997757	11371	1	-0.66104
MORC4	4	0.020678	0.058291	0.973733	1108	2	-0.34374	0.42548	0.57093	0.997757	10887	1	-0.34374
LSP1	4	0.020684	0.058309	0.973733	1109	3	-0.49068	0.525	0.61648	0.997757	11754	1	-0.49068
CYP4Z1	4	0.020711	0.058368	0.973733	1110	3	-0.63631	0.97086	0.9708	0.99927	18527	0	-0.63631
ZNF532	4	0.020781	0.05849	0.973733	1111	2	0.028732	0.06263	0.14484	0.990732	2737	2	0.028732
TMEM107	4	0.020861	0.058668	0.973733	1112	2	-0.30137	0.24486	0.38168	0.995782	7297	1	-0.30137
PRSS23	4	0.020883	0.058717	0.973733	1113	2	-0.025217	0.22015	0.35585	0.995782	6814	2	-0.025217
CYB561D1	4	0.02092	0.058788	0.973733	1114	2	-0.32539	0.70948	0.72535	0.997757	13875	1	-0.32539
GOLGA8A	4	0.020934	0.058815	0.973733	1115	3	-0.417	0.35795	0.5005	0.99706	9535	1	-0.417
NPY5R	4	0.020962	0.05888	0.973733	1116	3	-0.45536	0.54898	0.62847	0.997757	11977	1	-0.45536
CYP17A1	4	0.020985	0.05892	0.973733	1117	1	0.10179	0.1815	0.31507	0.993994	6049	1	0.10179
ARG1	4	0.021009	0.058974	0.973733	1118	2	-0.52412	0.85494	0.85443	0.99927	16312	0	-0.52412
GOSR2	4	0.021021	0.059002	0.973733	1119	3	-0.7442	0.98498	0.98499	0.99927	18826	0	-0.7442
FAM131C	4	0.021034	0.05903	0.973733	1120	3	-0.49963	0.14315	0.2745	0.990732	5263	1	-0.49963
CTAGE8	4	0.021036	0.059033	0.973733	1121	2	-0.027697	0.13531	0.2662	0.990732	5087	2	-0.027697
AEN	4	0.021081	0.059138	0.973733	1122	3	-0.48163	0.95382	0.95371	0.99927	18198	0	-0.48163
TBX22	4	0.021095	0.059168	0.973733	1123	3	-0.47849	0.86679	0.86635	0.99927	16525	0	-0.47849
SARS2	4	0.021138	0.059274	0.973733	1124	2	-0.063959	0.76948	0.7725	0.997757	14779	1	-0.063959
STOML3	4	0.021157	0.059318	0.973733	1125	3	-0.39579	0.92968	0.92948	0.99927	17730	0	-0.39579
EID2	4	0.021166	0.059334	0.973733	1126	3	-0.8006	0.917	0.91679	0.99927	17447	0	-0.8006
TGM2	4	0.021166	0.059334	0.973733	1127	3	-0.69906	0.23741	0.37392	0.995782	7161	1	-0.69906
AHSA1	4	0.021228	0.059468	0.973733	1128	3	-0.43192	0.98207	0.9821	0.99927	18774	0	-0.43192
SOX13	4	0.021266	0.059549	0.973733	1129	3	-0.44181	0.76167	0.76594	0.997757	14654	1	-0.44181
PAGE2	4	0.021266	0.059549	0.973733	1130	2	-0.20537	0.45419	0.58345	0.997757	11122	1	-0.20537
FAM170B	4	0.021301	0.059614	0.973733	1131	3	-0.59771	0.66482	0.69501	0.997757	13254	1	-0.59771
TAF1D	4	0.021342	0.059707	0.973733	1132	1	-0.064494	0.78614	0.7871	0.997757	15045	1	-0.064494
GNL3	4	0.021407	0.059829	0.973733	1133	3	-1.238	0.96802	0.96796	0.99927	18483	0	-1.238
NR2C1	4	0.021407	0.059829	0.973733	1134	3	-0.80961	0.85823	0.85778	0.99927	16375	0	-0.80961
BFSP2	4	0.021496	0.060029	0.973733	1135	3	-0.42405	0.80129	0.8012	0.997757	15333	1	-0.42405
ELF4	4	0.021592	0.060248	0.973733	1136	2	-0.41263	0.85798	0.85753	0.99927	16368	0	-0.41263
NLN	4	0.021598	0.060262	0.973733	1137	1	-0.027923	0.74807	0.75478	0.997757	14434	1	-0.027923
ARHGEF37	4	0.021674	0.060413	0.973733	1138	2	-0.060602	0.052701	0.12559	0.990732	2358	2	-0.060602
SLC22A10	4	0.021675	0.060413	0.973733	1139	3	-0.98778	0.40748	0.55283	0.997757	10554	1	-0.98778
PGK1	4	0.021675	0.060413	0.973733	1140	3	-0.90419	0.90832	0.90806	0.99927	17272	0	-0.90419
SKIV2L	4	0.021675	0.060413	0.973733	1141	3	-1.0489	0.97675	0.97676	0.99927	18663	0	-1.0489
GTPBP4	4	0.02175	0.060589	0.973733	1142	2	-0.93869	0.81906	0.81858	0.997757	15669	0	-0.93869
NANOGNB	3	0.021777	0.055952	0.973733	1143	3	-0.4668	0.97822	0.97837	0.99927	18701	0	-0.4668
ZNF287	4	0.021828	0.060744	0.973733	1144	1	0.098287	0.76606	0.76959	0.997757	14725	1	0.098287
CARD8	4	0.021828	0.060744	0.973733	1145	2	-0.012227	0.37299	0.51639	0.99706	9849	2	-0.012227
ZNF282	3	0.021854	0.056126	0.973733	1146	1	0.12803	0.59937	0.61285	0.997757	12506	1	0.12803
ZDHHC8	4	0.021884	0.06085	0.973733	1147	2	-0.45988	0.81412	0.81374	0.997757	15574	0	-0.45988
HSPA6	4	0.021924	0.060947	0.973733	1148	3	-0.859	0.82454	0.82401	0.997757	15780	0	-0.859
SMARCC2	4	0.021924	0.060947	0.973733	1149	3	-0.66135	0.51185	0.61002	0.997757	11643	1	-0.66135
H2AFB1	4	0.021924	0.060947	0.973733	1150	3	-0.66829	0.96472	0.96468	0.99927	18405	0	-0.66829
NEDD9	4	0.022001	0.061112	0.973733	1151	3	-0.59549	0.92693	0.92672	0.99927	17659	0	-0.59549
PCDHB7	4	0.022006	0.061122	0.973733	1152	1	0.053944	0.24157	0.37823	0.995782	7240	1	0.053944
DEFB4A	4	0.022057	0.06123	0.973733	1153	3	-0.51911	0.97124	0.97121	0.99927	18534	0	-0.51911
CDR1	4	0.022099	0.06132	0.973733	1154	3	-0.7904	0.36609	0.5091	0.99706	9709	1	-0.7904
KCTD16	4	0.022134	0.061397	0.973733	1155	3	-0.51975	0.96881	0.96875	0.99927	18494	0	-0.51975
ANP32A	4	0.022134	0.061397	0.973733	1156	2	-0.46708	0.50151	0.60517	0.997757	11541	1	-0.46708
BRPF3	4	0.022169	0.061476	0.973733	1157	2	-0.50345	0.40763	0.55298	0.997757	10556	1	-0.50345
PRPF31	4	0.022207	0.061577	0.973733	1158	3	-0.68867	0.51409	0.61109	0.997757	11667	1	-0.68867
C2orf15	4	0.02221	0.061583	0.973733	1159	2	-0.4105	0.18304	0.31669	0.994935	6071	2	-0.4105
FCN3	4	0.022261	0.061691	0.973733	1160	3	-0.43275	0.88616	0.88581	0.99927	16879	0	-0.43275
NEMF	4	0.022279	0.061724	0.973733	1161	3	-0.69488	0.92219	0.92201	0.99927	17562	0	-0.69488
KRT20	4	0.022279	0.061724	0.973733	1162	3	-0.72599	0.53637	0.62208	0.997757	11870	1	-0.72599
HIST1H3D	4	0.022312	0.06179	0.973733	1163	2	0.076483	0.06661	0.15253	0.990732	2873	2	0.076483
AHI1	4	0.022334	0.061843	0.973733	1164	2	-0.38836	0.85823	0.85778	0.99927	16372	0	-0.38836
GPR153	4	0.022351	0.061879	0.973733	1165	2	-0.39226	0.88616	0.88581	0.99927	16883	0	-0.39226
EPB41L2	4	0.022415	0.061994	0.973733	1166	3	-0.79333	0.91815	0.91793	0.99927	17478	0	-0.79333
HAT1	4	0.022417	0.061997	0.973733	1167	2	-0.38796	0.74017	0.74849	0.997757	14317	1	-0.38796
C9orf171	4	0.022438	0.06204	0.973733	1168	3	-0.97485	0.98624	0.98623	0.99927	18851	0	-0.97485
OR51A2	4	0.022469	0.062119	0.973733	1169	2	0.049983	0.13421	0.26501	0.990732	5071	2	0.049983
ZNF529	4	0.022469	0.062119	0.973733	1170	2	-0.34187	0.75603	0.76127	0.997757	14559	1	-0.34187
ZNF497	4	0.022491	0.062163	0.973733	1171	2	0.089391	0.010967	0.036592	0.974104	691	2	0.089391
KCNJ9	4	0.022517	0.062222	0.973733	1172	2	-0.37792	0.92179	0.92159	0.99927	17558	0	-0.37792
KRTAP12-4	4	0.022539	0.062268	0.973733	1173	2	-0.44214	0.52043	0.61422	0.997757	11715	1	-0.44214
THOC2	4	0.022568	0.06233	0.973733	1174	2	-0.18888	0.047482	0.1152	0.990732	2184	1	-0.18888
MED25	4	0.022577	0.062353	0.973733	1175	3	-0.98368	0.61763	0.66627	0.997757	12709	1	-0.98368
EFEMP1	4	0.022577	0.062353	0.973733	1176	3	-0.55802	0.65213	0.68691	0.997757	13102	1	-0.55802
ANXA8	4	0.022619	0.062444	0.973733	1177	2	0.064379	0.033443	0.086959	0.990732	1627	2	0.064379
CENPJ	4	0.022635	0.062479	0.973733	1178	3	-0.72699	0.70521	0.7223	0.997757	13820	1	-0.72699
KIF14	4	0.022651	0.06252	0.973733	1179	3	-0.68355	0.12345	0.25354	0.990732	4838	1	-0.68355
ZNF700	4	0.02267	0.062559	0.973733	1180	1	0.0074489	0.49287	0.60114	0.997757	11458	1	0.0074489
TNKS1BP1	4	0.022721	0.06267	0.973733	1181	2	-0.50907	0.6299	0.67352	0.997757	12845	1	-0.50907
SLC10A3	4	0.022744	0.062716	0.973733	1182	2	-0.16527	0.11008	0.2327	0.990732	4446	2	-0.16527
FCGR1A	4	0.022796	0.062827	0.973733	1183	3	-0.72931	0.012785	0.042173	0.974104	818	1	-0.72931
ANAPC15	4	0.022796	0.062827	0.973733	1184	3	-0.88147	0.96844	0.96838	0.99927	18487	0	-0.88147
IL24	4	0.022797	0.06283	0.973733	1185	1	0.33404	0.093734	0.20327	0.990732	3898	2	0.33404
MTRNR2L1	2	0.022798	0.042216	0.962495	1186	2	-0.60532	0.96167	0.96165	0.99927	18349	0	-0.60532
MICALCL	4	0.022874	0.063002	0.973733	1187	1	0.38876	0.044603	0.10957	0.990732	2070	2	0.38876
KIAA0195	4	0.022907	0.063076	0.973733	1188	3	-0.65954	0.77849	0.78027	0.997757	14923	1	-0.65954
POLM	4	0.022976	0.063214	0.973733	1189	1	0.022445	0.64563	0.68296	0.997757	13029	1	0.022445
IL12RB1	4	0.022986	0.063243	0.973733	1190	2	-0.51765	0.50392	0.60628	0.997757	11570	1	-0.51765
GTSF1L	4	0.02299	0.063253	0.973733	1191	3	-0.38478	0.86769	0.86724	0.99927	16546	0	-0.38478
COA1	4	0.023027	0.063332	0.973733	1192	2	-0.012306	0.29845	0.4378	0.99706	8350	2	-0.012306
ADGRD1	3	0.023031	0.058943	0.973733	1193	2	-0.89833	0.13634	0.22867	0.990732	5117	1	-0.89833
CHRNA10	4	0.023061	0.063401	0.973733	1194	2	-0.07411	0.11824	0.24699	0.990732	4723	2	-0.07411
C9orf78	4	0.023078	0.063437	0.973733	1195	1	-0.16985	0.79165	0.7921	0.997757	15144	1	-0.16985
C20orf197	4	0.023118	0.063529	0.973733	1196	3	-0.54191	0.50914	0.60878	0.997757	11622	1	-0.54191
RNF34	4	0.023154	0.063618	0.973733	1197	1	0.010966	0.25907	0.39663	0.995782	7588	1	0.010966
OR2H1	4	0.02318	0.063674	0.973733	1198	2	-0.33569	0.6721	0.69978	0.997757	13354	1	-0.33569
C21orf140	4	0.02318	0.063674	0.973733	1199	2	-0.48859	0.90832	0.90806	0.99927	17270	0	-0.48859
FAM227B	4	0.02322	0.063773	0.973733	1200	3	-0.6588	0.95424	0.95412	0.99927	18207	0	-0.6588
NPPB	4	0.02322	0.063773	0.973733	1201	3	-0.67139	0.84838	0.84779	0.99927	16202	0	-0.67139
EXOSC8	4	0.02322	0.063773	0.973733	1202	3	-1.0066	0.97498	0.97494	0.99927	18613	0	-1.0066
SPAST	4	0.023256	0.063842	0.973733	1203	1	0.057359	0.306	0.44572	0.99706	8501	1	0.057359
RND2	4	0.023256	0.063842	0.973733	1204	1	0.10358	0.25463	0.39199	0.995782	7505	2	0.10358
OR4D10	4	0.023304	0.063951	0.973733	1205	3	-0.58902	0.93893	0.9389	0.99927	17919	0	-0.58902
IZUMO4	4	0.023304	0.063951	0.973733	1206	2	-0.17128	0.13693	0.26794	0.990732	5132	2	-0.17128
RSRC1	4	0.02334	0.064027	0.973733	1207	3	-0.59369	0.52103	0.61453	0.997757	11719	1	-0.59369
ZNF148	4	0.023384	0.064134	0.973733	1208	2	-0.45788	0.92612	0.92593	0.99927	17647	0	-0.45788
SNAPC4	4	0.023384	0.064134	0.973733	1209	1	-0.13247	0.12345	0.25354	0.990732	4835	1	-0.13247
ZCCHC10	4	0.023384	0.064134	0.973733	1210	1	-0.19198	0.77276	0.77532	0.997757	14828	1	-0.19198
PLIN2	4	0.023396	0.064158	0.973733	1211	3	-0.52996	0.37414	0.51763	0.99706	9870	1	-0.52996
TIGD1	4	0.023396	0.064158	0.973733	1212	3	-0.58002	0.0033956	0.012051	0.960157	229	1	-0.58002
BOLA1	4	0.023426	0.064212	0.973733	1213	3	-0.367	0.74299	0.75071	0.997757	14364	1	-0.367
SUMO2	4	0.02346	0.064281	0.973733	1214	3	-0.91773	0.81906	0.81858	0.997757	15676	0	-0.91773
CEP78	4	0.023537	0.064451	0.973733	1215	1	0.079871	0.40998	0.55547	0.997757	10604	1	0.079871
BTBD16	4	0.023537	0.064451	0.973733	1216	3	-0.92755	0.75235	0.75832	0.997757	14503	1	-0.92755
HIVEP1	4	0.023571	0.06453	0.973733	1217	2	-0.32908	0.38916	0.53344	0.99706	10196	1	-0.32908
POF1B	4	0.023571	0.06453	0.973733	1218	3	-0.41882	0.74987	0.75627	0.997757	14473	1	-0.41882
ARL2BP	4	0.023578	0.064544	0.973733	1219	3	-0.6243	0.98458	0.98459	0.99927	18819	0	-0.6243
SH3BP4	4	0.023589	0.064564	0.973733	1220	2	0.0015954	0.053924	0.12803	0.990732	2414	2	0.0015954
CCDC30	4	0.023607	0.064612	0.973733	1221	3	-0.39715	0.41432	0.56	0.997757	10689	1	-0.39715
RPL27	3	0.023632	0.060379	0.973733	1222	3	-0.7457	0.97637	0.97655	0.99927	18652	0	-0.7457
BCDIN3D	3	0.023632	0.060379	0.973733	1223	3	-1.1959	0.97637	0.97655	0.99927	18650	0	-1.1959
XPO1	3	0.023632	0.060379	0.973733	1224	3	-0.33543	0.97637	0.97655	0.99927	18651	0	-0.33543
STRBP	4	0.023639	0.064678	0.973733	1225	2	-0.39442	0.26156	0.39919	0.995782	7646	1	-0.39442
PSTK	4	0.023696	0.064811	0.973733	1226	3	-0.53585	0.71706	0.73085	0.997757	13973	1	-0.53585
OR2T2	4	0.023696	0.064811	0.973733	1227	2	-0.51206	0.96291	0.96284	0.99927	18369	0	-0.51206
DNAJC21	4	0.023715	0.064845	0.973733	1228	1	-0.010189	0.092552	0.20114	0.990732	3853	1	-0.010189
GOLGA8B	4	0.023715	0.064845	0.973733	1229	2	-0.48225	0.93107	0.93083	0.99927	17760	0	-0.48225
MS4A15	4	0.023796	0.065006	0.973733	1230	3	-0.51495	0.61223	0.66308	0.997757	12651	1	-0.51495
XPO6	4	0.023817	0.065044	0.973733	1231	1	-0.21465	0.23001	0.36624	0.995782	7010	1	-0.21465
NR5A1	4	0.023826	0.065059	0.973733	1232	2	-0.34744	0.53123	0.61951	0.997757	11816	1	-0.34744
CACNG4	4	0.023894	0.065213	0.973733	1233	3	-0.59817	0.67021	0.69855	0.997757	13320	1	-0.59817
MAST2	4	0.023945	0.065328	0.973733	1234	2	-0.36646	0.15878	0.29099	0.990732	5587	1	-0.36646
ZNF671	4	0.02396	0.06536	0.973733	1235	2	-0.51546	0.28765	0.42653	0.99706	8138	1	-0.51546
CBY3	4	0.023996	0.065433	0.973733	1236	1	0.11829	0.21849	0.35412	0.995782	6784	1	0.11829
C8orf22	4	0.024047	0.065551	0.973733	1237	2	-0.23254	0.60361	0.65819	0.997757	12555	1	-0.23254
SLC34A3	4	0.024068	0.065596	0.973733	1238	2	-0.24419	0.14483	0.27633	0.990732	5294	2	-0.24419
DUSP2	4	0.024095	0.065657	0.973733	1239	2	-0.3639	0.60422	0.65852	0.997757	12562	1	-0.3639
SLC17A2	4	0.024098	0.065667	0.973733	1240	1	0.15486	0.68734	0.70995	0.997757	13574	1	0.15486
PDZD4	4	0.024148	0.065776	0.973733	1241	3	-0.35131	0.94074	0.94067	0.99927	17950	0	-0.35131
CD320	4	0.024199	0.065882	0.973733	1242	2	-0.18702	0.754	0.75963	0.997757	14524	1	-0.18702
FH	4	0.02422	0.065923	0.973733	1243	3	-0.81284	0.23218	0.36849	0.995782	7055	1	-0.81284
FOXD4L4	4	0.02422	0.065923	0.973733	1244	3	-0.89905	0.70259	0.72042	0.997757	13787	1	-0.89905
GPD2	4	0.02425	0.065991	0.973733	1245	2	-0.13941	0.55516	0.63169	0.997757	12035	1	-0.13941
SMOC1	4	0.024301	0.066092	0.973733	1246	1	0.35357	0.10543	0.22444	0.990732	4288	2	0.35357
NPTX1	4	0.024307	0.066104	0.973733	1247	3	-0.62945	0.83561	0.83498	0.998766	15969	0	-0.62945
MBOAT4	4	0.024307	0.066104	0.973733	1248	2	-0.26474	0.87592	0.87548	0.99927	16696	0	-0.26474
NSUN6	4	0.024352	0.066197	0.973733	1249	2	0.21983	0.045929	0.11218	0.990732	2121	2	0.21983
IMPA2	4	0.024403	0.066307	0.973733	1250	1	0.19481	0.064382	0.14827	0.990732	2791	2	0.19481
OR10G3	4	0.024415	0.066331	0.973733	1251	2	-0.06598	0.095209	0.20598	0.990732	3945	2	-0.06598
SYCP2	4	0.024415	0.066331	0.973733	1252	2	-0.32332	0.87824	0.8778	0.99927	16730	0	-0.32332
EPHA6	4	0.024434	0.066366	0.973733	1253	3	-0.35401	0.89933	0.89902	0.99927	17100	0	-0.35401
NPAS3	4	0.024454	0.066407	0.973733	1254	2	-0.26665	0.34781	0.48986	0.99706	9324	2	-0.26665
GLRA1	4	0.024505	0.066507	0.973733	1255	1	-0.018571	0.36228	0.50507	0.99706	9631	1	-0.018571
OSBPL11	4	0.024529	0.066565	0.973733	1256	3	-0.57885	0.90293	0.90259	0.99927	17178	0	-0.57885
NINL	4	0.024556	0.06662	0.973733	1257	2	-0.33949	0.46061	0.58636	0.997757	11182	1	-0.33949
HDDC2	4	0.024565	0.066638	0.973733	1258	2	-0.53013	0.36069	0.50342	0.99706	9600	1	-0.53013
PCDHA13	4	0.024607	0.066732	0.973733	1259	1	0.19727	0.71832	0.73182	0.997757	13995	1	0.19727
CLEC4E	4	0.024615	0.066747	0.973733	1260	2	-0.19858	0.7589	0.76358	0.997757	14605	1	-0.19858
KCNIP2	4	0.024646	0.066815	0.973733	1261	3	-0.70653	0.49543	0.60232	0.997757	11477	1	-0.70653
OLFML2B	4	0.024684	0.066892	0.973733	1262	1	0.10397	0.74947	0.75594	0.997757	14464	1	0.10397
PASK	4	0.024705	0.066941	0.973733	1263	3	-0.43934	0.81672	0.8163	0.997757	15618	0	-0.43934
OR4F15	4	0.024715	0.066961	0.973733	1264	2	-0.26089	0.7365	0.74561	0.997757	14259	1	-0.26089
CBLL1	4	0.024742	0.067022	0.973733	1265	2	-0.49471	0.71015	0.72583	0.997757	13883	1	-0.49471
PTGR1	4	0.024771	0.06709	0.973733	1266	3	-0.62268	0.94156	0.94147	0.99927	17969	0	-0.62268
ABHD2	4	0.024783	0.067112	0.973733	1267	3	-0.63877	0.23535	0.37179	0.995782	7113	1	-0.63877
KLHL30	4	0.024785	0.067116	0.973733	1268	1	0.20606	0.24379	0.38057	0.995782	7278	2	0.20606
TXNDC9	4	0.024785	0.067116	0.973733	1269	1	0.24272	0.1942	0.32848	0.994935	6291	2	0.24272
QSOX2	4	0.024792	0.06713	0.973733	1270	2	0.090553	0.097761	0.21062	0.990732	4032	2	0.090553
RAB41	4	0.02482	0.067182	0.973733	1271	3	-0.66762	0.81005	0.80969	0.997757	15502	1	-0.66762
POU3F1	4	0.024862	0.067265	0.973733	1272	2	-0.6512	0.81232	0.81193	0.997757	15543	1	-0.6512
FUT1	4	0.024872	0.067291	0.973733	1273	3	-0.51693	0.95177	0.95167	0.99927	18164	0	-0.51693
PRSS57	4	0.024902	0.067361	0.973733	1274	2	-0.2879	0.65727	0.69021	0.997757	13166	1	-0.2879
ROBO3	4	0.024913	0.067383	0.973733	1275	1	0.14312	0.37091	0.51416	0.99706	9805	2	0.14312
PTDSS1	4	0.024936	0.067437	0.973733	1276	3	-1.043	0.97138	0.97136	0.99927	18537	0	-1.043
LHX5	4	0.025056	0.067688	0.973733	1277	3	-0.7722	0.47926	0.59482	0.997757	11342	1	-0.7722
TTC36	4	0.025066	0.067711	0.973733	1278	2	-0.56236	0.081694	0.18108	0.990732	3447	1	-0.56236
ADGRG5	4	0.025073	0.067726	0.973733	1279	3	-0.46252	0.96963	0.96958	0.99927	18504	0	-0.46252
CACNG5	4	0.025127	0.067856	0.973733	1280	3	-0.46927	0.95976	0.95967	0.99927	18312	0	-0.46927
R3HDM1	4	0.025142	0.067885	0.973733	1281	2	-0.37858	0.66441	0.69475	0.997757	13250	1	-0.37858
P2RY11	4	0.025142	0.067885	0.973733	1282	2	-0.48158	0.41819	0.56412	0.997757	10749	2	-0.48158
SUGP2	4	0.025199	0.067999	0.973733	1283	2	-0.3977	0.79297	0.79334	0.997757	15168	1	-0.3977
PPP2R2B	4	0.025218	0.068035	0.973733	1284	2	-0.19884	0.73107	0.74147	0.997757	14181	1	-0.19884
TYK2	4	0.025241	0.068083	0.973733	1285	3	-0.5296	0.80129	0.8012	0.997757	15326	1	-0.5296
TMC3	4	0.025269	0.068142	0.973733	1286	1	0.060975	0.22669	0.36268	0.995782	6939	2	0.060975
SLC5A11	4	0.025337	0.06829	0.973733	1287	3	-0.34928	0.48637	0.59816	0.997757	11404	1	-0.34928
OGDHL	4	0.025346	0.068306	0.973733	1288	1	0.42599	0.091108	0.1985	0.990732	3797	2	0.42599
ZNF488	4	0.025347	0.06831	0.973733	1289	3	-0.65313	0.67166	0.69951	0.997757	13350	1	-0.65313
COL6A5	4	0.025347	0.06831	0.973733	1290	2	-0.39873	0.28157	0.4202	0.99706	8032	1	-0.39873
B4GALNT4	4	0.025406	0.068436	0.973733	1291	3	-0.67778	0.87307	0.87267	0.99927	16644	0	-0.67778
FAM200A	4	0.025406	0.068436	0.973733	1292	3	-0.57188	0.97513	0.97508	0.99927	18619	0	-0.57188
CCPG1	4	0.025416	0.068451	0.973733	1293	2	-0.24859	0.2572	0.39468	0.995782	7558	1	-0.24859
VN1R4	4	0.025422	0.068465	0.973733	1294	1	0.29418	0.11434	0.24023	0.990732	4602	2	0.29418
OSBPL10	4	0.025473	0.068566	0.973733	1295	1	-0.10386	0.38026	0.52409	0.99706	10004	1	-0.10386
STMN4	4	0.025524	0.068682	0.973733	1296	2	-0.17421	0.52649	0.61719	0.997757	11766	1	-0.17421
NUS1	3	0.025553	0.064971	0.973733	1297	2	-1.0332	0.88046	0.88052	0.99927	16785	0	-1.0332
SCLT1	4	0.025575	0.068776	0.973733	1298	1	0.75305	0.012466	0.041174	0.974104	795	2	0.75305
PARM1	4	0.025591	0.068815	0.973733	1299	3	-0.8975	0.29775	0.43707	0.99706	8337	1	-0.8975
ZC3H6	4	0.02565	0.068956	0.973733	1300	3	-0.82125	0.82032	0.81985	0.997757	15685	0	-0.82125
MED29	4	0.02565	0.068956	0.973733	1301	3	-0.66237	0.77716	0.7791	0.997757	14897	1	-0.66237
RASD2	4	0.02565	0.068956	0.973733	1302	3	-0.82096	0.93676	0.93669	0.99927	17877	0	-0.82096
ZBTB14	4	0.025651	0.068959	0.973733	1303	1	0.16684	0.66866	0.69755	0.997757	13295	1	0.16684
C1orf101	4	0.025665	0.068985	0.973733	1304	2	-0.0061448	0.24238	0.37907	0.995782	7257	2	-0.0061448
VPS11	4	0.025674	0.069001	0.973733	1305	3	-0.61556	0.38337	0.52738	0.99706	10070	1	-0.61556
CRYGN	4	0.025727	0.069115	0.973733	1306	3	-0.6157	0.45881	0.58555	0.997757	11160	1	-0.6157
SUMO3	4	0.025727	0.069115	0.973733	1307	3	-0.54595	0.26708	0.40497	0.995782	7763	1	-0.54595
C2orf50	4	0.025727	0.069116	0.973733	1308	1	0.086144	0.26484	0.40267	0.995782	7715	2	0.086144
KCNS3	4	0.025818	0.069312	0.973733	1309	2	-0.49233	0.64068	0.67996	0.997757	12968	1	-0.49233
MYCT1	4	0.025829	0.06934	0.973733	1310	2	0.026434	0.21786	0.35345	0.995782	6771	2	0.026434
DAZ2	4	0.025831	0.069342	0.973733	1311	3	-0.66995	0.95995	0.95986	0.99927	18317	0	-0.66995
RHOT2	4	0.025831	0.069342	0.973733	1312	3	-0.67058	0.98446	0.98446	0.99927	18814	0	-0.67058
TRIM42	4	0.025831	0.069342	0.973733	1313	3	-0.65132	0.75996	0.76449	0.997757	14625	1	-0.65132
ERBB2IP	4	0.025831	0.069342	0.973733	1314	3	-0.64089	0.94514	0.94501	0.99927	18039	0	-0.64089
GRIN2D	4	0.025831	0.069342	0.973733	1315	3	-0.77293	0.43211	0.57383	0.997757	10939	1	-0.77293
FZD8	4	0.02588	0.069437	0.973733	1316	1	0.046974	0.30077	0.44031	0.99706	8406	2	0.046974
CCL2	4	0.025956	0.069606	0.973733	1317	2	-0.23519	0.97488	0.97484	0.99927	18611	0	-0.23519
KLHL5	4	0.026019	0.069728	0.973733	1318	3	-0.6407	0.71368	0.72837	0.997757	13930	1	-0.6407
ZSCAN9	4	0.026033	0.069754	0.973733	1319	2	-0.3711	0.97715	0.9772	0.99927	18673	0	-0.3711
GFI1B	4	0.026073	0.069832	0.973733	1320	3	-0.51367	0.96781	0.96777	0.99927	18477	0	-0.51367
BIK	4	0.026109	0.069898	0.973733	1321	3	-0.50241	0.32959	0.47063	0.99706	8974	1	-0.50241
ZNF761	4	0.026109	0.069898	0.973733	1322	1	0.083189	0.1813	0.31485	0.993839	6048	2	0.083189
DNAJB13	4	0.026109	0.069898	0.973733	1323	1	0.28472	0.076169	0.17074	0.990732	3235	2	0.28472
IKZF2	4	0.026163	0.070015	0.973733	1324	3	-0.68277	0.070959	0.16088	0.990732	3035	1	-0.68277
MYOM1	4	0.026236	0.070177	0.973733	1325	2	-0.27546	0.73231	0.74247	0.997757	14199	1	-0.27546
ZNF865	4	0.026338	0.070389	0.973733	1326	1	-0.13062	0.81648	0.81608	0.997757	15614	0	-0.13062
SLC25A42	4	0.026338	0.070389	0.973733	1327	2	0.15039	0.34669	0.48867	0.99706	9308	2	0.15039
OR11G2	4	0.026373	0.070463	0.973733	1328	2	-0.3066	0.3586	0.50122	0.99706	9553	1	-0.3066
WDR47	4	0.026373	0.070463	0.973733	1329	2	-0.58343	0.86447	0.86405	0.99927	16473	0	-0.58343
ZFYVE28	4	0.026385	0.070486	0.973733	1330	3	-0.68125	0.97209	0.97205	0.99927	18547	0	-0.68125
AGAP1	4	0.02644	0.070594	0.973733	1331	1	-0.17454	0.74205	0.74999	0.997757	14353	1	-0.17454
MFSD5	4	0.026448	0.070615	0.973733	1332	3	-0.51482	0.94296	0.94287	0.99927	17993	0	-0.51482
FIS1	4	0.026448	0.070615	0.973733	1333	3	-0.56833	0.61853	0.6668	0.997757	12721	1	-0.56833
ILK	4	0.0265	0.070709	0.973733	1334	3	-0.73707	0.81182	0.81142	0.997757	15534	1	-0.73707
LINGO3	3	0.02657	0.067351	0.973733	1335	2	-1.2087	0.56579	0.58672	0.997757	12139	1	-1.2087
DOLK	4	0.026592	0.070911	0.973733	1336	2	-0.22586	0.70364	0.72118	0.997757	13799	1	-0.22586
SCAI	4	0.026592	0.070911	0.973733	1337	1	0.28334	0.24659	0.38351	0.995782	7333	2	0.28334
MRAP2	4	0.026592	0.070911	0.973733	1338	1	-0.16859	0.95463	0.95451	0.99927	18215	0	-0.16859
PAFAH1B3	4	0.0266	0.070927	0.973733	1339	3	-0.78901	0.32177	0.46228	0.99706	8831	1	-0.78901
LEPROT	4	0.0266	0.070927	0.973733	1340	3	-0.732	0.83925	0.83856	0.999213	16039	0	-0.732
OR2C3	4	0.0266	0.070927	0.973733	1341	3	-0.66644	0.59172	0.65147	0.997757	12417	1	-0.66644
RAB36	4	0.0266	0.070927	0.973733	1342	3	-0.59226	0.57055	0.63983	0.997757	12180	1	-0.59226
PUF60	4	0.0266	0.070927	0.973733	1343	3	-0.89094	0.96692	0.96687	0.99927	18454	0	-0.89094
S100A3	4	0.026716	0.071181	0.973733	1344	3	-0.32745	0.54607	0.62699	0.997757	11949	1	-0.32745
OLFM1	4	0.026745	0.071236	0.973733	1345	1	0.023616	0.17168	0.30464	0.992354	5860	2	0.023616
KLHL17	4	0.026745	0.071236	0.973733	1346	3	-0.83096	0.4707	0.59088	0.997757	11273	1	-0.83096
SMPD1	4	0.026829	0.071404	0.973733	1347	2	-0.4899	0.30089	0.44044	0.99706	8413	1	-0.4899
HS6ST1	4	0.026829	0.071404	0.973733	1348	2	-0.14633	0.093994	0.20374	0.990732	3909	2	-0.14633
SLC9A6	4	0.026847	0.071436	0.973733	1349	2	-0.55301	0.61472	0.66453	0.997757	12675	1	-0.55301
ZNF804A	4	0.026859	0.071462	0.973733	1350	3	-0.64934	0.85569	0.85516	0.99927	16324	0	-0.64934
ZNF513	4	0.026891	0.071534	0.973733	1351	2	-0.34595	0.06473	0.14896	0.990732	2803	1	-0.34595
RHPN1	4	0.026923	0.071594	0.973733	1352	2	-0.41787	0.92102	0.92082	0.99927	17540	0	-0.41787
C3AR1	4	0.026923	0.071594	0.973733	1353	2	-0.21118	0.59571	0.65369	0.997757	12457	1	-0.21118
MROH7	4	0.026938	0.071623	0.973733	1354	3	-0.59742	0.33437	0.4756	0.99706	9071	1	-0.59742
ANKRD37	4	0.026975	0.071703	0.973733	1355	3	-0.42547	0.91215	0.91196	0.99927	17360	0	-0.42547
C10orf67	4	0.026999	0.071741	0.973733	1356	2	-0.024315	0.34702	0.48903	0.99706	9315	2	-0.024315
THAP10	4	0.027003	0.071749	0.973733	1357	3	-0.6306	0.57298	0.64114	0.997757	12211	1	-0.6306
LRRC63	4	0.027004	0.071751	0.973733	1358	2	-0.32771	0.9868	0.98681	0.99927	18861	0	-0.32771
EVC2	4	0.027023	0.071793	0.973733	1359	2	-0.24022	0.90417	0.90383	0.99927	17192	0	-0.24022
NARS2	4	0.02705	0.071848	0.973733	1360	3	-0.65825	0.86366	0.86324	0.99927	16458	0	-0.65825
SPHKAP	4	0.02706	0.071868	0.973733	1361	3	-0.62182	0.90681	0.90655	0.99927	17250	0	-0.62182
PLA2R1	4	0.02706	0.071868	0.973733	1362	3	-0.50818	0.98612	0.98612	0.99927	18846	0	-0.50818
CRYL1	4	0.027101	0.071945	0.973733	1363	1	-0.14545	0.85053	0.84995	0.99927	16242	0	-0.14545
HAGH	4	0.027117	0.071982	0.973733	1364	3	-0.63765	0.15093	0.28274	0.990732	5428	1	-0.63765
HTR3D	4	0.027152	0.072067	0.973733	1365	2	-0.14101	0.85361	0.85305	0.99927	16282	0	-0.14101
KCNMB2	4	0.027203	0.072181	0.973733	1366	2	-0.23347	0.80029	0.80024	0.997757	15310	1	-0.23347
CLEC2D	4	0.027204	0.072183	0.973733	1367	3	-0.56671	0.91938	0.9192	0.99927	17508	0	-0.56671
CCDC6	4	0.027204	0.072183	0.973733	1368	3	-0.80753	0.95828	0.95823	0.99927	18281	0	-0.80753
CCBL1	4	0.027204	0.072183	0.973733	1369	3	-0.56082	0.85962	0.85915	0.99927	16400	0	-0.56082
PPP2CA	4	0.027213	0.072207	0.973733	1370	2	-0.21521	0.1985	0.33296	0.994935	6368	2	-0.21521
KLKB1	4	0.027213	0.072207	0.973733	1371	2	-0.20627	0.34466	0.48655	0.99706	9263	2	-0.20627
PKLR	4	0.027265	0.07232	0.973733	1372	2	-0.38274	0.42467	0.57058	0.997757	10879	1	-0.38274
TNNI3K	4	0.027265	0.07232	0.973733	1373	2	-0.1509	0.24679	0.38372	0.995782	7342	2	-0.1509
ZFP36L2	4	0.027355	0.072507	0.973733	1374	1	0.26854	0.11338	0.23855	0.990732	4567	3	0.26854
HMSD	4	0.02737	0.072543	0.973733	1375	3	-0.62322	0.35113	0.49339	0.99706	9390	1	-0.62322
RPE65	4	0.027396	0.072603	0.973733	1376	3	-0.41927	0.54852	0.62824	0.997757	11974	1	-0.41927
B3GNT6	4	0.027432	0.072674	0.973733	1377	2	-0.20565	0.012014	0.039812	0.974104	771	1	-0.20565
FAM135B	4	0.027432	0.072674	0.973733	1378	1	0.10446	0.017532	0.053535	0.990732	1020	2	0.10446
MPO	4	0.027461	0.072734	0.973733	1379	3	-0.33268	0.95606	0.95598	0.99927	18245	0	-0.33268
MPPED2	4	0.027486	0.072784	0.973733	1380	3	-0.45038	0.791	0.79149	0.997757	15137	1	-0.45038
FOXC2	4	0.027533	0.072887	0.973733	1381	1	0.15176	0.76469	0.76845	0.997757	14700	1	0.15176
MTPN	4	0.027533	0.072887	0.973733	1382	2	-0.13892	0.69598	0.71582	0.997757	13697	1	-0.13892
SLC25A2	4	0.027544	0.07291	0.973733	1383	3	-0.5568	0.74078	0.74897	0.997757	14324	1	-0.5568
MYADM	4	0.027544	0.07291	0.973733	1384	3	-0.57468	0.68408	0.70778	0.997757	13531	1	-0.57468
TERT	4	0.027625	0.073086	0.973733	1385	3	-0.61133	0.26607	0.40395	0.995782	7742	1	-0.61133
ANKRD6	4	0.027635	0.073108	0.973733	1386	2	-0.34203	0.9062	0.9059	0.99927	17239	0	-0.34203
CTGF	4	0.027642	0.073121	0.973733	1387	2	-0.54119	0.6962	0.71598	0.997757	13703	1	-0.54119
SLC9A3	4	0.027642	0.073121	0.973733	1388	3	-0.52038	0.88507	0.88466	0.99927	16862	0	-0.52038
IL13	4	0.027642	0.073121	0.973733	1389	2	-0.31117	0.70103	0.71933	0.997757	13763	1	-0.31117
TMEM170B	4	0.027682	0.073202	0.973733	1390	3	-0.65165	0.49265	0.60104	0.997757	11457	1	-0.65165
EIF3K	4	0.027762	0.073357	0.973733	1391	2	-0.33696	0.50788	0.60821	0.997757	11607	1	-0.33696
APBB1	4	0.027771	0.073375	0.973733	1392	3	-0.77316	0.81125	0.81086	0.997757	15522	1	-0.77316
RHOB	4	0.027771	0.073375	0.973733	1393	2	-0.13486	0.24713	0.38407	0.995782	7347	2	-0.13486
CDKN2D	4	0.027813	0.073462	0.973733	1394	1	0.71352	0.030497	0.080826	0.990732	1517	3	0.71352
SPHK1	4	0.027819	0.073478	0.973733	1395	2	-0.32079	0.50696	0.60777	0.997757	11600	1	-0.32079
FAM89B	4	0.027839	0.073521	0.973733	1396	3	-0.89283	0.48085	0.59555	0.997757	11354	1	-0.89283
PLEKHM3	4	0.027864	0.073575	0.973733	1397	2	0.18959	0.13231	0.26297	0.990732	5033	2	0.18959
FAM222B	4	0.027914	0.073669	0.973733	1398	1	0.60598	0.032811	0.085624	0.990732	1600	3	0.60598
RNF138	4	0.027965	0.073768	0.973733	1399	1	-0.071511	0.90832	0.90806	0.99927	17274	0	-0.071511
CDH9	4	0.028016	0.073872	0.973733	1400	1	0.051954	0.37984	0.52365	0.99706	9996	2	0.051954
SLC24A2	4	0.028115	0.074072	0.973733	1401	3	-0.5797	0.93504	0.93493	0.99927	17839	0	-0.5797
DHRS13	4	0.028115	0.074072	0.973733	1402	3	-0.81105	0.80838	0.80805	0.997757	15462	1	-0.81105
BEND6	4	0.028118	0.074076	0.973733	1403	1	0.12559	0.60322	0.65797	0.997757	12550	1	0.12559
CEP170B	4	0.028209	0.074244	0.973733	1404	3	-0.32999	0.95987	0.95978	0.99927	18316	0	-0.32999
PPP1R1B	4	0.028219	0.074258	0.973733	1405	2	0.024758	0.023231	0.065757	0.990732	1249	2	0.024758
XAGE1B	4	0.028224	0.074267	0.973733	1406	2	-0.86831	0.87229	0.8719	0.99927	16634	0	-0.86831
ESYT3	4	0.028224	0.074267	0.973733	1407	2	-0.48252	0.55471	0.63148	0.997757	12032	1	-0.48252
XKR4	4	0.02827	0.074369	0.973733	1408	2	-0.32052	0.75078	0.75701	0.997757	14485	1	-0.32052
GYG2	4	0.028321	0.074478	0.973733	1409	1	0.24732	0.29329	0.43243	0.99706	8244	2	0.24732
LUC7L2	4	0.028374	0.074597	0.973733	1410	2	-0.53949	0.94074	0.94067	0.99927	17952	0	-0.53949
TSC22D2	4	0.028422	0.074715	0.973733	1411	1	0.20956	0.12312	0.25317	0.990732	4828	2	0.20956
KCNJ1	4	0.028456	0.074778	0.973733	1412	3	-0.60793	0.58378	0.64701	0.997757	12331	1	-0.60793
MBTPS2	4	0.028473	0.074803	0.973733	1413	2	-0.55254	0.94514	0.94501	0.99927	18041	0	-0.55254
OR2G6	4	0.028478	0.074813	0.973733	1414	3	-0.33921	0.88255	0.88211	0.99927	16823	0	-0.33921
GRM2	4	0.028552	0.074971	0.973733	1415	3	-0.47973	0.45382	0.58329	0.997757	11121	1	-0.47973
OR51Q1	4	0.028552	0.074971	0.973733	1416	3	-0.62976	0.93959	0.93957	0.99927	17932	0	-0.62976
NET1	4	0.028552	0.074971	0.973733	1417	3	-0.55931	0.88964	0.88929	0.99927	16941	0	-0.55931
GRAMD2	4	0.028575	0.07502	0.973733	1418	2	-0.51648	0.60739	0.66027	0.997757	12595	1	-0.51648
WNT11	4	0.028602	0.075082	0.973733	1419	2	-0.39251	0.62363	0.66983	0.997757	12769	1	-0.39251
COMMD6	4	0.028626	0.075137	0.973733	1420	2	-0.18527	0.1703	0.30317	0.991496	5832	1	-0.18527
SIDT1	4	0.028673	0.075257	0.973733	1421	3	-0.7138	0.98861	0.98867	0.99927	18893	0	-0.7138
SPRED1	4	0.028676	0.075264	0.973733	1422	1	-0.10376	0.69443	0.71482	0.997757	13679	1	-0.10376
ATP6V1G3	4	0.028709	0.075327	0.973733	1423	2	-0.37242	0.85728	0.8568	0.99927	16351	0	-0.37242
RET	4	0.028709	0.075327	0.973733	1424	2	-0.23489	0.20526	0.34008	0.994936	6516	2	-0.23489
COPS5	4	0.028745	0.075404	0.973733	1425	3	-0.89605	0.14873	0.28042	0.990732	5381	1	-0.89605
LMTK2	4	0.028753	0.075419	0.973733	1426	2	-0.0062688	0.24605	0.38293	0.995782	7325	2	-0.0062688
CHST6	4	0.028753	0.075419	0.973733	1427	2	-0.55995	0.90489	0.90456	0.99927	17210	0	-0.55995
C8G	4	0.028762	0.075449	0.973733	1428	2	-0.39251	0.86786	0.86741	0.99927	16549	0	-0.39251
CXXC1	4	0.028789	0.075509	0.973733	1429	3	-0.39864	0.4237	0.56991	0.997757	10870	1	-0.39864
ARHGAP5	4	0.028854	0.075641	0.973733	1430	3	-0.42472	0.95481	0.95467	0.99927	18218	0	-0.42472
ARL6IP5	4	0.028867	0.075663	0.973733	1431	3	-0.30492	0.15597	0.28803	0.990732	5538	1	-0.30492
ABCD1	4	0.02893	0.075799	0.973733	1432	3	-0.40884	0.97416	0.97409	0.99927	18591	0	-0.40884
SCGB2A2	4	0.028938	0.075816	0.973733	1433	2	-0.74473	0.90859	0.90833	0.99927	17278	0	-0.74473
MAX	4	0.028938	0.075816	0.973733	1434	2	-0.76674	0.89641	0.89611	0.99927	17049	0	-0.76674
GART	4	0.028999	0.075945	0.973733	1435	3	-1.0843	0.14873	0.28042	0.990732	5380	1	-1.0843
TAOK3	4	0.028999	0.075945	0.973733	1436	3	-0.73418	0.90814	0.90788	0.99927	17266	0	-0.73418
PJA1	4	0.029032	0.076006	0.973733	1437	3	-0.69512	0.9021	0.90173	0.99927	17159	0	-0.69512
PPP1R1C	4	0.029032	0.076006	0.973733	1438	3	-0.3593	0.17651	0.30979	0.992752	5950	1	-0.3593
ADIPOR1	4	0.02907	0.076086	0.973733	1439	2	0.26603	0.02418	0.067783	0.990732	1281	2	0.26603
RDH16	4	0.029124	0.076196	0.973733	1440	2	-0.31646	0.91918	0.919	0.99927	17503	0	-0.31646
RBM12	4	0.029133	0.076216	0.973733	1441	3	-0.61055	0.37297	0.51637	0.99706	9845	1	-0.61055
KIAA0141	4	0.029199	0.076351	0.973733	1442	3	-0.45393	0.77293	0.77546	0.997757	14829	1	-0.45393
SLC16A4	4	0.029209	0.076376	0.973733	1443	3	-0.41363	0.96989	0.96983	0.99927	18513	0	-0.41363
SPEF2	4	0.02921	0.076377	0.973733	1444	2	-0.16335	0.82412	0.82362	0.997757	15768	0	-0.16335
LMAN1	4	0.02921	0.076377	0.973733	1445	2	-0.051306	0.70494	0.7221	0.997757	13814	1	-0.051306
KIF27	4	0.029311	0.076588	0.973733	1446	1	0.30733	0.11697	0.24479	0.990732	4689	3	0.30733
CERKL	4	0.029311	0.076588	0.973733	1447	1	-0.10183	0.77818	0.77998	0.997757	14917	1	-0.10183
MRTO4	4	0.029321	0.076609	0.973733	1448	3	-0.70355	0.23563	0.37208	0.995782	7122	1	-0.70355
PRR23C	4	0.029321	0.076609	0.973733	1449	3	-0.76828	0.95944	0.95935	0.99927	18307	0	-0.76828
ZFC3H1	4	0.029321	0.076609	0.973733	1450	3	-0.74916	0.71832	0.73182	0.997757	13998	1	-0.74916
S100A7	4	0.029321	0.076609	0.973733	1451	3	-0.63684	0.9214	0.9212	0.99927	17548	0	-0.63684
CACNG6	4	0.029349	0.076666	0.973733	1452	2	-0.095261	0.23453	0.37094	0.995782	7098	2	-0.095261
CDKN1A	4	0.029374	0.076716	0.973733	1453	2	-0.46062	0.56667	0.63781	0.997757	12143	1	-0.46062
GGT7	4	0.029387	0.076742	0.973733	1454	2	-0.30197	0.49543	0.60232	0.997757	11479	1	-0.30197
MEOX2	4	0.029436	0.07683	0.973733	1455	3	-0.67074	0.98651	0.98651	0.99927	18854	0	-0.67074
PRY2	4	0.029438	0.076831	0.973733	1456	3	-0.59706	0.93501	0.93489	0.99927	17838	0	-0.59706
KIR3DL1	4	0.029472	0.076904	0.973733	1457	3	-0.55489	0.83089	0.83028	0.998766	15881	0	-0.55489
ITGAV	4	0.029489	0.076938	0.973733	1458	2	-0.3528	0.16119	0.29352	0.990732	5648	1	-0.3528
IMMP2L	4	0.029499	0.076959	0.973733	1459	3	-0.55479	0.61181	0.66283	0.997757	12647	1	-0.55479
DEDD	4	0.029536	0.077045	0.973733	1460	2	-0.37528	0.84254	0.84185	0.99927	16092	0	-0.37528
PPFIBP1	3	0.029544	0.074291	0.973733	1461	2	-0.48133	0.4828	0.52776	0.99706	11372	1	-0.48133
CDC42EP4	4	0.02959	0.07715	0.973733	1462	1	0.018181	0.10293	0.21988	0.990732	4212	1	0.018181
ZNF250	4	0.02959	0.07715	0.973733	1463	1	-0.027091	0.16012	0.29241	0.990732	5618	2	-0.027091
MMRN1	4	0.02959	0.07715	0.973733	1464	1	0.41786	0.054444	0.12904	0.990732	2437	2	0.41786
GPN3	3	0.029614	0.074448	0.973733	1465	3	-0.38557	0.97039	0.97054	0.99927	18518	0	-0.38557
ASXL1	4	0.029692	0.077368	0.973733	1466	2	-0.30833	0.85196	0.85137	0.99927	16264	0	-0.30833
UHRF1BP1L	4	0.029704	0.077406	0.973733	1467	3	-0.59499	0.67842	0.70393	0.997757	13459	1	-0.59499
TRPV5	4	0.029704	0.077406	0.973733	1468	2	-0.44187	0.8799	0.87944	0.99927	16774	0	-0.44187
CTXN3	4	0.029714	0.077426	0.973733	1469	3	-0.62567	0.97951	0.97956	0.99927	18728	0	-0.62567
MYBL1	4	0.029714	0.077426	0.973733	1470	3	-0.66178	0.22843	0.36451	0.995782	6972	1	-0.66178
CTBP1	4	0.029742	0.07748	0.973733	1471	3	-0.47452	0.81104	0.81063	0.997757	15513	1	-0.47452
CD8A	4	0.029744	0.077483	0.973733	1472	2	-0.29538	0.93829	0.93825	0.99927	17912	0	-0.29538
CLDN23	4	0.029793	0.077585	0.973733	1473	1	-0.14331	0.42277	0.56893	0.997757	10851	1	-0.14331
GPR78	4	0.02983	0.077671	0.973733	1474	3	-0.57061	0.55471	0.63148	0.997757	12027	1	-0.57061
MT2A	4	0.029844	0.07769	0.973733	1475	1	0.033702	0.37019	0.51341	0.99706	9789	2	0.033702
NT5DC3	4	0.029877	0.077759	0.973733	1476	3	-0.48492	0.93457	0.93442	0.99927	17828	0	-0.48492
OR1S2	4	0.029907	0.077833	0.973733	1477	2	-0.23604	0.37347	0.51688	0.99706	9855	1	-0.23604
PROB1	4	0.029927	0.07787	0.973733	1478	3	-0.43384	0.70236	0.72029	0.997757	13780	1	-0.43384
GNL1	4	0.029945	0.077904	0.973733	1479	1	0.1489	0.16206	0.29443	0.990732	5665	2	0.1489
TJP3	4	0.030001	0.078014	0.973733	1480	2	-0.40925	0.38768	0.5319	0.99706	10160	2	-0.40925
PET100	4	0.030001	0.078014	0.973733	1481	2	-0.39712	0.27704	0.41542	0.99706	7949	2	-0.39712
CELF6	4	0.030001	0.078014	0.973733	1482	2	-0.60982	0.138	0.26908	0.990732	5156	1	-0.60982
HOMER1	4	0.030022	0.078058	0.973733	1483	2	-0.47345	0.8699	0.86948	0.99927	16591	0	-0.47345
FSHB	4	0.030066	0.07815	0.973733	1484	2	-0.36237	0.57357	0.64146	0.997757	12218	1	-0.36237
LILRA4	4	0.030081	0.078171	0.973733	1485	2	-0.17809	0.8646	0.86417	0.99927	16475	0	-0.17809
GALNT16	4	0.030098	0.078213	0.973733	1486	1	0.30131	0.19365	0.32788	0.994935	6284	2	0.30131
SMARCC1	4	0.03014	0.078304	0.973733	1487	3	-0.494	0.68045	0.70532	0.997757	13478	1	-0.494
NKX3-1	4	0.030165	0.078358	0.973733	1488	3	-0.59176	0.70521	0.7223	0.997757	13819	1	-0.59176
HAUS6	4	0.030165	0.078358	0.973733	1489	3	-0.5778	0.98704	0.98707	0.99927	18864	0	-0.5778
PHOX2A	4	0.030166	0.078362	0.973733	1490	3	-0.54541	0.57791	0.64379	0.997757	12270	1	-0.54541
KNCN	4	0.03025	0.07854	0.973733	1491	3	-0.50904	0.76761	0.77091	0.997757	14745	1	-0.50904
NDST4	4	0.03025	0.07854	0.973733	1492	1	0.1992	0.36993	0.51314	0.99706	9783	1	0.1992
BPIFB2	4	0.030278	0.078592	0.973733	1493	3	-0.54221	0.95926	0.95918	0.99927	18304	0	-0.54221
ZNF234	4	0.030278	0.078592	0.973733	1494	3	-0.63721	0.49625	0.60271	0.997757	11488	1	-0.63721
VPS54	4	0.030278	0.078592	0.973733	1495	3	-0.84375	0.84998	0.84939	0.99927	16235	0	-0.84375
ALDOA	4	0.030344	0.078734	0.973733	1496	2	-0.55229	0.38181	0.52576	0.99706	10031	1	-0.55229
PPP1R2	4	0.030344	0.078734	0.973733	1497	2	-0.5862	0.8672	0.86675	0.99927	16531	0	-0.5862
MAN1B1	4	0.030347	0.078738	0.973733	1498	3	-0.35602	0.48775	0.59878	0.997757	11411	1	-0.35602
SERPINB12	4	0.030358	0.078762	0.973733	1499	3	-0.47092	0.41704	0.56289	0.997757	10736	1	-0.47092
RSC1A1	4	0.030427	0.078905	0.973733	1500	3	-0.67474	0.98587	0.98586	0.99927	18841	0	-0.67474
NCOA4	4	0.030503	0.079061	0.973733	1501	1	-0.079965	0.025753	0.071074	0.990732	1345	1	-0.079965
PDCL2	4	0.030505	0.079063	0.973733	1502	3	-0.58891	0.66399	0.69447	0.997757	13245	1	-0.58891
B3GNT8	4	0.030564	0.079176	0.973733	1503	2	-0.32194	0.41015	0.55566	0.997757	10612	1	-0.32194
UGT3A2	4	0.030579	0.079206	0.973733	1504	2	-0.26609	0.24691	0.38383	0.995782	7344	1	-0.26609
MITF	4	0.030579	0.079206	0.973733	1505	3	-0.28433	0.98579	0.98579	0.99927	18838	0	-0.28433
CPE	4	0.030633	0.079329	0.973733	1506	3	-0.68204	0.96323	0.96316	0.99927	18374	0	-0.68204
DERL1	4	0.030633	0.079329	0.973733	1507	3	-0.53362	0.98549	0.9855	0.99927	18830	0	-0.53362
KRTAP9-4	4	0.030633	0.079329	0.973733	1508	3	-0.49142	0.94036	0.9403	0.99927	17944	0	-0.49142
DACT1	4	0.030656	0.07938	0.973733	1509	1	0.0092373	0.26591	0.40377	0.995782	7737	1	0.0092373
C17orf58	4	0.030717	0.079513	0.973733	1510	3	-0.53724	0.20989	0.34501	0.995179	6617	1	-0.53724
CHST12	4	0.030757	0.079593	0.973733	1511	3	-0.28348	0.079476	0.17697	0.990732	3368	1	-0.28348
IFNA16	4	0.030757	0.079593	0.973733	1512	2	-0.19737	0.76721	0.77057	0.997757	14743	1	-0.19737
SMCO4	4	0.030795	0.079669	0.973733	1513	3	-0.70397	0.94995	0.94988	0.99927	18135	0	-0.70397
MCHR2	4	0.030795	0.079669	0.973733	1514	3	-0.76267	0.98879	0.98885	0.99927	18897	0	-0.76267
SRPK1	4	0.030815	0.079708	0.973733	1515	2	-0.43089	0.89662	0.89631	0.99927	17056	0	-0.43089
C12orf29	4	0.030858	0.079818	0.973733	1516	1	0.14276	0.22531	0.36123	0.995782	6916	2	0.14276
CDC25C	4	0.030909	0.079931	0.973733	1517	2	-0.16601	0.35983	0.50249	0.99706	9581	2	-0.16601
GPR22	4	0.03094	0.080002	0.973733	1518	3	-0.54664	0.76135	0.76565	0.997757	14644	1	-0.54664
ZNF836	4	0.03096	0.080052	0.973733	1519	1	-0.10142	0.95242	0.9523	0.99927	18176	0	-0.10142
CAPN3	4	0.031056	0.080252	0.973733	1520	2	-0.19209	0.18399	0.3177	0.994935	6093	2	-0.19209
TRIM59	4	0.031061	0.080262	0.973733	1521	1	0.025244	0.66603	0.69582	0.997757	13266	1	0.025244
RNMTL1	4	0.031162	0.080498	0.973733	1522	3	-0.87689	0.78921	0.78987	0.997757	15098	1	-0.87689
ING4	4	0.031162	0.080498	0.973733	1523	2	-0.42384	0.54702	0.62746	0.997757	11959	1	-0.42384
DLEC1	4	0.031167	0.080509	0.973733	1524	3	-0.78879	0.84229	0.84158	0.99927	16089	0	-0.78879
CEP250	4	0.031188	0.080549	0.973733	1525	1	-0.038297	0.71929	0.73255	0.997757	14013	1	-0.038297
PHGDH	4	0.031268	0.080711	0.973733	1526	2	-0.42813	0.075641	0.16973	0.990732	3209	1	-0.42813
GABPB2	4	0.0313	0.080773	0.973733	1527	3	-0.56623	0.67808	0.70371	0.997757	13453	1	-0.56623
TMF1	4	0.031315	0.080805	0.973733	1528	2	-0.32242	0.49896	0.60398	0.997757	11518	1	-0.32242
CEP126	4	0.031315	0.080805	0.973733	1529	2	-0.27916	0.80898	0.80862	0.997757	15478	1	-0.27916
OSM	4	0.031315	0.080805	0.973733	1530	1	-0.22579	0.52868	0.61827	0.997757	11791	1	-0.22579
CNOT6L	4	0.031349	0.080881	0.973733	1531	2	-0.38197	0.15391	0.28586	0.990732	5494	1	-0.38197
CACNA1C	4	0.031349	0.080881	0.973733	1532	2	-0.45588	0.94741	0.94738	0.99927	18086	0	-0.45588
KRT78	4	0.031349	0.080881	0.973733	1533	2	-0.37466	0.25604	0.39343	0.995782	7533	1	-0.37466
S100A16	4	0.03141	0.081008	0.973733	1534	2	-0.36048	0.54915	0.62855	0.997757	11978	1	-0.36048
WDR93	4	0.031425	0.081039	0.973733	1535	3	-0.79778	0.64399	0.68196	0.997757	13007	1	-0.79778
CD14	4	0.031425	0.081039	0.973733	1536	3	-0.48654	0.28066	0.41924	0.99706	8016	1	-0.48654
OR10AD1	4	0.031425	0.081039	0.973733	1537	3	-0.53639	0.20273	0.33743	0.994935	6457	1	-0.53639
S100A13	4	0.03144	0.081074	0.973733	1538	2	-0.4638	0.70042	0.71888	0.997757	13759	1	-0.4638
EPG5	4	0.031441	0.081076	0.973733	1539	3	-0.38642	0.18045	0.31394	0.993438	6033	1	-0.38642
FBXL20	4	0.031441	0.081076	0.973733	1540	3	-0.62753	0.97477	0.97472	0.99927	18608	0	-0.62753
MC5R	4	0.031474	0.081149	0.973733	1541	3	-0.30026	0.19619	0.33058	0.994935	6327	1	-0.30026
BMP3	4	0.031504	0.081218	0.973733	1542	3	-0.37272	0.80622	0.80593	0.997757	15425	1	-0.37272
KCNAB3	4	0.031517	0.081253	0.973733	1543	1	0.28493	0.10717	0.22752	0.990732	4341	2	0.28493
FAM126A	4	0.031547	0.081303	0.973733	1544	2	-0.42838	0.052028	0.12425	0.990732	2331	1	-0.42838
SPTB	4	0.031547	0.081303	0.973733	1545	2	-0.55663	0.71626	0.73028	0.997757	13961	1	-0.55663
XKRX	4	0.031547	0.081303	0.973733	1546	2	-0.69218	0.98003	0.98009	0.99927	18738	0	-0.69218
RAPH1	4	0.031568	0.08134	0.973733	1547	1	0.0068316	0.60677	0.65992	0.997757	12586	1	0.0068316
KLC3	4	0.031595	0.081395	0.973733	1548	3	-0.68819	0.63923	0.67905	0.997757	12946	1	-0.68819
BAZ1B	4	0.031595	0.081395	0.973733	1549	3	-0.73346	0.91559	0.91539	0.99927	17421	0	-0.73346
ICE1	4	0.031595	0.081395	0.973733	1550	3	-0.80106	0.74408	0.75158	0.997757	14378	1	-0.80106
TPCN2	4	0.031619	0.081434	0.973733	1551	2	-0.23955	0.47334	0.59209	0.997757	11295	1	-0.23955
LDHC	4	0.031633	0.081463	0.973733	1552	2	-0.040728	0.20016	0.33471	0.994935	6398	2	-0.040728
HLA-DOA	4	0.031719	0.08164	0.973733	1553	2	-0.63681	0.10616	0.22571	0.990732	4313	1	-0.63681
SLC27A5	4	0.031745	0.081691	0.973733	1554	1	-0.12576	0.77716	0.7791	0.997757	14896	1	-0.12576
DCLRE1C	4	0.031745	0.081691	0.973733	1555	1	0.020346	0.28857	0.42749	0.99706	8160	2	0.020346
CLIP2	4	0.031794	0.081793	0.973733	1556	3	-0.48203	0.66983	0.69828	0.997757	13316	1	-0.48203
LY6G6C	4	0.031821	0.081854	0.973733	1557	1	0.26375	0.073258	0.16525	0.990732	3128	3	0.26375
TRMT6	4	0.031831	0.081872	0.973733	1558	2	-0.12678	0.43936	0.57694	0.997757	11003	1	-0.12678
CEACAM20	4	0.031836	0.08188	0.973733	1559	3	-0.40512	0.98761	0.98764	0.99927	18871	0	-0.40512
KRT74	4	0.031872	0.08194	0.973733	1560	1	0.026574	0.7531	0.75893	0.997757	14515	1	0.026574
CCDC159	4	0.031882	0.081964	0.973733	1561	2	0.20865	0.0011534	0.0041771	0.960157	79	2	0.20865
C15orf52	4	0.031896	0.08199	0.973733	1562	3	-0.66348	0.72565	0.73734	0.997757	14106	1	-0.66348
HBQ1	4	0.031973	0.082146	0.973733	1563	3	-0.45706	0.98604	0.98605	0.99927	18844	0	-0.45706
DDX26B	4	0.032	0.082199	0.973733	1564	3	-0.51915	0.16913	0.30192	0.991068	5808	1	-0.51915
EEF1A1	3	0.032022	0.079928	0.973733	1565	3	-0.49941	0.96798	0.96816	0.99927	18480	0	-0.49941
FAT3	4	0.032024	0.082248	0.973733	1566	1	-0.12487	0.054245	0.12865	0.990732	2427	1	-0.12487
CEP68	4	0.032056	0.082313	0.973733	1567	2	-0.037409	0.060205	0.14019	0.990732	2650	2	-0.037409
PIAS4	4	0.032075	0.082349	0.973733	1568	1	0.50393	0.038675	0.097682	0.990732	1823	2	0.50393
CA12	4	0.032151	0.0825	0.973733	1569	2	-0.47049	0.29222	0.43131	0.99706	8232	1	-0.47049
CYP2A6	4	0.032151	0.0825	0.973733	1570	2	-0.57599	0.54182	0.6248	0.997757	11909	1	-0.57599
EFNB3	4	0.03218	0.082565	0.973733	1571	3	-0.32411	0.97998	0.98004	0.99927	18736	0	-0.32411
TST	4	0.03218	0.082565	0.973733	1572	3	-0.49872	0.98295	0.98299	0.99927	18789	0	-0.49872
NDUFB9	4	0.032214	0.082642	0.973733	1573	2	-0.24782	0.76167	0.76594	0.997757	14651	1	-0.24782
SMURF1	4	0.03231	0.082859	0.973733	1574	3	-0.61234	0.98214	0.98216	0.99927	18775	0	-0.61234
OR4F4	4	0.03231	0.082859	0.973733	1575	3	-0.8655	0.08184	0.18136	0.990732	3452	1	-0.8655
TLK2	4	0.03231	0.082859	0.973733	1576	3	-0.73498	0.96692	0.96687	0.99927	18453	0	-0.73498
USP12	4	0.03231	0.082859	0.973733	1577	3	-0.56379	0.22967	0.36588	0.995782	7004	1	-0.56379
CFAP20	4	0.03231	0.082859	0.973733	1578	3	-0.90581	0.83739	0.83672	0.998766	16012	0	-0.90581
YIPF3	4	0.03231	0.082859	0.973733	1579	3	-0.84638	0.96026	0.96016	0.99927	18323	0	-0.84638
C12orf75	4	0.032327	0.082903	0.973733	1580	2	-0.61193	0.78034	0.78188	0.997757	14951	1	-0.61193
SERPINA11	4	0.032378	0.082995	0.973733	1581	1	0.49286	0.081511	0.18075	0.990732	3442	3	0.49286
TM9SF3	4	0.032378	0.082995	0.973733	1582	2	-0.079041	0.051679	0.12354	0.990732	2320	2	-0.079041
SCN2A	4	0.03244	0.083124	0.973733	1583	3	-0.37015	0.91118	0.91096	0.99927	17339	0	-0.37015
AVIL	4	0.032446	0.083136	0.973733	1584	3	-0.48633	0.52987	0.61886	0.997757	11800	1	-0.48633
PNLIPRP3	4	0.032493	0.083247	0.973733	1585	3	-0.60308	0.8912	0.89088	0.99927	16965	0	-0.60308
OPN1LW	4	0.032502	0.083263	0.973733	1586	2	-0.22871	0.61586	0.66522	0.997757	12689	1	-0.22871
DYSF	4	0.032502	0.083263	0.973733	1587	3	-0.56344	0.69557	0.71556	0.997757	13692	1	-0.56344
A4GNT	4	0.03253	0.083308	0.973733	1588	1	-0.13263	0.21683	0.35238	0.995782	6749	1	-0.13263
HHATL	4	0.032549	0.083357	0.973733	1589	3	-0.46393	0.97186	0.97184	0.99927	18544	0	-0.46393
DGAT1	4	0.032553	0.083367	0.973733	1590	2	-0.14629	0.29875	0.43812	0.99706	8364	1	-0.14629
KRTAP2-2	4	0.032582	0.083424	0.973733	1591	3	-0.64868	0.32813	0.46905	0.99706	8944	1	-0.64868
ANKDD1B	4	0.032606	0.083469	0.973733	1592	3	-0.66582	0.9827	0.98273	0.99927	18785	0	-0.66582
EBLN2	4	0.03262	0.083506	0.973733	1593	2	-0.31138	0.57332	0.64134	0.997757	12214	1	-0.31138
EIF3C	3	0.032648	0.081349	0.973733	1594	3	-0.53205	0.96735	0.96754	0.99927	18465	0	-0.53205
RRM1	3	0.032648	0.081349	0.973733	1595	3	-1.1959	0.96735	0.96754	0.99927	18466	0	-1.1959
CHIC2	4	0.032669	0.083597	0.973733	1596	3	-0.68251	0.85875	0.85829	0.99927	16384	0	-0.68251
SAP25	4	0.032669	0.083597	0.973733	1597	3	-0.65172	0.85161	0.85103	0.99927	16255	0	-0.65172
P2RY6	4	0.032702	0.083668	0.973733	1598	2	-0.59151	0.86203	0.86162	0.99927	16435	0	-0.59151
UBC	4	0.032733	0.083726	0.973733	1599	2	-0.0929	0.34016	0.48182	0.99706	9178	2	-0.0929
BDP1	4	0.032733	0.083726	0.973733	1600	2	-0.54035	0.92366	0.92353	0.99927	17596	0	-0.54035
KLHL14	4	0.032733	0.083726	0.973733	1601	2	-0.33055	0.64821	0.68456	0.997757	13060	1	-0.33055
STX8	4	0.032806	0.083886	0.973733	1602	3	-0.50674	0.20354	0.33824	0.994935	6473	1	-0.50674
NAGK	4	0.03291	0.084109	0.973733	1603	2	-0.42149	0.80452	0.80432	0.997757	15397	1	-0.42149
RALGAPA2	4	0.03291	0.084109	0.973733	1604	2	-0.4029	0.01789	0.054307	0.990732	1039	1	-0.4029
ZNF319	4	0.03291	0.084109	0.973733	1605	1	0.24268	0.24488	0.3817	0.995782	7300	2	0.24268
GFY	4	0.032976	0.084249	0.973733	1606	2	-0.16316	0.35258	0.49488	0.99706	9421	2	-0.16316
EDRF1	4	0.033059	0.084417	0.973733	1607	2	-0.17651	0.17745	0.31076	0.992752	5971	2	-0.17651
ASNS	4	0.033059	0.084417	0.973733	1608	3	-0.76919	0.13139	0.26197	0.990732	5012	1	-0.76919
GNL3L	4	0.033059	0.084417	0.973733	1609	2	-0.47662	0.7123	0.72733	0.997757	13913	1	-0.47662
FCGRT	4	0.033062	0.084419	0.973733	1610	2	-0.22906	0.80956	0.80917	0.997757	15492	1	-0.22906
WRN	4	0.033064	0.084425	0.973733	1611	3	-0.59356	0.50657	0.60757	0.997757	11595	1	-0.59356
EMILIN1	4	0.033064	0.084425	0.973733	1612	3	-0.60734	0.74878	0.75536	0.997757	14450	1	-0.60734
OLIG3	4	0.0331	0.0845	0.973733	1613	2	-0.40768	0.96384	0.9638	0.99927	18384	0	-0.40768
PCDHA1	4	0.033132	0.084568	0.973733	1614	2	-0.34597	0.81282	0.81244	0.997757	15552	1	-0.34597
SMARCD1	4	0.033189	0.08468	0.973733	1615	2	-0.23022	0.87578	0.87533	0.99927	16687	0	-0.23022
IL10RB	4	0.033239	0.08478	0.973733	1616	1	0.20255	0.37069	0.51395	0.99706	9801	2	0.20255
KCNT1	4	0.033261	0.08483	0.973733	1617	3	-0.58658	0.87799	0.87755	0.99927	16724	0	-0.58658
PSAPL1	4	0.033286	0.084898	0.973733	1618	3	-0.38224	0.6904	0.71208	0.997757	13620	1	-0.38224
C1orf159	4	0.033362	0.085067	0.973733	1619	3	-0.61893	0.030453	0.08074	0.990732	1516	1	-0.61893
APBB1IP	4	0.033362	0.085067	0.973733	1620	3	-0.68009	0.80079	0.8007	0.997757	15322	1	-0.68009
NYNRIN	4	0.033391	0.08513	0.973733	1621	2	0.070329	0.037682	0.095635	0.990732	1782	2	0.070329
DPEP1	4	0.033459	0.085282	0.973733	1622	3	-0.47042	0.976	0.97599	0.99927	18643	0	-0.47042
ERCC4	4	0.033467	0.085298	0.973733	1623	3	-0.62517	0.40188	0.54697	0.997186	10450	1	-0.62517
SLC24A4	4	0.033492	0.085349	0.973733	1624	2	-0.31392	0.86287	0.86244	0.99927	16447	0	-0.31392
IFNAR1	4	0.033516	0.085395	0.973733	1625	2	-0.43167	0.47292	0.59191	0.997757	11291	1	-0.43167
CNTNAP3	4	0.033516	0.085395	0.973733	1626	2	-0.55344	0.81182	0.81142	0.997757	15535	1	-0.55344
CELF1	4	0.033543	0.085455	0.973733	1627	1	0.071931	0.089145	0.19485	0.990732	3720	1	0.071931
ARL1	4	0.033544	0.085457	0.973733	1628	3	-0.6421	0.37768	0.52135	0.99706	9954	1	-0.6421
GRN	4	0.033593	0.08555	0.973733	1629	2	-0.18515	0.92382	0.92368	0.99927	17598	0	-0.18515
ADRA2A	4	0.033688	0.085746	0.973733	1630	2	-0.37076	0.81005	0.80969	0.997757	15500	1	-0.37076
IPO5	4	0.033688	0.085746	0.973733	1631	2	-0.26997	0.8672	0.86675	0.99927	16534	0	-0.26997
STOML2	4	0.033705	0.085783	0.973733	1632	3	-0.60911	0.825	0.82445	0.997757	15790	0	-0.60911
DENND3	4	0.03372	0.085803	0.973733	1633	2	-0.25994	0.032589	0.085165	0.990732	1592	2	-0.25994
KDM4E	4	0.03372	0.085803	0.973733	1634	1	0.42167	0.13231	0.26297	0.990732	5032	2	0.42167
FBXW9	4	0.033768	0.085908	0.973733	1635	3	-0.45456	0.83911	0.83842	0.999213	16035	0	-0.45456
GTPBP8	4	0.033785	0.085941	0.973733	1636	3	-0.78334	0.58484	0.6476	0.997757	12343	1	-0.78334
TTC9B	4	0.033808	0.085995	0.973733	1637	2	0.20246	0.00095495	0.0034855	0.960157	65	2	0.20246
JRKL	4	0.033808	0.085995	0.973733	1638	2	-0.4292	0.86974	0.86933	0.99927	16588	0	-0.4292
CIRBP	4	0.033882	0.086138	0.973733	1639	2	-0.47558	0.73465	0.74423	0.997757	14235	1	-0.47558
GFPT1	4	0.033902	0.086188	0.973733	1640	3	-1.5668	0.90983	0.90958	0.99927	17298	0	-1.5668
FTSJ1	4	0.033902	0.086188	0.973733	1641	3	-0.8846	0.93081	0.93056	0.99927	17754	0	-0.8846
SLC25A28	4	0.033902	0.086188	0.973733	1642	3	-1.021	0.32491	0.46565	0.99706	8886	1	-1.021
OR5AU1	4	0.033945	0.086286	0.973733	1643	2	-0.13438	0.37998	0.52378	0.99706	10001	2	-0.13438
FJX1	4	0.034023	0.086456	0.973733	1644	1	0.1711	0.27208	0.41021	0.99706	7848	2	0.1711
OR2H2	4	0.034023	0.086456	0.973733	1645	2	-0.36259	0.061294	0.14227	0.990732	2691	1	-0.36259
PIK3CB	4	0.03406	0.086538	0.973733	1646	2	-0.27841	0.88392	0.8835	0.99927	16844	0	-0.27841
HIST1H2BH	4	0.034175	0.086802	0.973733	1647	2	-0.12661	0.44446	0.57914	0.997757	11040	1	-0.12661
UBE2B	4	0.034175	0.086802	0.973733	1648	1	0.3505	0.065194	0.14985	0.990732	2824	3	0.3505
SMN2	4	0.034205	0.08686	0.973733	1649	3	-0.7681	0.85514	0.85463	0.99927	16314	0	-0.7681
TSR2	4	0.034205	0.08686	0.973733	1650	3	-0.99941	0.92937	0.92917	0.99927	17723	0	-0.99941
DCAF15	4	0.034205	0.08686	0.973733	1651	3	-0.62007	0.57224	0.64074	0.997757	12200	1	-0.62007
MRPL45	4	0.034205	0.08686	0.973733	1652	3	-0.79433	0.68033	0.70525	0.997757	13476	1	-0.79433
RARS	4	0.034205	0.08686	0.973733	1653	3	-1.3295	0.24924	0.38628	0.995782	7394	1	-1.3295
CYB5B	4	0.034251	0.086956	0.973733	1654	1	0.15554	0.3052	0.44491	0.99706	8481	2	0.15554
RFX1	4	0.034281	0.087016	0.973733	1655	2	-0.35206	0.8574	0.85694	0.99927	16358	0	-0.35206
POLDIP2	4	0.034327	0.087115	0.973733	1656	1	-0.21357	0.37975	0.52355	0.99706	9995	1	-0.21357
NIF3L1	4	0.034355	0.087174	0.973733	1657	3	-0.50117	0.43665	0.57577	0.997757	10977	1	-0.50117
CYP3A7-CYP3A51P	4	0.034355	0.087174	0.973733	1658	3	-0.5303	0.96373	0.96368	0.99927	18383	0	-0.5303
MKS1	4	0.034433	0.08734	0.973733	1659	2	-0.46225	0.81244	0.81205	0.997757	15546	1	-0.46225
SALL3	4	0.034441	0.087349	0.973733	1660	3	-0.35067	0.73323	0.74316	0.997757	14212	1	-0.35067
SEPTIN15	4	0.034453	0.087371	0.973733	1661	2	-0.12988	0.48531	0.59768	0.997757	11393	1	-0.12988
ZSWIM4	4	0.034504	0.08747	0.973733	1662	1	0.14028	0.1394	0.27057	0.990732	5184	2	0.14028
TMEM184B	4	0.034568	0.087597	0.973733	1663	3	-0.4815	0.29604	0.43525	0.99706	8308	1	-0.4815
ADAM19	4	0.034568	0.087597	0.973733	1664	3	-0.74513	0.56231	0.63552	0.997757	12107	1	-0.74513
VPS37C	4	0.034568	0.087597	0.973733	1665	3	-0.71369	0.90899	0.90874	0.99927	17287	0	-0.71369
NGLY1	4	0.034568	0.087597	0.973733	1666	3	-0.7519	0.36749	0.5106	0.99706	9732	1	-0.7519
BGN	4	0.034576	0.087613	0.973733	1667	2	-0.32172	0.92394	0.9238	0.99927	17602	0	-0.32172
HIST1H4G	4	0.034605	0.087663	0.973733	1668	1	0.39744	0.10909	0.23091	0.990732	4404	2	0.39744
TMEM239	4	0.034661	0.08777	0.973733	1669	3	-0.44494	0.22751	0.36357	0.995782	6957	1	-0.44494
CCL4L2	4	0.034661	0.08777	0.973733	1670	3	-0.55612	0.15517	0.28719	0.990732	5522	1	-0.55612
CASP14	4	0.034681	0.087808	0.973733	1671	1	0.064933	0.84513	0.84449	0.99927	16147	0	0.064933
ZNF721	4	0.034687	0.087824	0.973733	1672	2	-0.29308	0.82959	0.82895	0.998766	15857	0	-0.29308
PM20D1	4	0.034739	0.087937	0.973733	1673	3	-0.47832	0.84357	0.8429	0.99927	16117	0	-0.47832
CAV1	4	0.034756	0.087969	0.973733	1674	3	-0.53279	0.29538	0.43453	0.99706	8292	1	-0.53279
MPST	4	0.034756	0.087969	0.973733	1675	2	-0.073001	0.15931	0.29153	0.990732	5596	2	-0.073001
FAM46D	4	0.034756	0.087969	0.973733	1676	2	-0.43553	0.34586	0.48783	0.99706	9291	2	-0.43553
TRDN	4	0.034756	0.08797	0.973733	1677	2	-0.14865	0.33308	0.47427	0.99706	9044	2	-0.14865
LOC101929372	4	0.034807	0.088069	0.973733	1678	2	-0.50677	0.84765	0.84704	0.99927	16193	0	-0.50677
LOC100130705	4	0.034858	0.08818	0.973733	1679	1	-0.16606	0.087789	0.19229	0.990732	3673	1	-0.16606
NSD1	4	0.034869	0.088209	0.973733	1680	3	-0.82812	0.76222	0.76641	0.997757	14664	1	-0.82812
UNK	4	0.034869	0.088209	0.973733	1681	3	-0.36973	0.13875	0.26989	0.990732	5174	1	-0.36973
CARHSP1	4	0.034869	0.088209	0.973733	1682	3	-0.51473	0.84378	0.84309	0.99927	16121	0	-0.51473
EPOR	4	0.034869	0.088209	0.973733	1683	3	-0.72859	0.28197	0.42062	0.99706	8035	1	-0.72859
ZNF431	4	0.034925	0.088318	0.973733	1684	2	0.060954	0.070393	0.15982	0.990732	3016	2	0.060954
ZNRF3	4	0.034925	0.088318	0.973733	1685	2	-0.3188	0.23363	0.36998	0.995782	7081	1	-0.3188
PVRL1	4	0.035012	0.088487	0.973733	1686	3	-0.52926	0.43092	0.57331	0.997757	10929	1	-0.52926
KRT6A	3	0.035029	0.086186	0.973733	1687	2	-0.3616	0.87488	0.87502	0.99927	16680	0	-0.3616
POLR2G	4	0.035042	0.08856	0.973733	1688	2	-0.69319	0.81906	0.81858	0.997757	15666	0	-0.69319
DEFB129	4	0.03506	0.088597	0.973733	1689	1	-0.018012	0.67089	0.69899	0.997757	13331	1	-0.018012
ZDHHC11	4	0.03506	0.088597	0.973733	1690	1	0.61025	0.017393	0.053246	0.990732	1016	3	0.61025
DNAJC5G	4	0.03506	0.088597	0.973733	1691	3	-0.4494	0.92528	0.92507	0.99927	17625	0	-0.4494
FRAT2	4	0.03506	0.088597	0.973733	1692	2	-0.27972	0.8574	0.85694	0.99927	16355	0	-0.27972
FUT9	4	0.03518	0.088838	0.973733	1693	3	-0.50274	0.82666	0.82611	0.997757	15822	0	-0.50274
C22orf29	4	0.03518	0.088838	0.973733	1694	2	-0.3774	0.71464	0.72906	0.997757	13941	1	-0.3774
CCDC178	4	0.035204	0.088897	0.973733	1695	3	-0.47411	0.75176	0.75783	0.997757	14494	1	-0.47411
CACNG3	4	0.035262	0.089012	0.973733	1696	2	0.11904	0.68118	0.70582	0.997757	13490	1	0.11904
OR10AG1	4	0.035292	0.089085	0.973733	1697	2	-0.51319	0.94529	0.94518	0.99927	18045	0	-0.51319
WIPI1	4	0.035292	0.089085	0.973733	1698	3	-0.87819	0.92734	0.92712	0.99927	17671	0	-0.87819
PER1	4	0.03531	0.089121	0.973733	1699	3	-0.57771	0.32285	0.46344	0.99706	8849	1	-0.57771
ZNF766	4	0.035312	0.089128	0.973733	1700	2	-0.44888	0.94909	0.94902	0.99927	18114	0	-0.44888
CEP41	4	0.035363	0.089234	0.973733	1701	1	0.18997	0.75078	0.75701	0.997757	14478	1	0.18997
DNAJB7	4	0.035413	0.089335	0.973733	1702	1	0.12583	0.33966	0.48127	0.99706	9171	2	0.12583
ARSH	4	0.035464	0.08944	0.973733	1703	1	0.019901	0.27665	0.41502	0.99706	7939	2	0.019901
GOLGA8O	4	0.035488	0.089481	0.973733	1704	3	-0.83456	0.96873	0.96867	0.99927	18491	0	-0.83456
TCTN1	4	0.035488	0.089481	0.973733	1705	3	-0.67346	0.93355	0.93337	0.99927	17812	0	-0.67346
HNRNPA1L2	4	0.035488	0.089481	0.973733	1706	3	-0.89843	0.6669	0.69638	0.997757	13279	1	-0.89843
PAQR6	4	0.035488	0.089481	0.973733	1707	3	-0.66152	0.92011	0.91992	0.99927	17518	0	-0.66152
TEX10	4	0.035488	0.089481	0.973733	1708	3	-1.024	0.98104	0.98106	0.99927	18755	0	-1.024
RLTPR	4	0.035488	0.089481	0.973733	1709	3	-0.49201	0.48946	0.59955	0.997757	11426	1	-0.49201
ZFYVE16	4	0.035495	0.089493	0.973733	1710	2	-0.34411	0.29517	0.4343	0.99706	8285	2	-0.34411
ABCA9	4	0.035495	0.089493	0.973733	1711	2	-0.74126	0.80169	0.80156	0.997757	15338	1	-0.74126
SLC38A1	4	0.035495	0.089493	0.973733	1712	2	-0.41145	0.75627	0.76146	0.997757	14562	1	-0.41145
SLC7A5	4	0.035514	0.089524	0.973733	1713	2	-0.1243	0.56816	0.63856	0.997757	12156	1	-0.1243
DHRS4L1	4	0.035615	0.089733	0.973733	1714	1	-0.018256	0.8783	0.87786	0.99927	16731	0	-0.018256
GALK1	4	0.035698	0.089895	0.973733	1715	3	-0.58877	0.63238	0.67498	0.997757	12870	1	-0.58877
IMPDH2	4	0.035733	0.089966	0.973733	1716	3	-0.67581	0.099554	0.21388	0.990732	4090	1	-0.67581
SYS1	4	0.035733	0.089966	0.973733	1717	3	-0.90141	0.17651	0.30979	0.992752	5946	1	-0.90141
AAMP	4	0.035733	0.089966	0.973733	1718	3	-0.86218	0.71832	0.73182	0.997757	13999	1	-0.86218
SETD7	4	0.035733	0.089966	0.973733	1719	3	-0.6969	0.98298	0.98302	0.99927	18790	0	-0.6969
RNASEK	4	0.035733	0.089966	0.973733	1720	3	-0.73701	0.96982	0.96976	0.99927	18509	0	-0.73701
ZNF585A	4	0.035742	0.089987	0.973733	1721	2	-0.31204	0.28371	0.42242	0.99706	8070	1	-0.31204
OR13C4	4	0.035893	0.090295	0.973733	1722	3	-0.41101	0.87783	0.87739	0.99927	16722	0	-0.41101
GATA5	4	0.035893	0.090295	0.973733	1723	1	0.10922	0.23291	0.36924	0.995782	7062	2	0.10922
NTS	4	0.035996	0.090517	0.973733	1724	3	-0.72818	0.43712	0.57596	0.997757	10982	1	-0.72818
ZNF624	4	0.035996	0.090517	0.973733	1725	3	-0.53451	0.72293	0.73529	0.997757	14080	1	-0.53451
FBXO16	4	0.035996	0.090517	0.973733	1726	3	-0.51772	0.71244	0.72743	0.997757	13915	1	-0.51772
NR1H2	4	0.03602	0.09056	0.973733	1727	1	-0.17705	0.73107	0.74147	0.997757	14183	1	-0.17705
NARR	4	0.036046	0.090619	0.973733	1728	3	-0.31482	0.98394	0.98394	0.99927	18803	0	-0.31482
ZFAND6	4	0.03607	0.090665	0.973733	1729	2	-0.097049	0.81121	0.81082	0.997757	15521	1	-0.097049
OR8D4	4	0.036117	0.09076	0.973733	1730	3	-0.73412	0.77946	0.78111	0.997757	14938	1	-0.73412
CCDC68	4	0.036117	0.09076	0.973733	1731	3	-0.62497	0.67166	0.69951	0.997757	13344	1	-0.62497
AGTR2	4	0.036121	0.090765	0.973733	1732	2	-0.056024	0.74933	0.75583	0.997757	14459	1	-0.056024
LTV1	4	0.036196	0.09093	0.973733	1733	1	0.17287	0.14971	0.28145	0.990732	5399	2	0.17287
PSG4	4	0.036251	0.091048	0.973733	1734	3	-0.51758	0.65604	0.6894	0.997757	13148	1	-0.51758
MIER1	4	0.036251	0.091048	0.973733	1735	3	-0.50564	0.36228	0.50507	0.99706	9628	1	-0.50564
LSM11	4	0.036273	0.091097	0.973733	1736	2	-0.0053875	0.011695	0.038827	0.974104	744	2	-0.0053875
WDR18	4	0.036273	0.091097	0.973733	1737	2	-1.1355	0.96118	0.96108	0.99927	18339	0	-1.1355
POLD2	4	0.036273	0.091097	0.973733	1738	3	-1.1865	0.70364	0.72118	0.997757	13806	1	-1.1865
CNOT3	4	0.036273	0.091097	0.973733	1739	2	-1.0152	0.9478	0.94776	0.99927	18091	0	-1.0152
LAMA1	4	0.036273	0.091097	0.973733	1740	2	-0.43549	0.87207	0.8717	0.99927	16627	0	-0.43549
DHX16	4	0.036273	0.091097	0.973733	1741	3	-0.67228	0.9827	0.98273	0.99927	18787	0	-0.67228
IL3RA	4	0.036273	0.091097	0.973733	1742	3	-0.64589	0.97482	0.97477	0.99927	18610	0	-0.64589
GRPEL1	4	0.036273	0.091097	0.973733	1743	2	-0.69626	0.80169	0.80156	0.997757	15339	1	-0.69626
TK2	4	0.036297	0.091149	0.973733	1744	2	-0.25376	0.87835	0.87792	0.99927	16736	0	-0.25376
PSG8	4	0.036322	0.091193	0.973733	1745	3	-0.59606	0.21637	0.35192	0.995782	6737	1	-0.59606
ZNF222	4	0.036355	0.091262	0.973733	1746	3	-0.38527	0.78089	0.78235	0.997757	14959	1	-0.38527
RAB7B	4	0.036364	0.091278	0.973733	1747	3	-0.52342	0.29747	0.43676	0.99706	8330	1	-0.52342
GPR1	4	0.036373	0.0913	0.973733	1748	2	-0.28412	0.94472	0.94461	0.99927	18028	0	-0.28412
DNM3	4	0.036449	0.091467	0.973733	1749	1	-0.16058	0.44272	0.57837	0.997757	11026	1	-0.16058
GLRA4	4	0.036449	0.091467	0.973733	1750	2	-0.65154	0.74878	0.75536	0.997757	14452	1	-0.65154
CDC5L	4	0.0366	0.0918	0.973733	1751	1	0.40724	0.33562	0.47694	0.99706	9093	2	0.40724
CDV3	4	0.0366	0.0918	0.973733	1752	2	-0.24734	0.77231	0.77494	0.997757	14818	1	-0.24734
ENSA	4	0.0366	0.0918	0.973733	1753	3	-0.76471	0.70364	0.72118	0.997757	13797	1	-0.76471
AS3MT	4	0.0366	0.0918	0.973733	1754	2	0.25876	0.0057737	0.020066	0.960157	393	2	0.25876
TBC1D10A	4	0.036621	0.091839	0.973733	1755	3	-0.53072	0.91373	0.91352	0.99927	17387	0	-0.53072
DEFB124	4	0.036679	0.091957	0.973733	1756	2	-0.1779	0.31211	0.45222	0.99706	8635	2	-0.1779
C9orf116	4	0.036726	0.092043	0.973733	1757	3	-0.51474	0.97594	0.97592	0.99927	18640	0	-0.51474
PCDHAC2	4	0.036726	0.092045	0.973733	1758	2	-0.35527	0.84856	0.84798	0.99927	16206	0	-0.35527
CD248	4	0.03677	0.092134	0.973733	1759	3	-0.57714	0.95639	0.95632	0.99927	18251	0	-0.57714
SLC7A9	4	0.03677	0.092134	0.973733	1760	3	-0.51794	0.97093	0.97088	0.99927	18530	0	-0.51794
POU6F2	4	0.036777	0.092145	0.973733	1761	2	-0.39974	0.65909	0.69138	0.997757	13185	1	-0.39974
ZFP64	4	0.036777	0.092145	0.973733	1762	2	-0.24663	0.37802	0.52171	0.99706	9959	2	-0.24663
BRMS1L	4	0.036777	0.092145	0.973733	1763	2	-0.15775	0.30775	0.44759	0.99706	8544	1	-0.15775
PRSS8	4	0.036827	0.092245	0.973733	1764	3	-0.55296	0.65894	0.69129	0.997757	13184	1	-0.55296
LOC400863	4	0.036855	0.092299	0.973733	1765	3	-0.46482	0.92891	0.92872	0.99927	17706	0	-0.46482
ASIC3	4	0.036923	0.092451	0.973733	1766	2	-0.26387	0.038794	0.097913	0.990732	1829	1	-0.26387
MAPKAPK3	4	0.036923	0.092451	0.973733	1767	2	-0.19753	0.2921	0.43119	0.99706	8223	2	-0.19753
ANGPT2	4	0.036928	0.092466	0.973733	1768	2	-0.12834	0.75847	0.76322	0.997757	14600	1	-0.12834
ETV1	4	0.036978	0.092559	0.973733	1769	3	-0.58924	0.87471	0.87427	0.99927	16674	0	-0.58924
ACOT11	4	0.036979	0.092559	0.973733	1770	3	-0.30924	0.21849	0.35412	0.995782	6782	1	-0.30924
UBASH3B	4	0.03701	0.092624	0.973733	1771	2	-0.30596	0.72656	0.73803	0.997757	14117	1	-0.30596
ARL13B	4	0.03701	0.092624	0.973733	1772	2	-0.22022	0.90265	0.9023	0.99927	17172	0	-0.22022
C11orf70	4	0.037032	0.092661	0.973733	1773	2	-0.24708	0.26675	0.40465	0.995782	7757	1	-0.24708
NAT6	4	0.037044	0.092687	0.973733	1774	3	-0.44463	0.78089	0.78235	0.997757	14964	1	-0.44463
CA11	4	0.037044	0.092687	0.973733	1775	3	-0.35765	0.44774	0.58062	0.997757	11072	1	-0.35765
PROSC	4	0.037054	0.09271	0.973733	1776	2	-0.27817	0.96728	0.96721	0.99927	18462	0	-0.27817
PCDHA12	4	0.037075	0.09276	0.973733	1777	2	-0.32625	0.84746	0.84684	0.99927	16189	0	-0.32625
SLC50A1	4	0.037147	0.092915	0.973733	1778	3	-0.56424	0.98192	0.98196	0.99927	18770	0	-0.56424
KRTAP9-2	4	0.037155	0.092937	0.973733	1779	3	-0.47831	0.96669	0.96664	0.99927	18447	0	-0.47831
TTC5	4	0.037155	0.092937	0.973733	1780	3	-0.58582	0.3341	0.47532	0.99706	9066	1	-0.58582
SULT1C2	4	0.03719	0.093013	0.973733	1781	3	-0.6676	0.26029	0.39787	0.995782	7615	1	-0.6676
KLF16	4	0.03719	0.093013	0.973733	1782	2	-0.6125	0.92585	0.92566	0.99927	17642	0	-0.6125
CAMK2G	4	0.03719	0.093013	0.973733	1783	2	-0.7547	0.93402	0.93386	0.99927	17819	0	-0.7547
PDXDC1	4	0.037256	0.093156	0.973733	1784	2	-0.25155	0.13861	0.26973	0.990732	5169	1	-0.25155
GPANK1	4	0.037256	0.093156	0.973733	1785	3	-0.41317	0.96633	0.96627	0.99927	18441	0	-0.41317
TUBA3D	4	0.037319	0.093294	0.973733	1786	3	-0.51291	0.8205	0.82003	0.997757	15695	0	-0.51291
OR5M9	4	0.037357	0.093368	0.973733	1787	1	0.05641	0.87835	0.87792	0.99927	16735	0	0.05641
GBP3	4	0.037397	0.09344	0.973733	1788	3	-0.449	0.23753	0.37405	0.995782	7162	1	-0.449
MAMSTR	4	0.037397	0.09344	0.973733	1789	3	-0.49072	0.83302	0.8324	0.998766	15918	0	-0.49072
LAX1	4	0.037431	0.093511	0.973733	1790	3	-0.37751	0.7388	0.74741	0.997757	14291	1	-0.37751
NAV1	4	0.037458	0.093566	0.973733	1791	2	-0.43675	0.3655	0.50845	0.99706	9700	2	-0.43675
HS3ST5	4	0.037463	0.093576	0.973733	1792	2	-0.13267	0.28718	0.42605	0.99706	8135	2	-0.13267
SOD2	4	0.03749	0.093639	0.973733	1793	2	-0.46422	0.22174	0.3575	0.995782	6843	1	-0.46422
WDR11	4	0.037578	0.093823	0.973733	1794	2	-0.12334	0.12043	0.25031	0.990732	4789	2	-0.12334
EML2	4	0.037578	0.093823	0.973733	1795	2	-0.4567	0.11272	0.23744	0.990732	4545	1	-0.4567
WNT7A	4	0.037609	0.093871	0.973733	1796	2	-0.26382	0.91499	0.91477	0.99927	17412	0	-0.26382
KRTAP4-5	4	0.037677	0.094014	0.973733	1797	3	-0.52759	0.91867	0.91848	0.99927	17493	0	-0.52759
POLR2A	4	0.037677	0.094014	0.973733	1798	3	-1.1566	0.9692	0.96913	0.99927	18498	0	-1.1566
ZMIZ1	4	0.037677	0.094014	0.973733	1799	3	-0.60236	0.94659	0.94655	0.99927	18067	0	-0.60236
KAT8	4	0.037677	0.094014	0.973733	1800	3	-1.025	0.62561	0.67102	0.997757	12788	1	-1.025
SLC35A2	4	0.037677	0.094014	0.973733	1801	3	-0.56523	0.78517	0.78622	0.997757	15031	1	-0.56523
RABGGTB	4	0.037677	0.094014	0.973733	1802	3	-0.8313	0.93625	0.93616	0.99927	17864	0	-0.8313
NPIPB6	4	0.037677	0.094014	0.973733	1803	3	-0.86169	0.98624	0.98623	0.99927	18849	0	-0.86169
ECT2	4	0.037677	0.094014	0.973733	1804	3	-0.85397	0.89971	0.89939	0.99927	17105	0	-0.85397
FAM96B	4	0.037677	0.094014	0.973733	1805	3	-1.0638	0.81906	0.81858	0.997757	15648	0	-1.0638
UBA3	4	0.037677	0.094014	0.973733	1806	3	-0.82031	0.98624	0.98623	0.99927	18850	0	-0.82031
MYL6B	4	0.037682	0.094027	0.973733	1807	2	-0.23519	0.68635	0.7093	0.997757	13559	1	-0.23519
CAV3	4	0.037682	0.094027	0.973733	1808	3	-0.45434	0.86921	0.86879	0.99927	16576	0	-0.45434
ARNTL	4	0.037685	0.094034	0.973733	1809	1	0.18006	0.82601	0.82543	0.997757	15811	0	0.18006
KLHL6	4	0.037715	0.094095	0.973733	1810	2	-0.28736	0.82801	0.82741	0.998312	15841	0	-0.28736
NUDT6	4	0.037786	0.094244	0.973733	1811	1	0.53525	0.052444	0.12508	0.990732	2350	2	0.53525
KRT33B	4	0.037786	0.094244	0.973733	1812	1	0.98396	0.0043394	0.015245	0.960157	297	3	0.98396
CCDC85B	4	0.037786	0.094245	0.973733	1813	3	-0.54005	0.83184	0.83122	0.998766	15896	0	-0.54005
SLC26A3	4	0.037836	0.094349	0.973733	1814	2	-0.27223	0.97075	0.9707	0.99927	18524	0	-0.27223
TRIP6	4	0.037874	0.094443	0.973733	1815	2	-0.18018	0.40455	0.54969	0.997335	10505	2	-0.18018
DGAT2L6	4	0.037874	0.094443	0.973733	1816	2	-0.42159	0.91328	0.91307	0.99927	17380	0	-0.42159
ARMS2	4	0.037946	0.094593	0.973733	1817	3	-0.45956	0.080817	0.17943	0.990732	3415	1	-0.45956
SLC22A18AS	4	0.037957	0.094614	0.973733	1818	2	-0.25273	0.05524	0.13057	0.990732	2463	1	-0.25273
CMTM7	4	0.037957	0.094614	0.973733	1819	2	-0.22684	0.19594	0.33031	0.994935	6322	1	-0.22684
SMARCE1	4	0.037957	0.094614	0.973733	1820	3	-0.41934	0.90247	0.9021	0.99927	17167	0	-0.41934
IL17A	4	0.037995	0.094692	0.973733	1821	3	-0.36329	0.94264	0.94255	0.99927	17985	0	-0.36329
VPS28	4	0.038012	0.094728	0.973733	1822	2	-0.51279	0.91815	0.91793	0.99927	17485	0	-0.51279
MMP21	4	0.038012	0.094728	0.973733	1823	2	-0.057916	0.28567	0.42446	0.99706	8107	2	-0.057916
FAM160B2	4	0.038025	0.094762	0.973733	1824	3	-0.50837	0.95225	0.95214	0.99927	18174	0	-0.50837
ATG4D	4	0.038038	0.094795	0.973733	1825	1	-0.0066253	0.58226	0.64618	0.997757	12319	1	-0.0066253
SWT1	4	0.038038	0.094795	0.973733	1826	1	0.25854	0.18702	0.3209	0.994935	6144	2	0.25854
BPIFC	4	0.038149	0.095014	0.973733	1827	2	0.024079	0.057537	0.13499	0.990732	2559	2	0.024079
RING1	4	0.038228	0.095172	0.973733	1828	3	-0.46828	0.95031	0.95025	0.99927	18141	0	-0.46828
CCDC150	4	0.038228	0.095172	0.973733	1829	3	-0.60575	0.82086	0.82038	0.997757	15700	0	-0.60575
ARMC10	4	0.03824	0.095193	0.973733	1830	2	-0.73694	0.46483	0.5882	0.997757	11224	1	-0.73694
C1GALT1C1	4	0.038243	0.095199	0.973733	1831	2	-0.30313	0.68394	0.70768	0.997757	13529	1	-0.30313
NAT1	4	0.038254	0.095221	0.973733	1832	2	-0.24284	0.78237	0.78371	0.997757	14983	1	-0.24284
ACBD4	4	0.038332	0.095383	0.973733	1833	2	-0.20903	0.45469	0.58368	0.997757	11128	1	-0.20903
GDF1	4	0.038332	0.095383	0.973733	1834	2	-0.37553	0.093734	0.20327	0.990732	3899	1	-0.37553
SKOR2	4	0.038376	0.095488	0.973733	1835	2	-0.21426	0.90425	0.90391	0.99927	17195	0	-0.21426
UGT1A8	4	0.038385	0.09551	0.973733	1836	3	-0.63405	0.83873	0.83802	0.999134	16027	0	-0.63405
CELA1	4	0.038385	0.09551	0.973733	1837	3	-0.51777	0.93972	0.93969	0.99927	17935	0	-0.51777
EPM2AIP1	4	0.038385	0.09551	0.973733	1838	3	-0.54943	0.56041	0.63448	0.997757	12085	1	-0.54943
SETD6	4	0.038385	0.09551	0.973733	1839	3	-0.62864	0.62532	0.67085	0.997757	12787	1	-0.62864
CLEC3A	4	0.038391	0.095518	0.973733	1840	1	0.15663	0.20448	0.33925	0.994935	6498	1	0.15663
CT45A10	4	0.038391	0.095518	0.973733	1841	1	0.030387	0.76469	0.76845	0.997757	14705	1	0.030387
OTOP2	4	0.038391	0.095518	0.973733	1842	2	0.086621	0.16387	0.29632	0.990924	5703	2	0.086621
TMSB4X	4	0.038453	0.095657	0.973733	1843	2	-0.42548	0.17774	0.31106	0.992752	5977	1	-0.42548
CDH2	4	0.038453	0.095657	0.973733	1844	2	-0.44907	0.90176	0.90138	0.99927	17145	0	-0.44907
TTC1	4	0.038508	0.095759	0.973733	1845	3	-0.50501	0.984	0.984	0.99927	18805	0	-0.50501
PAQR9	4	0.038564	0.095865	0.973733	1846	2	-0.26705	0.083008	0.18354	0.990732	3498	1	-0.26705
KIF2B	4	0.038564	0.095865	0.973733	1847	3	-0.6058	0.93402	0.93386	0.99927	17821	0	-0.6058
EMG1	4	0.038576	0.095886	0.973733	1848	3	-0.47735	0.94492	0.94479	0.99927	18035	0	-0.47735
HAO1	4	0.038576	0.095886	0.973733	1849	3	-0.63208	0.52868	0.61827	0.997757	11792	1	-0.63208
PCDHB14	4	0.038576	0.095886	0.973733	1850	3	-0.54424	0.94036	0.9403	0.99927	17941	0	-0.54424
DCAF4L1	4	0.038618	0.095978	0.973733	1851	1	0.089545	0.4038	0.54892	0.997335	10485	2	0.089545
BRD3	4	0.038618	0.095978	0.973733	1852	1	0.42247	0.05951	0.13886	0.990732	2625	3	0.42247
ANO8	4	0.038693	0.096133	0.973733	1853	1	-0.0045418	0.72211	0.73467	0.997757	14059	1	-0.0045418
WDR19	4	0.0387	0.096144	0.973733	1854	3	-0.39105	0.30886	0.44875	0.99706	8568	1	-0.39105
PIGP	4	0.038731	0.096204	0.973733	1855	3	-0.47888	0.32905	0.47006	0.99706	8965	1	-0.47888
RNASE3	4	0.038731	0.096204	0.973733	1856	3	-0.48845	0.61524	0.66485	0.997757	12682	1	-0.48845
TRIM32	4	0.038752	0.096251	0.973733	1857	2	-0.0088164	0.099833	0.21438	0.990732	4105	2	-0.0088164
TXNIP	4	0.038769	0.096279	0.973733	1858	2	-0.25209	0.28783	0.42672	0.99706	8146	1	-0.25209
ANXA1	4	0.038852	0.096449	0.973733	1859	2	-0.47076	0.10954	0.23175	0.990732	4418	1	-0.47076
NFKBIE	4	0.038867	0.096478	0.973733	1860	3	-0.64306	0.17651	0.30979	0.992752	5947	1	-0.64306
MYRF	4	0.038867	0.096478	0.973733	1861	3	-0.67082	0.062902	0.14537	0.990732	2750	1	-0.67082
SPOPL	4	0.038867	0.096478	0.973733	1862	3	-0.44123	0.87624	0.87581	0.99927	16700	0	-0.44123
NBPF3	4	0.038867	0.096478	0.973733	1863	3	-0.71438	0.89337	0.89305	0.99927	17004	0	-0.71438
LIPJ	4	0.038895	0.096528	0.973733	1864	2	-0.048698	0.40154	0.5466	0.997186	10446	2	-0.048698
PPM1F	4	0.03903	0.096816	0.973733	1865	2	-0.33894	0.54969	0.62884	0.997757	11983	1	-0.33894
ATXN7L2	4	0.03903	0.096816	0.973733	1866	2	0.091237	0.14607	0.27762	0.990732	5328	2	0.091237
SIAH3	4	0.039046	0.096845	0.973733	1867	3	-0.32976	0.77115	0.77396	0.997757	14805	1	-0.32976
SLC1A2	4	0.039046	0.096845	0.973733	1868	1	0.026347	0.68361	0.70746	0.997757	13525	1	0.026347
XKR9	4	0.039046	0.096845	0.973733	1869	2	-0.045346	0.32399	0.46466	0.99706	8867	2	-0.045346
ZMYM2	4	0.039046	0.096845	0.973733	1870	3	-0.48323	0.37869	0.52244	0.99706	9972	1	-0.48323
CUL4A	4	0.039066	0.096895	0.973733	1871	3	-0.60912	0.38275	0.52674	0.99706	10057	1	-0.60912
NT5DC2	4	0.039147	0.097049	0.973733	1872	3	-0.4566	0.73628	0.74545	0.997757	14253	1	-0.4566
SERTAD4	4	0.039192	0.097133	0.973733	1873	3	-0.49496	0.96036	0.96027	0.99927	18327	0	-0.49496
DNAJC17	4	0.039192	0.097133	0.973733	1874	2	-0.10634	0.13582	0.26675	0.990732	5098	2	-0.10634
SYT9	4	0.039192	0.097133	0.973733	1875	2	0.11866	0.15313	0.28505	0.990732	5479	2	0.11866
MRPL39	4	0.039192	0.097133	0.973733	1876	2	-0.90523	0.64269	0.68117	0.997757	12990	1	-0.90523
FCRL3	4	0.039247	0.097246	0.973733	1877	1	0.59937	0.028439	0.076587	0.990732	1442	3	0.59937
KRT9	4	0.039298	0.097354	0.973733	1878	1	-0.19527	0.65087	0.68618	0.997757	13089	1	-0.19527
ANKRD33	4	0.039359	0.097472	0.973733	1879	2	0.15871	0.024692	0.068839	0.990732	1300	2	0.15871
LRSAM1	4	0.039398	0.097548	0.973733	1880	2	0.048941	0.19225	0.32643	0.994935	6253	2	0.048941
ENO3	4	0.039398	0.097548	0.973733	1881	2	-0.16066	0.31437	0.45457	0.99706	8678	1	-0.16066
C11orf49	4	0.039403	0.097556	0.973733	1882	3	-0.55984	0.58093	0.64547	0.997757	12301	1	-0.55984
SULT6B1	4	0.039475	0.097711	0.973733	1883	3	-0.73183	0.93571	0.9356	0.99927	17853	0	-0.73183
PLAG1	4	0.039475	0.097711	0.973733	1884	3	-0.41599	0.96054	0.96046	0.99927	18332	0	-0.41599
POLB	4	0.039475	0.097711	0.973733	1885	3	-0.38335	0.73504	0.74453	0.997757	14238	1	-0.38335
KIAA0319	4	0.039494	0.097746	0.973733	1886	2	-0.43827	0.78901	0.78969	0.997757	15095	1	-0.43827
SAC3D1	4	0.039524	0.097809	0.973733	1887	3	-0.66358	0.49222	0.60084	0.997757	11449	1	-0.66358
VIMP	4	0.039579	0.09792	0.973733	1888	3	-0.53068	0.97143	0.97141	0.99927	18540	0	-0.53068
SCYL3	4	0.039579	0.09792	0.973733	1889	3	-0.88675	0.8892	0.88886	0.99927	16934	0	-0.88675
LMOD1	4	0.0396	0.097968	0.973733	1890	2	-0.14373	0.45584	0.58423	0.997757	11136	1	-0.14373
PTPN13	4	0.039617	0.098009	0.973733	1891	2	-0.39041	0.66514	0.69524	0.997757	13257	1	-0.39041
IL25	4	0.03965	0.09808	0.973733	1892	2	-0.27014	0.69598	0.71582	0.997757	13701	1	-0.27014
SERPINF1	4	0.03965	0.09808	0.973733	1893	2	-0.20159	0.80926	0.80891	0.997757	15487	1	-0.20159
HECA	4	0.03966	0.098101	0.973733	1894	3	-0.65126	0.52934	0.61861	0.997757	11794	1	-0.65126
HIST1H3I	4	0.039726	0.098234	0.973733	1895	2	-0.4365	0.95828	0.95823	0.99927	18282	0	-0.4365
MAP3K7	4	0.039732	0.098251	0.973733	1896	3	-0.5799	0.86059	0.8601	0.99927	16415	0	-0.5799
RIMBP3C	4	0.039746	0.098276	0.973733	1897	3	-0.56638	0.57187	0.64054	0.997757	12196	1	-0.56638
HSFY1	4	0.039746	0.098276	0.973733	1898	2	-0.42226	0.7962	0.79636	0.997757	15228	1	-0.42226
C15orf41	4	0.039795	0.098381	0.973733	1899	3	-0.82614	0.83152	0.83091	0.998766	15891	0	-0.82614
FAM133A	4	0.039853	0.098486	0.973733	1900	2	-0.54717	0.011705	0.038861	0.974104	746	1	-0.54717
RPGRIP1L	4	0.039871	0.098533	0.973733	1901	3	-0.49002	0.74516	0.75244	0.997757	14394	1	-0.49002
VARS	4	0.039871	0.098533	0.973733	1902	3	-0.66117	0.64983	0.68555	0.997757	13078	1	-0.66117
KNOP1	4	0.039871	0.098533	0.973733	1903	3	-0.51434	0.98675	0.98676	0.99927	18860	0	-0.51434
BPY2	4	0.03995	0.098694	0.973733	1904	3	-0.48818	0.96425	0.96422	0.99927	18393	0	-0.48818
OAZ3	4	0.040003	0.098802	0.973733	1905	1	-0.040678	0.52518	0.61658	0.997757	11756	1	-0.040678
SZRD1	4	0.040003	0.098802	0.973733	1906	2	0.047033	0.2519	0.38906	0.995782	7450	2	0.047033
KCNJ11	4	0.040154	0.099107	0.973733	1907	2	-0.32571	0.63027	0.67372	0.997757	12846	1	-0.32571
CPA1	4	0.040154	0.099107	0.973733	1908	2	-0.43006	0.2737	0.41192	0.99706	7888	1	-0.43006
DIXDC1	4	0.040155	0.099111	0.973733	1909	3	-0.35524	0.64821	0.68456	0.997757	13058	1	-0.35524
NPRL2	4	0.04019	0.099185	0.973733	1910	2	-0.31969	0.72812	0.73921	0.997757	14141	1	-0.31969
PF4V1	4	0.04019	0.099185	0.973733	1911	2	-0.30304	0.69114	0.71256	0.997757	13629	1	-0.30304
TBC1D17	4	0.040209	0.099217	0.973733	1912	3	-0.3741	0.91993	0.91974	0.99927	17516	0	-0.3741
FRRS1	4	0.040288	0.099383	0.973733	1913	3	-0.98799	0.15423	0.28618	0.990732	5499	1	-0.98799
PPIF	4	0.040337	0.099482	0.973733	1914	2	0.0044764	0.015033	0.048084	0.98785	925	2	0.0044764
HADH	4	0.040337	0.099482	0.973733	1915	2	-0.23601	0.39446	0.53905	0.99706	10291	2	-0.23601
SLMAP	4	0.040355	0.099523	0.973733	1916	1	0.4894	0.01766	0.053789	0.990732	1027	3	0.4894
HYKK	4	0.040358	0.099527	0.973733	1917	3	-0.35503	0.75747	0.76243	0.997757	14585	1	-0.35503
MAZ	4	0.040405	0.099624	0.973733	1918	1	-0.018687	0.34681	0.48878	0.99706	9310	1	-0.018687
VPS9D1	4	0.040425	0.099659	0.973733	1919	3	-0.47153	0.90176	0.90138	0.99927	17146	0	-0.47153
RALY	4	0.040425	0.099659	0.973733	1920	3	-0.91103	0.94283	0.94273	0.99927	17991	0	-0.91103
SECISBP2	4	0.040506	0.099833	0.973733	1921	1	0.18569	0.80424	0.80402	0.997757	15391	1	0.18569
STAT2	4	0.040506	0.099833	0.973733	1922	1	-0.09975	0.23698	0.37349	0.995782	7152	1	-0.09975
CNPY4	4	0.040563	0.09995	0.973733	1923	2	-0.34915	0.18825	0.32215	0.994935	6165	2	-0.34915
RPUSD4	4	0.040563	0.09995	0.973733	1924	3	-0.9271	0.97788	0.97793	0.99927	18693	0	-0.9271
HMHB1	4	0.040563	0.09995	0.973733	1925	2	-0.57534	0.9027	0.90235	0.99927	17175	0	-0.57534
CLK3	4	0.040594	0.10002	0.973733	1926	3	-0.46263	0.90439	0.90404	0.99927	17200	0	-0.46263
SCRN3	4	0.040594	0.10002	0.973733	1927	3	-0.73281	0.95616	0.95608	0.99927	18248	0	-0.73281
CLTC	4	0.040607	0.10005	0.973733	1928	1	-0.10624	0.27761	0.41603	0.99706	7958	1	-0.10624
JPH2	4	0.040661	0.10015	0.973733	1929	3	-0.30621	0.19979	0.33434	0.994935	6390	1	-0.30621
OR8K5	4	0.040707	0.10023	0.973733	1930	3	-0.28482	0.84254	0.84185	0.99927	16090	0	-0.28482
EHMT2	4	0.040783	0.10038	0.973733	1931	2	0.090612	0.16187	0.29425	0.990732	5663	2	0.090612
KPNA6	4	0.040798	0.10041	0.973733	1932	3	-0.77473	0.93868	0.93864	0.99927	17914	0	-0.77473
IL2	4	0.040934	0.1007	0.973733	1933	1	0.12477	0.40998	0.55547	0.997757	10603	1	0.12477
FOXC1	4	0.040945	0.10072	0.973733	1934	3	-0.26421	0.34873	0.4908	0.99706	9342	1	-0.26421
AGTPBP1	4	0.040955	0.10073	0.973733	1935	2	-0.28319	0.906	0.9057	0.99927	17236	0	-0.28319
CYP11B1	4	0.040996	0.10082	0.973733	1936	3	-0.37257	0.05837	0.13661	0.990732	2590	1	-0.37257
CCDC28B	4	0.041009	0.10084	0.973733	1937	1	0.39967	0.13003	0.26054	0.990732	4981	2	0.39967
OR4C12	4	0.041085	0.10099	0.973733	1938	1	0.10929	0.258	0.39547	0.995782	7571	2	0.10929
PRAMEF5	4	0.041179	0.10118	0.973733	1939	3	-0.42596	0.98671	0.98671	0.99927	18857	0	-0.42596
MS4A1	4	0.041185	0.10119	0.973733	1940	2	-0.53858	0.61486	0.66462	0.997757	12676	1	-0.53858
OR13C2	4	0.041216	0.10126	0.973733	1941	2	0.0048793	0.1976	0.33201	0.994935	6352	2	0.0048793
TSPAN2	4	0.041256	0.10134	0.973733	1942	2	-0.41121	0.87694	0.87651	0.99927	16710	0	-0.41121
ZCCHC6	4	0.041256	0.10134	0.973733	1943	2	-0.2692	0.78374	0.78496	0.997757	15004	1	-0.2692
GOLGA8N	4	0.041261	0.10135	0.973733	1944	3	-0.8909	0.97708	0.97712	0.99927	18669	0	-0.8909
AGBL1	4	0.041308	0.10144	0.973733	1945	2	-0.069286	0.15625	0.2883	0.990732	5542	2	-0.069286
ERV3-1	4	0.04141	0.10165	0.973733	1946	2	-0.20176	0.28832	0.42725	0.99706	8156	2	-0.20176
LGR5	4	0.041445	0.10172	0.973733	1947	2	0.12313	0.21128	0.34654	0.995451	6638	2	0.12313
IGFBP5	4	0.041462	0.10175	0.973733	1948	2	-0.17199	0.917	0.91679	0.99927	17449	0	-0.17199
ZNF32	4	0.041512	0.10187	0.973733	1949	2	-0.074203	0.81142	0.81102	0.997757	15526	1	-0.074203
2024-12-01	4	0.04153	0.1019	0.973733	1950	2	-0.10941	0.255	0.39237	0.995782	7511	2	-0.10941
TTLL5	4	0.04153	0.1019	0.973733	1951	2	-0.50963	0.94103	0.94095	0.99927	17958	0	-0.50963
ELAC1	4	0.041587	0.10201	0.973733	1952	2	-0.22001	0.1781	0.31145	0.992752	5984	1	-0.22001
CDK11B	4	0.041611	0.10205	0.973733	1953	2	0.0013315	0.036468	0.09315	0.990732	1738	2	0.0013315
ASNA1	4	0.041621	0.10208	0.973733	1954	3	-0.67207	0.78887	0.78956	0.997757	15093	1	-0.67207
C9orf129	4	0.041686	0.10222	0.973733	1955	3	-0.34745	0.95871	0.95867	0.99927	18289	0	-0.34745
SLC25A13	4	0.041686	0.10222	0.973733	1956	3	-0.50882	0.79262	0.79301	0.997757	15160	1	-0.50882
KAAG1	4	0.041731	0.10231	0.973733	1957	2	-0.30168	0.43024	0.573	0.997757	10926	1	-0.30168
C1orf194	4	0.041738	0.10233	0.973733	1958	3	-0.4982	0.984	0.984	0.99927	18804	0	-0.4982
GPR6	4	0.041763	0.10238	0.973733	1959	2	-0.36692	0.57743	0.64354	0.997757	12262	1	-0.36692
FANCB	4	0.041764	0.10238	0.973733	1960	3	-0.70123	0.97306	0.973	0.99927	18568	0	-0.70123
LOC100996634	4	0.041811	0.10248	0.973733	1961	2	-0.50901	0.97525	0.97519	0.99927	18622	0	-0.50901
SNX25	4	0.041814	0.10248	0.973733	1962	2	-0.061329	0.33383	0.47504	0.99706	9059	2	-0.061329
MYO7B	4	0.041894	0.10265	0.973733	1963	3	-0.4276	0.98814	0.98817	0.99927	18879	0	-0.4276
KATNBL1	4	0.041933	0.10273	0.973733	1964	3	-0.39663	0.6475	0.68412	0.997757	13049	1	-0.39663
CNIH3	4	0.041933	0.10273	0.973733	1965	3	-0.37144	0.35652	0.49896	0.99706	9499	1	-0.37144
ITIH6	4	0.041939	0.10273	0.973733	1966	1	0.21853	0.088749	0.19411	0.990732	3708	2	0.21853
HELT	4	0.041946	0.10274	0.973733	1967	3	-0.38	0.41695	0.5628	0.997757	10734	1	-0.38
CA6	4	0.041949	0.10275	0.973733	1968	2	-0.48825	0.86547	0.86504	0.99927	16494	0	-0.48825
RNF216	4	0.042015	0.10289	0.973733	1969	1	0.22094	0.23473	0.37115	0.995782	7104	2	0.22094
FSTL1	4	0.042065	0.10298	0.973733	1970	2	-0.069562	0.026847	0.07331	0.990732	1388	1	-0.069562
NLRP2	4	0.042115	0.10307	0.973733	1971	3	-0.41479	0.056309	0.13264	0.990732	2510	1	-0.41479
KIAA2026	4	0.042166	0.10317	0.973733	1972	1	-0.11992	0.84357	0.8429	0.99927	16116	0	-0.11992
TRAPPC5	4	0.042173	0.10319	0.973733	1973	2	-0.38272	0.69707	0.71657	0.997757	13711	1	-0.38272
KDELC1	4	0.042216	0.10328	0.973733	1974	2	-0.34257	0.49581	0.60249	0.997757	11483	1	-0.34257
SLFN12	4	0.042242	0.10332	0.973733	1975	2	-0.592	0.89891	0.8986	0.99927	17097	0	-0.592
NUPR1L	4	0.042252	0.10334	0.973733	1976	3	-0.74449	0.96957	0.96951	0.99927	18502	0	-0.74449
ADRB2	4	0.042266	0.10338	0.973733	1977	2	-0.2244	0.92812	0.9279	0.99927	17685	0	-0.2244
ACSM2B	4	0.042311	0.10347	0.973733	1978	2	-0.37847	0.38859	0.53283	0.99706	10186	1	-0.37847
OPN3	4	0.042341	0.10354	0.973733	1979	1	0.81356	0.0015428	0.0055799	0.960157	103	3	0.81356
CLDN20	4	0.042341	0.10354	0.973733	1980	2	-0.24533	0.74557	0.75277	0.997757	14399	1	-0.24533
ANAPC7	4	0.042363	0.10358	0.973733	1981	2	-0.19147	0.88523	0.88483	0.99927	16866	0	-0.19147
C14orf1	4	0.042438	0.10373	0.973733	1982	2	-0.42401	0.9233	0.92316	0.99927	17589	0	-0.42401
COQ2	4	0.042464	0.10379	0.973733	1983	3	-0.68824	0.9708	0.97075	0.99927	18525	0	-0.68824
DIRAS2	4	0.042467	0.10379	0.973733	1984	1	-0.15347	0.50003	0.60448	0.997757	11528	1	-0.15347
MTA3	4	0.042467	0.10379	0.973733	1985	2	0.31512	0.0019451	0.0070045	0.960157	128	2	0.31512
CTNS	4	0.042467	0.10379	0.973733	1986	2	-0.24813	0.6131	0.6636	0.997757	12658	1	-0.24813
STH	4	0.042467	0.10379	0.973733	1987	2	-0.30905	0.82038	0.81991	0.997757	15688	0	-0.30905
SH2B3	4	0.042554	0.10397	0.973733	1988	2	-0.38625	0.96755	0.96749	0.99927	18472	0	-0.38625
PIM2	4	0.042588	0.10405	0.973733	1989	2	-0.038267	0.30673	0.44652	0.99706	8531	2	-0.038267
RASA4B	4	0.042658	0.10419	0.973733	1990	3	-0.44273	0.51185	0.61002	0.997757	11644	1	-0.44273
GLOD4	4	0.042658	0.10419	0.973733	1991	3	-0.68871	0.85316	0.85258	0.99927	16278	0	-0.68871
ANKRD54	4	0.042658	0.10419	0.973733	1992	3	-0.4795	0.93056	0.93033	0.99927	17750	0	-0.4795
OR2T4	4	0.042745	0.10439	0.973733	1993	2	-0.18294	0.2908	0.42986	0.99706	8206	2	-0.18294
GDF11	4	0.042768	0.10444	0.973733	1994	3	-0.3319	0.77231	0.77494	0.997757	14823	1	-0.3319
OR4D2	4	0.042773	0.10444	0.973733	1995	3	-0.46872	0.73623	0.74542	0.997757	14252	1	-0.46872
HNRNPLL	4	0.042855	0.10462	0.973733	1996	3	-0.51442	0.80919	0.80883	0.997757	15485	1	-0.51442
CXADR	4	0.042855	0.10462	0.973733	1997	3	-0.55124	0.92022	0.92003	0.99927	17523	0	-0.55124
MAPK8IP1	4	0.042869	0.10466	0.973733	1998	2	-0.64101	0.10527	0.22417	0.990732	4281	1	-0.64101
[truncated: 17,114 more rows]
