# Supplementary material for: CRISPR knockout genome-wide screens identify the HELQ-RAD52 axis in regulating the repair of cisplatin-induced single-stranded DNA gaps
Source: Nucleic Acids Res. 2024 Nov 12;52(22):13832–48. doi: 10.1093/nar/gkae998 (PMC11662931; doi:10.1093/nar/gkae998)
Supplement: gkae998_Supplemental_Files [file gkae998_supplemental_files.zip › Supplementary Table S2.xls]

## Sheet: HeLaPPOENTCIS.gene_summary
Supplementary Table S2: MAGeCK analyses of the CRISPR screens identifying genes whose loss confers increased sensitivity to cisplatin in HeLa PRIMPOL-overexpressing cells.
id	num	neg|score	neg|p-value	neg|fdr	neg|rank	neg|goodsgrna	neg|lfc	pos|score	pos|p-value	pos|fdr	pos|rank	pos|goodsgrna	pos|lfc
PTEN	4	7.90E-08	2.59E-07	0.00495	1	4	-2.0812	1	1	1	19113	0	-2.0812
TNFAIP3	4	5.14E-06	1.58E-05	0.15099	2	2	-0.97151	0.88497	0.88455	1	16740	0	-0.97151
RAD18	4	1.31E-05	4.64E-05	0.29538	3	4	-1.5461	0.99999	0.99999	1	19112	0	-1.5461
FANCL	4	2.04E-05	7.28E-05	0.347525	4	4	-2.0067	0.99998	0.99998	1	19111	0	-2.0067
RNF216	4	2.59E-05	9.09E-05	0.347525	5	1	0.47725	0.1199	0.2501	0.996212	4789	3	0.47725
XPA	4	4.65E-05	0.00017017	0.408691	6	4	-2.0892	0.99995	0.99995	1	19110	0	-2.0892
CCS	4	4.78E-05	0.00017587	0.408691	7	4	-1.6082	0.99057	0.9906	1	18880	0	-1.6082
SEC61B	4	5.10E-05	0.00018571	0.408691	8	4	-2.1689	0.99995	0.99995	1	19109	0	-2.1689
S100A5	4	5.25E-05	0.00019245	0.408691	9	3	-1.8775	0.40487	0.55126	1	10336	1	-1.8775
TBC1D3K	4	6.15E-05	0.00022612	0.420792	10	3	-2.3144	0.55157	0.64534	1	12132	1	-2.3144
MRPL57	4	6.49E-05	0.00024218	0.420792	11	4	-3.2795	0.99994	0.99994	1	19108	0	-3.2795
EGFL8	4	7.77E-05	0.0002976	0.436572	12	1	0.25654	0.12174	0.25328	0.997442	4843	3	0.25654
SCAMP4	4	8.65E-05	0.00032817	0.436572	13	4	-1.3427	0.99991	0.99991	1	19107	0	-1.3427
UBE2T	4	8.86E-05	0.0003349	0.436572	14	4	-1.1219	0.98836	0.98838	1	18821	0	-1.1219
PANX3	4	9.47E-05	0.0003608	0.436572	15	4	-1.092	0.99991	0.99991	1	19106	0	-1.092
PPIL2	4	9.63E-05	0.00036547	0.436572	16	3	-4.6268	0.13332	0.27315	1	5182	1	-4.6268
REV1	4	0.00011246	0.00042815	0.481363	17	3	-1.6412	0.41705	0.56369	1	10578	1	-1.6412
NF2	4	0.00011831	0.00045664	0.484873	18	4	-2.0975	0.99988	0.99988	1	19105	0	-2.0975
MYO18A	4	0.00012951	0.00050119	0.502228	19	2	-0.0089078	0.37476	0.52057	1	9759	2	-0.0089078
NRG2	4	0.00013519	0.00052554	0.502228	20	3	-2.3503	0.68015	0.71459	1	13438	1	-2.3503
BEGAIN	4	0.00015794	0.00060946	0.507045	21	2	-0.31289	0.17631	0.31944	1	6032	2	-0.31289
CHRNG	4	0.00016084	0.00061878	0.507045	22	4	-0.89202	0.99984	0.99984	1	19104	0	-0.89202
FRMD8	4	0.00016684	0.00063898	0.507045	23	4	-1.4812	0.99962	0.99963	1	19096	0	-1.4812
C19orf40	4	0.00017584	0.00067006	0.507045	24	3	-1.3778	0.6468	0.69491	1	13044	1	-1.3778
NXF3	4	0.00018131	0.00068923	0.507045	25	4	-0.38597	0.99281	0.99286	1	18932	0	-0.38597
CMIP	4	0.00018144	0.00068975	0.507045	26	4	-1.9954	0.99982	0.99982	1	19103	0	-1.9954
TLCD1	4	0.00019673	0.00074932	0.518918	27	4	-2.3787	0.99191	0.99198	1	18912	0	-2.3787
KRT38	4	0.00020058	0.0007602	0.518918	28	4	-1.4343	0.9998	0.9998	1	19102	0	-1.4343
RNF123	4	0.00020863	0.00078766	0.519119	29	3	-1.2624	0.78965	0.79285	1	14918	1	-1.2624
RPL19	4	0.00022984	0.00086562	0.539304	30	3	-3.2167	0.10939	0.23183	0.989947	4457	1	-3.2167
SLC25A53	4	0.00023311	0.00087572	0.539304	31	1	-0.13988	0.80969	0.81037	1	15246	1	-0.13988
AHR	4	0.00024498	0.00090784	0.539304	32	4	-0.81305	0.99976	0.99975	1	19101	0	-0.81305
TMEM116	4	0.00025117	0.00093115	0.539304	33	4	-1.0485	0.99975	0.99975	1	19100	0	-1.0485
FAM35A	4	0.00027825	0.0010327	0.577511	34	4	-1.1679	0.99972	0.99972	1	19099	0	-1.1679
CSNK1G2	4	0.00028491	0.0010575	0.577511	35	2	-0.38422	0.94465	0.94454	1	17909	0	-0.38422
OR5B17	4	0.00033627	0.0012383	0.639684	36	4	-1.5079	0.99966	0.99967	1	19097	0	-1.5079
C17orf70	4	0.00033627	0.0012383	0.639684	37	4	-2.5091	0.99966	0.99967	1	19098	0	-2.5091
HNRNPLL	4	0.00036636	0.001357	0.654526	38	4	-1.0744	0.99721	0.99722	1	19041	0	-1.0744
TTC39B	4	0.0003836	0.0014093	0.654526	39	4	-1.3502	0.9964	0.99641	1	19017	0	-1.3502
STARD13	4	0.00038849	0.0014253	0.654526	40	3	-0.48819	0.96505	0.965	1	18308	0	-0.48819
GGT6	4	0.0003896	0.001431	0.654526	41	4	-1.873	0.99961	0.99962	1	19095	0	-1.873
SLC7A11	4	0.00039203	0.0014383	0.654526	42	4	-0.93002	0.99911	0.9991	1	19089	0	-0.93002
CSNK2A2	4	0.00043219	0.0015787	0.699257	43	4	-0.7255	0.99957	0.99959	1	19094	0	-0.7255
PCDHB10	4	0.00044028	0.0016098	0.699257	44	2	-0.71301	0.40678	0.55323	1	10376	1	-0.71301
F5	4	0.00046465	0.0017051	0.724202	45	3	-1.5395	0.84098	0.84025	1	15878	0	-1.5395
PSMB4	4	0.00049	0.001803	0.738677	46	3	-4.0925	0.97579	0.97576	1	18538	0	-4.0925
CLP1	4	0.00049335	0.0018165	0.738677	47	3	-2.9159	0.96033	0.96024	1	18204	0	-2.9159
LOC101927844	4	0.00054386	0.0019848	0.774197	48	3	-0.55353	0.85026	0.84966	1	16057	0	-0.55353
POLH	4	0.00056329	0.0020656	0.778393	49	4	-2.1199	0.98607	0.98608	1	18764	0	-2.1199
CD302	4	0.00056552	0.002077	0.778393	50	3	-0.91073	0.97366	0.9736	1	18498	0	-0.91073
RSPH10B2	4	0.00059564	0.0021848	0.789604	51	2	-0.39419	0.73123	0.74811	1	14076	1	-0.39419
FANCA	4	0.00060206	0.0022117	0.789604	52	4	-1.1012	0.9899	0.98992	1	18864	0	-1.1012
RIMKLA	4	0.00060721	0.0022309	0.789604	53	3	-1.102	0.85279	0.85222	1	16111	0	-1.102
PGD	4	0.00063625	0.0023308	0.809671	54	4	-2.3678	0.99934	0.99935	1	19093	0	-2.3678
CXCR6	4	0.00064743	0.0023723	0.809671	55	1	0.28528	0.094942	0.20616	0.984075	3983	2	0.28528
ARSB	4	0.00067768	0.0024878	0.817904	56	4	-1.3229	0.98677	0.98677	1	18778	0	-1.3229
PEX11B	3	0.00068134	0.0019641	0.774197	57	3	-1.0986	0.9609	0.96119	1	18216	0	-1.0986
HDAC1	4	0.00068428	0.0025111	0.817904	58	3	-0.83557	0.47504	0.61134	1	11458	1	-0.83557
CRISPLD2	4	0.0006892	0.0025308	0.817904	59	4	-0.93644	0.99451	0.99456	1	18970	0	-0.93644
CCL4	4	0.00069921	0.0025676	0.817904	60	2	0.14068	0.076495	0.17241	0.978924	3347	2	0.14068
RPEL1	4	0.00074613	0.0027302	0.846295	61	2	-0.90328	0.96845	0.9684	1	18376	0	-0.90328
ERCC4	4	0.00075099	0.0027453	0.846295	62	2	-0.65203	0.59525	0.66709	1	12537	1	-0.65203
USMG5	4	0.00077543	0.0028338	0.859736	63	3	-1.3274	0.69881	0.72623	1	13649	1	-1.3274
NONO	4	0.00080705	0.0029504	0.872182	64	4	-2.5708	0.99774	0.99775	1	19056	0	-2.5708
FER	4	0.00083404	0.0030426	0.872182	65	3	-1.0942	0.5511	0.64513	1	12127	1	-1.0942
NARFL	4	0.00084693	0.0030908	0.872182	66	4	-1.6075	0.99915	0.99914	1	19092	0	-1.6075
OR10AD1	4	0.00085376	0.0031146	0.872182	67	4	-1.1684	0.99915	0.99914	1	19091	0	-1.1684
IPPK	4	0.00085454	0.0031167	0.872182	68	2	-0.29879	0.3613	0.50683	1	9528	1	-0.29879
CDH26	4	0.00087545	0.003198	0.872182	69	4	-1.3108	0.99912	0.99912	1	19090	0	-1.3108
SERINC2	4	0.00089365	0.0032633	0.872182	70	3	-1.1651	0.8667	0.86625	1	16378	0	-1.1651
WNT16	4	0.00090631	0.0033063	0.872182	71	2	-0.39	0.94145	0.94137	1	17841	0	-0.39
USP17L25	4	0.00091131	0.0033198	0.872182	72	4	-1.4855	0.99909	0.99908	1	19088	0	-1.4855
ASB7	4	0.00095808	0.0034948	0.872182	73	3	-0.7513	0.54784	0.64355	1	12097	1	-0.7513
MRPL52	4	0.0010098	0.0036632	0.872182	74	3	-0.65482	0.4933	0.6191	1	11606	1	-0.65482
GNB2L1	4	0.0010238	0.0037106	0.872182	75	3	-3.9865	0.30744	0.45204	1	8490	1	-3.9865
SDF2	4	0.0010616	0.0038523	0.872182	76	3	-0.96866	0.67487	0.71135	1	13377	1	-0.96866
SDHD	4	0.0010621	0.0038554	0.872182	77	4	-2.1066	0.99377	0.99381	1	18951	0	-2.1066
CBX1	4	0.0010722	0.0038906	0.872182	78	2	-0.89094	0.61635	0.6782	1	12722	1	-0.89094
XRCC1	4	0.0011007	0.0040015	0.872182	79	4	-0.54248	0.9989	0.99888	1	19087	0	-0.54248
A1CF	4	0.0011092	0.0040294	0.872182	80	4	-1.1102	0.99889	0.99888	1	19086	0	-1.1102
RXFP2	4	0.0011134	0.0040465	0.872182	81	2	-0.61788	0.91782	0.91761	1	17407	0	-0.61788
IFRD1	4	0.0011193	0.0040652	0.872182	82	4	-1.0818	0.99888	0.99887	1	19085	0	-1.0818
DAZAP1	4	0.0011369	0.0041185	0.872182	83	4	-0.88614	0.99886	0.99885	1	19084	0	-0.88614
DIRAS2	4	0.0011448	0.0041444	0.872182	84	3	-1.6408	0.97549	0.97543	1	18531	0	-1.6408
ROCK1	4	0.0011527	0.0041755	0.872182	85	3	-1.0975	0.9798	0.97986	1	18619	0	-1.0975
RIOK1	4	0.0011598	0.004204	0.872182	86	4	-1.1889	0.99884	0.99883	1	19083	0	-1.1889
SUPT3H	4	0.0011609	0.0042082	0.872182	87	3	-1.9035	0.71403	0.73616	1	13851	1	-1.9035
BTNL2	4	0.0011617	0.0042102	0.872182	88	3	-0.59859	0.91326	0.91305	1	17316	0	-0.59859
DGKD	4	0.0011651	0.0042216	0.872182	89	2	-0.48336	0.6933	0.72278	1	13590	1	-0.48336
G3BP1	4	0.0012169	0.0044084	0.872182	90	3	-1.3145	0.96464	0.96461	1	18296	0	-1.3145
BPY2B	4	0.0012459	0.0045247	0.872182	91	3	-1.0494	0.95965	0.95956	1	18194	0	-1.0494
ZNF385C	4	0.0012492	0.0045356	0.872182	92	4	-0.80912	0.99875	0.99874	1	19082	0	-0.80912
TALDO1	4	0.0012639	0.0045863	0.872182	93	4	-1.244	0.99874	0.99873	1	19081	0	-1.244
KCTD11	4	0.0012687	0.0046037	0.872182	94	2	-0.36714	0.71961	0.74001	1	13923	1	-0.36714
EXOC5	4	0.0012689	0.004605	0.872182	95	4	-1.4485	0.99873	0.99872	1	19080	0	-1.4485
ARRDC3	4	0.0012846	0.0046578	0.872182	96	3	-1.0501	0.85641	0.85592	1	16178	0	-1.0501
ODAM	4	0.0012995	0.0047081	0.872182	97	3	-1.0839	0.28406	0.42841	1	8045	1	-1.0839
EGFL7	4	0.0013011	0.0047153	0.872182	98	4	-0.80442	0.9987	0.9987	1	19079	0	-0.80442
FZR1	4	0.0013045	0.0047272	0.872182	99	4	-0.96031	0.9987	0.9987	1	19078	0	-0.96031
IER3IP1	4	0.0013204	0.0047832	0.872182	100	3	-0.39265	0.84868	0.8481	1	16035	0	-0.39265
POLD3	4	0.0013327	0.0048257	0.872182	101	3	-2.0462	0.98291	0.98295	1	18695	0	-2.0462
TYW1B	4	0.0013722	0.004965	0.872182	102	2	-0.52024	0.36588	0.51146	1	9606	1	-0.52024
VCP	4	0.0013752	0.0049717	0.872182	103	3	-3.1634	0.73864	0.75336	1	14154	1	-3.1634
SETD1B	4	0.001409	0.0050878	0.872182	104	2	-0.73904	0.0087009	0.029483	0.858994	654	1	-0.73904
ZNF560	4	0.0014206	0.0051297	0.872182	105	2	-0.44932	0.1105	0.23376	0.989947	4496	2	-0.44932
KIF27	4	0.001423	0.0051406	0.872182	106	3	-1.0443	0.16471	0.30758	1	5812	1	-1.0443
NAA25	4	0.0014239	0.0051442	0.872182	107	3	-1.4224	0.96181	0.96173	1	18239	0	-1.4224
RPSA	4	0.0014292	0.0051613	0.872182	108	3	-3.4345	0.9796	0.97966	1	18617	0	-3.4345
CEACAM19	4	0.0014415	0.0052157	0.872182	109	4	-1.0595	0.99856	0.99856	1	19077	0	-1.0595
UFL1	4	0.0014511	0.0052427	0.872182	110	4	-1.6306	0.99855	0.99855	1	19076	0	-1.6306
PRDX2	4	0.0014612	0.0052784	0.872182	111	4	-1.9497	0.99854	0.99855	1	19075	0	-1.9497
LCN9	4	0.0014757	0.0053364	0.872182	112	2	-0.27795	0.15553	0.29828	1	5650	2	-0.27795
EHF	4	0.0015004	0.0054312	0.872182	113	3	-1.5736	0.60878	0.6741	1	12653	1	-1.5736
OLFML2A	4	0.0015153	0.0054851	0.872182	114	4	-0.7715	0.99848	0.9985	1	19074	0	-0.7715
KRTAP4-12	4	0.0015217	0.0055094	0.872182	115	4	-1.016	0.99848	0.99849	1	19073	0	-1.016
ERMP1	4	0.0015226	0.005511	0.872182	116	3	-1.3436	0.85953	0.85905	1	16238	0	-1.3436
C15orf65	4	0.0015274	0.0055302	0.872182	117	2	0.28271	0.0023643	0.0084881	0.747301	214	2	0.28271
ZPBP2	4	0.0015364	0.0055597	0.872182	118	2	-1.0641	0.043765	0.10979	0.957433	2179	1	-1.0641
CLNS1A	4	0.0015471	0.005597	0.872182	119	3	-2.248	0.9507	0.95064	1	18031	0	-2.248
PDS5A	4	0.0015471	0.005597	0.872182	120	3	-1.9741	0.89594	0.89561	1	16961	0	-1.9741
SEMA5B	4	0.0015792	0.005712	0.872182	121	1	0.45841	0.19644	0.33985	1	6402	2	0.45841
LINGO3	4	0.0015808	0.0057161	0.872182	122	4	-2.6418	0.99842	0.99843	1	19072	0	-2.6418
TMEM170A	4	0.001607	0.005812	0.872182	123	3	-0.82398	0.92248	0.92231	1	17511	0	-0.82398
FANCB	4	0.0016196	0.0058534	0.872182	124	4	-1.0743	0.99838	0.99839	1	19071	0	-1.0743
TXN	4	0.0016309	0.0058995	0.872182	125	2	-1.0931	0.082173	0.18289	0.98354	3542	1	-1.0931
MRPS36	4	0.0016491	0.0059591	0.872182	126	2	-0.79759	0.96619	0.96613	1	18330	0	-0.79759
OR8K5	4	0.0016721	0.0060404	0.872182	127	3	-0.802	0.24092	0.38486	1	7230	1	-0.802
LGALS12	4	0.0016827	0.0060751	0.872182	128	2	-0.12938	0.4391	0.58614	1	10968	2	-0.12938
FAM53A	4	0.0016854	0.0060819	0.872182	129	4	-0.47903	0.99831	0.99833	1	19070	0	-0.47903
CCT7	4	0.0017092	0.006171	0.872182	130	4	-1.9175	0.99829	0.9983	1	19068	0	-1.9175
RPL17	4	0.0017092	0.006171	0.872182	131	4	-2.031	0.99829	0.9983	1	19069	0	-2.031
RNF220	4	0.0017344	0.0062652	0.872182	132	3	-0.5036	0.7967	0.79893	1	15026	1	-0.5036
TRABD2A	4	0.0017372	0.0062751	0.872182	133	4	-1.3827	0.99826	0.99828	1	19067	0	-1.3827
CTU1	4	0.0017449	0.0063005	0.872182	134	3	-2.0827	0.5943	0.66659	1	12528	1	-2.0827
ERCC6	4	0.0017643	0.0063688	0.872182	135	4	-1.1861	0.99824	0.99826	1	19066	0	-1.1861
AHCTF1	4	0.0017644	0.0063694	0.872182	136	2	-1.4503	0.98329	0.98331	1	18706	0	-1.4503
INTS3	4	0.001782	0.0064388	0.872182	137	4	-1.6859	0.99822	0.99824	1	19065	0	-1.6859
CABP5	4	0.0017861	0.006459	0.872182	138	1	0.33379	0.073188	0.16623	0.977074	3245	2	0.33379
MIER3	4	0.0018248	0.0065776	0.872182	139	3	-0.80478	0.97046	0.9704	1	18431	0	-0.80478
OR10W1	4	0.0018379	0.0066242	0.872182	140	3	-1.071	0.96601	0.96594	1	18323	0	-1.071
HPGDS	4	0.0018381	0.0066253	0.872182	141	4	-0.85326	0.99816	0.99818	1	19064	0	-0.85326
HBP1	4	0.0018645	0.006719	0.872182	142	4	-0.65193	0.99814	0.99816	1	19063	0	-0.65193
ZNF441	4	0.0018896	0.0068097	0.872182	143	2	-0.43245	0.14979	0.29245	1	5525	1	-0.43245
BRCA2	4	0.0019016	0.0068501	0.872182	144	3	-1.984	0.96919	0.96912	1	18397	0	-1.984
RNASEH2C	4	0.0019016	0.0068501	0.872182	145	3	-1.2088	0.98539	0.98538	1	18749	0	-1.2088
TRIP6	4	0.0019199	0.0069231	0.872182	146	3	-1.1093	0.96445	0.96441	1	18291	0	-1.1093
ZBTB48	4	0.0019336	0.0069682	0.872182	147	3	-1.101	0.65639	0.70037	1	13164	1	-1.101
HNF1A	4	0.0019413	0.0069936	0.872182	148	3	-0.60426	0.8859	0.88553	1	16761	0	-0.60426
CDKL5	4	0.0019512	0.0070288	0.872182	149	2	-0.18898	0.24023	0.38413	1	7221	2	-0.18898
CDT1	4	0.0019668	0.0070894	0.872182	150	3	-1.6231	0.15708	0.29985	1	5679	1	-1.6231
C17orf51	4	0.0019931	0.0071801	0.872182	151	3	-0.80086	0.91496	0.91475	1	17347	0	-0.80086
TMEM127	4	0.0020077	0.0072339	0.872182	152	3	-0.80722	0.92585	0.92567	1	17562	0	-0.80722
SLC3A2	4	0.0020131	0.0072583	0.872182	153	3	-1.7238	0.62351	0.68211	1	12806	1	-1.7238
RASGRF1	4	0.0020369	0.0073329	0.872182	154	2	-0.23796	0.11951	0.24942	0.99607	4779	2	-0.23796
UBQLNL	4	0.0020448	0.0073572	0.872182	155	2	-0.55271	0.44278	0.58987	1	11037	1	-0.55271
QARS	4	0.0020675	0.0074401	0.872182	156	4	-1.7728	0.99793	0.99795	1	19062	0	-1.7728
SIPA1L2	4	0.0020734	0.0074639	0.872182	157	3	-0.70692	0.74838	0.76047	1	14276	1	-0.70692
DEFB119	4	0.0020965	0.007552	0.872182	158	1	-0.11955	0.40241	0.54883	1	10285	1	-0.11955
SLC35E2	4	0.0021145	0.0076152	0.872182	159	3	-1.2131	0.90602	0.90571	1	17180	0	-1.2131
TTN	4	0.0021482	0.0077369	0.872182	160	2	-0.54042	0.28547	0.42986	1	8064	2	-0.54042
LRTM1	4	0.0021758	0.0078281	0.872182	161	4	-0.88065	0.99782	0.99784	1	19061	0	-0.88065
SLC38A4	4	0.0021795	0.007838	0.872182	162	4	-1.0789	0.99782	0.99784	1	19060	0	-1.0789
THRA	4	0.0021842	0.0078545	0.872182	163	4	-1.0792	0.99782	0.99783	1	19059	0	-1.0792
ROBO2	4	0.002189	0.0078685	0.872182	164	2	-0.576	0.79807	0.80014	1	15052	1	-0.576
PLEKHM1	4	0.0022005	0.007911	0.872182	165	2	-0.71194	0.37169	0.5174	1	9706	2	-0.71194
GDI1	4	0.0022023	0.0079151	0.872182	166	3	-1.1761	0.79581	0.79816	1	15011	1	-1.1761
C17orf75	4	0.0022026	0.0079157	0.872182	167	4	-0.56901	0.9978	0.99781	1	19058	0	-0.56901
PHF6	4	0.002207	0.0079307	0.872182	168	4	-0.92198	0.99779	0.99781	1	19057	0	-0.92198
ZFP62	4	0.0022083	0.0079353	0.872182	169	3	-0.94617	0.22637	0.37021	1	6977	1	-0.94617
ELF3	4	0.0022311	0.0080244	0.872182	170	2	-1.113	0.89693	0.89663	1	16989	0	-1.113
PLD4	4	0.0022517	0.0080944	0.872182	171	2	0.35673	0.062126	0.1453	0.97479	2836	2	0.35673
CHM	4	0.0023034	0.00827	0.872182	172	1	-0.082471	0.53743	0.63866	1	11994	1	-0.082471
FANCG	4	0.0023073	0.0082876	0.872182	173	4	-1.7762	0.99769	0.9977	1	19055	0	-1.7762
HELQ	4	0.0023202	0.0083322	0.872182	174	4	-1.6692	0.99768	0.99769	1	19054	0	-1.6692
XPNPEP1	3	0.0023264	0.0065191	0.872182	175	2	-2.0034	0.39695	0.48709	1	10184	1	-2.0034
GALNT13	4	0.0023274	0.008357	0.872182	176	3	-0.69913	0.95375	0.95364	1	18082	0	-0.69913
ELP2	4	0.0023352	0.0083881	0.872182	177	3	-1.5484	0.66095	0.70303	1	13211	1	-1.5484
WDR18	4	0.0023409	0.0084083	0.872182	178	3	-1.7881	0.71357	0.73587	1	13843	1	-1.7881
LAMC1	4	0.0023523	0.0084477	0.872182	179	2	-0.7374	0.52489	0.63299	1	11884	1	-0.7374
SLMAP	4	0.0023546	0.0084529	0.872182	180	4	-1.1091	0.99765	0.99765	1	19053	0	-1.1091
ERN1	3	0.0023658	0.0066294	0.872182	181	3	-1.1395	0.99763	0.99768	1	19052	0	-1.1395
HMHA1	4	0.0023945	0.0086041	0.872182	182	4	-0.94738	0.99761	0.9976	1	19051	0	-0.94738
TMEM163	4	0.0024068	0.0086409	0.872182	183	3	-1.4305	0.93811	0.93807	1	17775	0	-1.4305
OR11L1	4	0.0024091	0.0086481	0.872182	184	3	-0.614	0.23029	0.37423	1	7052	1	-0.614
CDC42	4	0.0024124	0.0086616	0.872182	185	4	-0.76851	0.99759	0.99759	1	19050	0	-0.76851
SMARCC1	4	0.002417	0.0086844	0.872182	186	3	-1.1202	0.73157	0.74838	1	14079	1	-1.1202
TEAD4	4	0.0024586	0.0088274	0.872182	187	3	-0.85307	0.33183	0.47681	1	8952	1	-0.85307
STAB1	4	0.0024597	0.0088305	0.872182	188	4	-1.5381	0.99665	0.99665	1	19023	0	-1.5381
PTGES3	4	0.0024924	0.0089284	0.872182	189	4	-0.99323	0.99751	0.99752	1	19049	0	-0.99323
KDM3B	4	0.0024936	0.008931	0.872182	190	3	-1.4471	0.89308	0.89275	1	16903	0	-1.4471
CHCHD1	4	0.0025013	0.0089538	0.872182	191	3	-0.82	0.9719	0.97187	1	18463	0	-0.82
DDR2	4	0.0025103	0.0089812	0.872182	192	1	0.66753	0.032015	0.086173	0.94062	1748	3	0.66753
PCNX	4	0.0025183	0.0090045	0.872182	193	2	-0.78865	0.63282	0.68714	1	12902	1	-0.78865
AKT1S1	4	0.002562	0.009146	0.872182	194	2	-0.38497	0.3064	0.45096	1	8466	2	-0.38497
POLR2K	4	0.0025672	0.0091651	0.872182	195	4	-1.0532	0.99743	0.99744	1	19048	0	-1.0532
APITD1-CORT	4	0.0025778	0.0092019	0.872182	196	4	-1.0442	0.99742	0.99743	1	19047	0	-1.0442
AK3	4	0.0026137	0.0093208	0.872182	197	2	-0.34985	0.89545	0.89514	1	16952	0	-0.34985
PCDH18	4	0.0026516	0.0094444	0.872182	198	2	-0.20863	0.13693	0.27935	1	5276	2	-0.20863
IKZF4	4	0.0026579	0.0094594	0.872182	199	2	-0.51985	0.83041	0.82979	1	15673	1	-0.51985
EPB41L5	4	0.00266	0.0094697	0.872182	200	4	-1.0364	0.99734	0.99734	1	19046	0	-1.0364
SLC22A25	4	0.0026688	0.0094982	0.872182	201	4	-0.87884	0.99733	0.99734	1	19045	0	-0.87884
VWA5A	4	0.0026764	0.0095236	0.872182	202	4	-1.03	0.99732	0.99733	1	19044	0	-1.03
LCN2	4	0.0027171	0.0096723	0.872182	203	3	-1.207	0.37747	0.52331	1	9816	1	-1.207
B3GALNT2	4	0.0027308	0.0097215	0.872182	204	4	-0.64605	0.99727	0.99727	1	19043	0	-0.64605
CTLA4	4	0.0027509	0.0097904	0.872182	205	2	-0.94248	0.66283	0.70412	1	13232	1	-0.94248
SNX4	4	0.0027637	0.009836	0.872182	206	4	-0.73382	0.99724	0.99724	1	19042	0	-0.73382
BRMS1L	4	0.0027665	0.0098463	0.872182	207	3	-0.88044	0.92838	0.92817	1	17608	0	-0.88044
ATOX1	4	0.0027688	0.0098572	0.872182	208	1	0.19482	0.42731	0.57418	1	10740	2	0.19482
HS3ST4	4	0.0027729	0.0098707	0.872182	209	3	-1.3972	0.36112	0.50664	1	9523	1	-1.3972
THNSL2	4	0.0027995	0.0099665	0.872182	210	2	-0.59054	0.21052	0.35415	1	6678	1	-0.59054
BRD2	4	0.002802	0.0099738	0.872182	211	4	-0.79824	0.9972	0.99721	1	19040	0	-0.79824
POLR3E	4	0.0028084	0.010002	0.872182	212	3	-1.2653	0.11192	0.23632	0.989947	4544	1	-1.2653
TRIM5	4	0.0028205	0.01005	0.872182	213	3	-0.53031	0.53818	0.63902	1	11999	1	-0.53031
KCNK4	4	0.0028286	0.010076	0.872182	214	4	-1.6126	0.99717	0.99718	1	19039	0	-1.6126
VPRBP	4	0.0028397	0.010113	0.872182	215	4	-1.5653	0.99716	0.99716	1	19038	0	-1.5653
PLOD1	4	0.0028496	0.010152	0.872182	216	4	-0.85949	0.99715	0.99715	1	19037	0	-0.85949
UBXN7	4	0.0028715	0.010228	0.872182	217	3	-0.70543	0.15183	0.29453	1	5569	1	-0.70543
PRIM1	4	0.0028722	0.01023	0.872182	218	3	-1.3451	0.98578	0.98577	1	18758	0	-1.3451
LDLRAD3	4	0.0028863	0.010281	0.872182	219	3	-1.3062	0.51342	0.62775	1	11776	1	-1.3062
ISG20	4	0.0029239	0.010425	0.872182	220	1	0.44408	0.0945	0.20532	0.984075	3967	3	0.44408
MCF2	4	0.0029314	0.010448	0.872182	221	2	-0.37079	0.14321	0.28576	1	5412	2	-0.37079
SAMD10	4	0.0029531	0.010518	0.872182	222	2	-0.57762	0.099633	0.21459	0.984075	4142	2	-0.57762
GNAT1	4	0.002968	0.010572	0.872182	223	4	-1.0121	0.99703	0.99703	1	19036	0	-1.0121
CFHR2	4	0.0029756	0.0106	0.872182	224	2	-0.24924	0.89627	0.89596	1	16971	0	-0.24924
HOXA4	4	0.0029779	0.010609	0.872182	225	4	-1.1231	0.99702	0.99702	1	19035	0	-1.1231
SMIM5	4	0.0029933	0.010657	0.872182	226	2	-0.45363	0.69517	0.72395	1	13609	1	-0.45363
PDILT	4	0.0030001	0.010681	0.872182	227	3	-1.8479	0.73827	0.7531	1	14151	1	-1.8479
RPS24	4	0.0030084	0.010712	0.872182	228	4	-2.9557	0.99699	0.99699	1	19034	0	-2.9557
NPEPPS	4	0.0030144	0.010733	0.872182	229	3	-1.2386	0.65917	0.70203	1	13194	1	-1.2386
PPIAL4D	4	0.0030273	0.010779	0.872182	230	2	-0.27726	0.28449	0.42884	1	8052	2	-0.27726
RBFOX2	4	0.003042	0.01083	0.872182	231	3	-1.5059	0.93092	0.93069	1	17656	0	-1.5059
FARP2	4	0.0030442	0.010835	0.872182	232	4	-0.62414	0.99696	0.99695	1	19033	0	-0.62414
ZNF772	4	0.0030476	0.010848	0.872182	233	4	-0.76477	0.99023	0.99024	1	18874	0	-0.76477
TIAL1	4	0.0030576	0.010882	0.872182	234	4	-0.93259	0.99694	0.99694	1	19032	0	-0.93259
HOXA5	4	0.0030662	0.010907	0.872182	235	3	-1.0435	0.97046	0.9704	1	18433	0	-1.0435
DUSP10	4	0.0030747	0.010931	0.872182	236	2	-0.44742	0.41121	0.55773	1	10449	2	-0.44742
EBF2	4	0.0030786	0.010947	0.872182	237	4	-0.69706	0.99692	0.99692	1	19031	0	-0.69706
CRB3	4	0.0030789	0.010947	0.872182	238	1	-0.011047	0.68255	0.71607	1	13465	1	-0.011047
LRRC10	4	0.0031109	0.011054	0.872182	239	3	-1.2914	0.90501	0.90467	1	17154	0	-1.2914
BRINP3	4	0.0031297	0.011123	0.872182	240	3	-1.8693	0.67935	0.71411	1	13431	1	-1.8693
CDH20	4	0.0031306	0.011126	0.872182	241	1	0.25242	0.2953	0.43968	1	8256	2	0.25242
TAF1D	4	0.003142	0.011163	0.872182	242	4	-0.88039	0.99686	0.99686	1	19030	0	-0.88039
FGF13	4	0.003152	0.011193	0.872182	243	4	-1.1008	0.99685	0.99684	1	19029	0	-1.1008
CNR1	4	0.0031612	0.011229	0.872182	244	3	-1.2768	0.95973	0.95964	1	18196	0	-1.2768
HLTF	4	0.0031612	0.011229	0.872182	245	3	-1.342	0.96043	0.96034	1	18205	0	-1.342
RPL34	3	0.0031674	0.0088015	0.872182	246	3	-2.7362	0.99683	0.9969	1	19028	0	-2.7362
TTC22	4	0.0031823	0.011296	0.872182	247	2	0.25471	0.014094	0.0462	0.898403	981	2	0.25471
ATM	4	0.0031897	0.011324	0.872182	248	3	-0.84371	0.78289	0.78728	1	14805	1	-0.84371
MCM5	4	0.0032005	0.011363	0.872182	249	3	-1.4319	0.96881	0.96875	1	18391	0	-1.4319
EPHA1	4	0.003234	0.011486	0.877184	250	1	-0.010644	0.84574	0.8451	1	15981	0	-0.010644
FPGS	4	0.0032415	0.01152	0.877184	251	4	-1.0795	0.99676	0.99676	1	19027	0	-1.0795
MMP20	4	0.0032857	0.011666	0.877346	252	2	-0.21903	0.27486	0.41916	1	7858	1	-0.21903
LAS1L	4	0.0032875	0.011672	0.877346	253	4	-1.0037	0.99671	0.99672	1	19026	0	-1.0037
UTRN	4	0.0032924	0.011683	0.877346	254	3	-0.74135	0.72212	0.74174	1	13951	1	-0.74135
MRGPRX3	4	0.003336	0.011838	0.877346	255	3	-1.0226	0.97683	0.97684	1	18558	0	-1.0226
RAB5B	4	0.0033374	0.011845	0.877346	256	3	-0.77705	0.11121	0.23506	0.989947	4521	1	-0.77705
RRN3	4	0.0033498	0.011889	0.877346	257	4	-2.2269	0.99665	0.99665	1	19022	0	-2.2269
PRH2	4	0.0033498	0.011889	0.877346	258	4	-1.013	0.99665	0.99665	1	19024	0	-1.013
RPS13	4	0.0033498	0.011889	0.877346	259	4	-2.0968	0.99665	0.99665	1	19025	0	-2.0968
DAPL1	4	0.0033801	0.012002	0.880489	260	3	-0.75815	0.24977	0.39379	1	7397	1	-0.75815
S100PBP	4	0.003389	0.012028	0.880489	261	2	-0.50077	0.66283	0.70412	1	13233	1	-0.50077
RORB	4	0.0034025	0.01207	0.880489	262	3	-0.68976	0.77396	0.78005	1	14672	1	-0.68976
DPM2	4	0.0034407	0.012204	0.881613	263	2	-1.1863	0.57306	0.6558	1	12327	1	-1.1863
TMED6	4	0.0034553	0.012259	0.881613	264	4	-1.008	0.99654	0.99655	1	19021	0	-1.008
PPME1	4	0.0034756	0.012325	0.881613	265	4	-1.0551	0.99652	0.99653	1	19020	0	-1.0551
ZNF184	4	0.0034924	0.012388	0.881613	266	2	-0.44273	0.16324	0.30605	1	5781	1	-0.44273
TPI1	4	0.0035156	0.012467	0.881613	267	3	-1.9629	0.94888	0.94882	1	17991	0	-1.9629
LOC200726	4	0.0035286	0.012503	0.881613	268	4	-0.70037	0.99647	0.99648	1	19019	0	-0.70037
SLC5A7	4	0.003544	0.01255	0.881613	269	2	-0.2358	0.76056	0.76962	1	14466	1	-0.2358
FBXO47	4	0.0035591	0.012601	0.881613	270	3	-2.2163	0.8771	0.87666	1	16581	0	-2.2163
TRIP10	4	0.0035646	0.012615	0.881613	271	3	-1.1407	0.8144	0.8147	1	15348	1	-1.1407
MFSD6	4	0.0035912	0.012702	0.881613	272	4	-0.60117	0.99641	0.99643	1	19018	0	-0.60117
BCL7A	4	0.0035957	0.012717	0.881613	273	3	-0.59665	0.94282	0.94272	1	17868	0	-0.59665
VAMP2	4	0.0036099	0.01278	0.881613	274	4	-0.86539	0.99639	0.99641	1	19016	0	-0.86539
CYB561D1	4	0.0036099	0.01278	0.881613	275	4	-0.65178	0.99639	0.99641	1	19015	0	-0.65178
ZNF836	4	0.0036139	0.012795	0.881613	276	3	-0.95698	0.26239	0.40652	1	7616	1	-0.95698
CCDC64	4	0.0036474	0.012919	0.881613	277	2	-0.78877	0.72658	0.74485	1	14017	1	-0.78877
LIPH	4	0.0036716	0.013005	0.881613	278	2	-0.67664	0.424	0.57078	1	10685	1	-0.67664
CTR9	4	0.0036883	0.013063	0.881613	279	3	-1.0736	0.97762	0.97765	1	18575	0	-1.0736
YAP1	4	0.003693	0.013078	0.881613	280	3	-1.8076	0.89704	0.89673	1	16991	0	-1.8076
TRAF4	4	0.0037058	0.013117	0.881613	281	4	-0.7472	0.99629	0.99632	1	19014	0	-0.7472
CCT6A	4	0.0037344	0.013214	0.881613	282	3	-2.6948	0.91885	0.91866	1	17432	0	-2.6948
WHSC1	4	0.0037507	0.013273	0.881613	283	2	-0.65021	0.70325	0.72906	1	13717	1	-0.65021
SPATA5L1	4	0.0037669	0.013318	0.881613	284	4	-1.1721	0.99623	0.99626	1	19013	0	-1.1721
OR8J3	4	0.0037725	0.01334	0.881613	285	3	-1.5855	0.94067	0.94059	1	17822	0	-1.5855
WFDC12	4	0.0037763	0.013352	0.881613	286	2	-0.28721	0.26634	0.41055	1	7686	2	-0.28721
POLR3H	4	0.003814	0.013483	0.881613	287	4	-1.4569	0.99619	0.99622	1	19012	0	-1.4569
MMEL1	4	0.0038273	0.01353	0.881613	288	3	-1.8733	0.84472	0.84406	1	15965	0	-1.8733
PRELID2	4	0.003854	0.013628	0.881613	289	2	-0.10236	0.13039	0.26812	1	5090	2	-0.10236
CWF19L2	4	0.0038747	0.013701	0.881613	290	3	-2.4392	0.9144	0.91418	1	17336	0	-2.4392
SNCG	4	0.0038752	0.013703	0.881613	291	4	-1.1292	0.99612	0.99616	1	19011	0	-1.1292
TBC1D16	4	0.0038939	0.013754	0.881613	292	2	-0.67271	0.58358	0.66105	1	12433	1	-0.67271
SLC37A1	4	0.0039261	0.013857	0.881613	293	4	-0.63422	0.99607	0.99611	1	19010	0	-0.63422
PEX16	4	0.0039315	0.013876	0.881613	294	1	0.30167	0.062611	0.1462	0.97479	2853	2	0.30167
MCOLN3	4	0.0039315	0.013876	0.881613	295	1	0.28985	0.072443	0.16484	0.977074	3215	2	0.28985
CSNK2A1	4	0.0039355	0.013895	0.881613	296	4	-1.1653	0.99013	0.99014	1	18871	0	-1.1653
TSGA13	4	0.0039371	0.013897	0.881613	297	4	-0.49509	0.99606	0.9961	1	19009	0	-0.49509
OR7A10	4	0.0039688	0.014001	0.881613	298	2	-0.43904	0.40713	0.55359	1	10382	2	-0.43904
CACNG4	4	0.0039722	0.014012	0.881613	299	4	-0.67618	0.99603	0.99606	1	19008	0	-0.67618
ACSS1	4	0.0039854	0.014055	0.881613	300	4	-1.112	0.99601	0.99605	1	19007	0	-1.112
ZNF764	4	0.0039999	0.014104	0.881613	301	3	-1.1007	0.94096	0.94088	1	17829	0	-1.1007
PDIA4	4	0.0040072	0.01413	0.881613	302	4	-0.72131	0.99599	0.99603	1	19006	0	-0.72131
DIP2C	4	0.004009	0.014137	0.881613	303	3	-0.68903	0.37598	0.52181	1	9781	1	-0.68903
GPN1	4	0.0040139	0.014157	0.881613	304	3	-1.0619	0.17725	0.32038	1	6048	1	-1.0619
STX6	4	0.004015	0.014162	0.881613	305	4	-0.75348	0.99598	0.99602	1	19005	0	-0.75348
CTSH	4	0.004025	0.014203	0.881613	306	2	-0.66158	0.070139	0.16056	0.977013	3136	1	-0.66158
NDFIP2	4	0.0041123	0.014491	0.881613	307	3	-0.43672	0.64398	0.69331	1	13020	1	-0.43672
TMEM86A	4	0.0041254	0.014543	0.881613	308	3	-1.1783	0.87666	0.87621	1	16568	0	-1.1783
MARCHF7	4	0.0041639	0.014668	0.881613	309	1	0.027009	0.77435	0.78036	1	14679	1	0.027009
GNRHR	4	0.0041838	0.014729	0.881613	310	4	-1.2507	0.98955	0.98958	1	18853	0	-1.2507
TDO2	4	0.0041858	0.014738	0.881613	311	4	-0.68165	0.99581	0.99584	1	19004	0	-0.68165
RNF103	4	0.0042095	0.014815	0.881613	312	3	-0.9668	0.23636	0.38031	1	7150	1	-0.9668
PAX3	4	0.0042156	0.014835	0.881613	313	3	-1.5548	0.29753	0.44196	1	8301	1	-1.5548
TMEM262	4	0.0042166	0.014841	0.881613	314	4	-0.64392	0.99578	0.99581	1	19003	0	-0.64392
KAT5	4	0.0042458	0.014937	0.881613	315	4	-1.0377	0.99575	0.99578	1	19002	0	-1.0377
ZNF84	4	0.0042672	0.015005	0.881613	316	2	-0.43111	0.93049	0.93027	1	17647	0	-0.43111
KCNJ12	4	0.0042726	0.015026	0.881613	317	4	-0.59156	0.99573	0.99576	1	19001	0	-0.59156
LOC149373	4	0.0042796	0.01505	0.881613	318	4	-0.79361	0.99572	0.99575	1	19000	0	-0.79361
SAC3D1	4	0.0042882	0.015079	0.881613	319	4	-0.90825	0.99571	0.99574	1	18999	0	-0.90825
RANGRF	4	0.0042933	0.015097	0.881613	320	2	-0.74916	0.93492	0.93479	1	17711	0	-0.74916
URB2	4	0.0043004	0.015125	0.881613	321	3	-1.8177	0.31706	0.46178	1	8677	1	-1.8177
SERTAD3	4	0.0043174	0.015171	0.881613	322	4	-1.1617	0.99568	0.99572	1	18998	0	-1.1617
BOK	4	0.0043189	0.015175	0.881613	323	2	0.087743	0.15229	0.29502	1	5578	2	0.087743
RSRC1	4	0.0043193	0.015175	0.881613	324	2	-0.76097	0.65382	0.69886	1	13127	1	-0.76097
TMPRSS11B	4	0.0043274	0.0152	0.881613	325	3	-0.9158	0.98184	0.98188	1	18670	0	-0.9158
CACNA1S	4	0.0043678	0.015347	0.881613	326	3	-1.4633	0.014709	0.04811	0.899391	1018	1	-1.4633
TIGD2	4	0.0043705	0.01536	0.881613	327	2	-0.56764	0.052104	0.12605	0.971028	2471	1	-0.56764
NEURL1	4	0.0043925	0.015437	0.881613	328	4	-0.84273	0.99561	0.99564	1	18997	0	-0.84273
RHOD	4	0.004404	0.015466	0.881613	329	4	-0.8279	0.9956	0.99563	1	18996	0	-0.8279
KCNA5	4	0.0044177	0.01551	0.881613	330	4	-0.72556	0.99558	0.99561	1	18995	0	-0.72556
VMAC	4	0.0044667	0.015682	0.881613	331	4	-0.90621	0.99553	0.99557	1	18994	0	-0.90621
SPATS1	4	0.0044738	0.015703	0.881613	332	2	-0.39228	0.94743	0.9474	1	17960	0	-0.39228
NTN5	4	0.0044762	0.01571	0.881613	333	4	-0.7716	0.99552	0.99556	1	18993	0	-0.7716
ATF3	4	0.0044815	0.015725	0.881613	334	3	-1.2513	0.95511	0.95501	1	18114	0	-1.2513
SLC2A12	4	0.0044911	0.015752	0.881613	335	3	-0.93291	0.78734	0.79095	1	14887	1	-0.93291
NUDT9	4	0.0045157	0.015853	0.881613	336	4	-0.96444	0.99273	0.99279	1	18929	0	-0.96444
SLC34A2	4	0.0045657	0.016017	0.881613	337	2	-1.0632	0.21858	0.36238	1	6832	1	-1.0632
YY2	4	0.004577	0.01605	0.881613	338	1	0.024756	0.32695	0.4718	1	8861	2	0.024756
PLEKHB1	4	0.0045813	0.016066	0.881613	339	3	-1.4709	0.50687	0.62497	1	11719	1	-1.4709
RNMT	4	0.0045875	0.016086	0.881613	340	4	-1.2739	0.99541	0.99545	1	18992	0	-1.2739
GRHL3	4	0.0046273	0.016218	0.881613	341	4	-0.91784	0.99537	0.99541	1	18991	0	-0.91784
MEGF10	4	0.0046425	0.01627	0.881613	342	4	-0.74204	0.99536	0.99539	1	18990	0	-0.74204
FUOM	4	0.0046536	0.016309	0.881613	343	4	-0.87967	0.99535	0.99538	1	18989	0	-0.87967
RUNX1	4	0.0046803	0.016394	0.881613	344	3	-0.50407	0.97823	0.97827	1	18586	0	-0.50407
EXO1	4	0.0046989	0.016472	0.881613	345	4	-1.4207	0.9953	0.99534	1	18988	0	-1.4207
WIBG	4	0.0046995	0.016474	0.881613	346	3	-0.80987	0.88959	0.88925	1	16834	0	-0.80987
PPP1R21	4	0.0047115	0.016518	0.881613	347	4	-0.71094	0.99529	0.99532	1	18987	0	-0.71094
HMGCR	4	0.0047142	0.016528	0.881613	348	3	-1.2724	0.69378	0.7231	1	13597	1	-1.2724
BARD1	4	0.0047227	0.016558	0.881613	349	4	-1.3149	0.99528	0.99531	1	18986	0	-1.3149
KRTAP5-7	4	0.0047319	0.016593	0.881613	350	2	-0.27232	0.92894	0.92874	1	17620	0	-0.27232
ZNF806	4	0.0047437	0.016632	0.881613	351	3	-1.0502	0.80209	0.80359	1	15122	1	-1.0502
NSMCE4A	4	0.0047489	0.016642	0.881613	352	4	-1.2559	0.99525	0.99528	1	18985	0	-1.2559
RAD9A	4	0.0047634	0.016695	0.881613	353	4	-2.3362	0.99524	0.99526	1	18984	0	-2.3362
STK19	4	0.0047835	0.01677	0.881613	354	2	-0.25497	0.35946	0.50497	1	9484	2	-0.25497
CNN2	4	0.0047874	0.016785	0.881613	355	4	-0.45087	0.99521	0.99524	1	18983	0	-0.45087
ALDH1A1	4	0.0047888	0.016788	0.881613	356	4	-0.51013	0.99521	0.99524	1	18982	0	-0.51013
PIN4	4	0.0047931	0.016804	0.881613	357	4	-0.77282	0.9866	0.9866	1	18775	0	-0.77282
GABARAP	4	0.0048106	0.01686	0.881613	358	4	-0.99454	0.99519	0.99522	1	18981	0	-0.99454
ADAP2	4	0.0048343	0.016941	0.881613	359	4	-1.0689	0.99517	0.99519	1	18980	0	-1.0689
KAT2B	4	0.0048609	0.017032	0.881613	360	2	-0.12205	0.083555	0.18545	0.98354	3587	2	-0.12205
ORAOV1	4	0.0048743	0.017073	0.881613	361	4	-1.417	0.99513	0.99516	1	18979	0	-1.417
ARHGEF37	4	0.0048803	0.017101	0.881613	362	3	-1.601	0.88481	0.88439	1	16733	0	-1.601
ZNF362	4	0.0048947	0.017143	0.881613	363	3	-0.69624	0.89257	0.89223	1	16897	0	-0.69624
PIAS3	4	0.004903	0.017174	0.881613	364	3	-1.6693	0.97779	0.97784	1	18579	0	-1.6693
UGT2B11	4	0.0049148	0.017212	0.881613	365	3	-0.93933	0.74177	0.75562	1	14188	1	-0.93933
TNFSF14	4	0.0049315	0.017273	0.881613	366	3	-0.65704	0.9673	0.96724	1	18355	0	-0.65704
FAHD2A	4	0.0049384	0.017297	0.881613	367	2	-0.25317	0.31605	0.46075	1	8653	1	-0.25317
PLIN5	4	0.00499	0.017455	0.881613	368	1	0.27295	0.31727	0.46198	1	8679	2	0.27295
WDR13	4	0.004996	0.017474	0.881613	369	2	-0.50071	0.13059	0.26847	1	5091	1	-0.50071
PLAGL2	4	0.0050132	0.017531	0.881613	370	2	-0.75515	0.93745	0.93741	1	17767	0	-0.75515
ZNF708	4	0.0050416	0.017633	0.881613	371	3	-0.81265	0.7176	0.73863	1	13902	1	-0.81265
GNG12	4	0.0050435	0.017644	0.881613	372	2	-0.44018	0.19686	0.34029	1	6413	2	-0.44018
PRMT1	4	0.0050589	0.017694	0.881613	373	4	-0.78237	0.99494	0.99498	1	18978	0	-0.78237
PKP4	4	0.0050608	0.017701	0.881613	374	2	-0.28245	0.27097	0.41519	1	7779	2	-0.28245
KCNK7	4	0.0050932	0.017814	0.881613	375	2	-0.33476	0.21858	0.36238	1	6833	1	-0.33476
SYNCRIP	4	0.0051415	0.017967	0.881613	376	4	-0.80555	0.99486	0.9949	1	18977	0	-0.80555
HPGD	4	0.0051448	0.017977	0.881613	377	2	-0.47758	0.8917	0.8914	1	16876	0	-0.47758
MEF2B	4	0.0051659	0.018046	0.881613	378	4	-0.5252	0.99483	0.99487	1	18976	0	-0.5252
KLHL18	4	0.0051709	0.01806	0.881613	379	4	-0.56296	0.99483	0.99487	1	18975	0	-0.56296
RTBDN	4	0.0051964	0.018153	0.881613	380	2	-0.12705	0.13697	0.27942	1	5282	2	-0.12705
MAK16	4	0.0052074	0.01819	0.881613	381	4	-1.0158	0.99479	0.99484	1	18974	0	-1.0158
RPL8	4	0.0052303	0.018264	0.881613	382	3	-2.826	0.96881	0.96875	1	18385	0	-2.826
HJURP	4	0.0052303	0.018264	0.881613	383	3	-2.808	0.072002	0.164	0.977074	3198	1	-2.808
ANAPC1	4	0.0052303	0.018264	0.881613	384	4	-1.8761	0.99322	0.99327	1	18941	0	-1.8761
PLEKHA1	4	0.005271	0.018407	0.881613	385	3	-0.88007	0.28915	0.43359	1	8143	1	-0.88007
AMT	4	0.0052996	0.018506	0.881613	386	2	-0.53363	0.23433	0.37825	1	7117	1	-0.53363
TMEM120B	4	0.0052999	0.018507	0.881613	387	4	-0.61531	0.9947	0.99475	1	18973	0	-0.61531
SPDYE5	4	0.0053076	0.018528	0.881613	388	4	-0.60154	0.99469	0.99474	1	18972	0	-0.60154
CRP	4	0.0053173	0.018557	0.881613	389	3	-0.69077	0.40305	0.54945	1	10295	1	-0.69077
GYG2	4	0.0053375	0.018633	0.881613	390	3	-0.93473	0.96987	0.96982	1	18412	0	-0.93473
HRAS	4	0.0053512	0.018669	0.881613	391	2	-0.1799	0.19324	0.33659	1	6342	1	-0.1799
TEX101	4	0.0053874	0.018783	0.881613	392	3	-0.79335	0.46962	0.609	1	11407	1	-0.79335
OR5F1	4	0.0054028	0.018839	0.881613	393	1	0.015056	0.18558	0.32886	1	6208	2	0.015056
FHL5	4	0.0054216	0.018905	0.881613	394	4	-0.67923	0.99458	0.99462	1	18971	0	-0.67923
SEPTIN10	4	0.0054312	0.018938	0.881613	395	4	-0.9527	0.99446	0.9945	1	18968	0	-0.9527
OR4S1	4	0.0054544	0.019018	0.881613	396	2	-0.37377	0.61134	0.67549	1	12678	1	-0.37377
ATP6V1F	4	0.0054573	0.019031	0.881613	397	3	-2.0667	0.9648	0.96477	1	18299	0	-2.0667
ANKRD11	4	0.0054933	0.019147	0.881613	398	3	-1.0579	0.96428	0.96425	1	18286	0	-1.0579
WEE1	4	0.005506	0.019186	0.881613	399	1	1.3258	0.0058141	0.020204	0.837826	460	3	1.3258
NUDT12	4	0.0055132	0.019213	0.881613	400	3	-1.2424	0.46471	0.60697	1	11367	1	-1.2424
ARF6	4	0.005529	0.019256	0.881613	401	4	-0.86225	0.99447	0.99451	1	18969	0	-0.86225
PROCA1	4	0.0055576	0.019351	0.881613	402	2	-0.16383	0.022626	0.066911	0.935194	1355	2	-0.16383
DNALI1	4	0.0055712	0.019398	0.881613	403	3	-0.62053	0.86168	0.86124	1	16278	0	-0.62053
SLC10A1	4	0.0055803	0.019427	0.881613	404	2	-0.42328	0.55358	0.64632	1	12155	1	-0.42328
B4GALT6	4	0.0055849	0.019441	0.881613	405	3	-0.95427	0.115	0.2416	0.992002	4643	1	-0.95427
MECOM	4	0.0056188	0.019555	0.881613	406	4	-0.90315	0.99438	0.99443	1	18967	0	-0.90315
ATP8B2	4	0.00563	0.019589	0.881613	407	4	-0.8736	0.99437	0.99442	1	18966	0	-0.8736
ANKRD10	4	0.0056372	0.019613	0.881613	408	2	-0.31588	0.092453	0.20167	0.984075	3899	2	-0.31588
C2orf15	4	0.0056396	0.019616	0.881613	409	4	-1.4638	0.99436	0.99441	1	18965	0	-1.4638
TBR1	4	0.0056396	0.019616	0.881613	410	4	-0.8954	0.99436	0.99441	1	18964	0	-0.8954
PPIG	4	0.0056608	0.019682	0.881613	411	2	-0.37293	0.94979	0.94972	1	18005	0	-0.37293
RFWD3	4	0.0056914	0.019798	0.881613	412	3	-1.5917	0.57597	0.65725	1	12358	1	-1.5917
FAM151A	4	0.0056984	0.019822	0.881613	413	4	-1.1421	0.9943	0.99435	1	18963	0	-1.1421
TMEM106C	4	0.0057124	0.019873	0.881613	414	1	0.75557	0.048807	0.11952	0.961588	2372	2	0.75557
GTF2H1	4	0.0057356	0.019951	0.881613	415	4	-1.0827	0.99426	0.99432	1	18962	0	-1.0827
DUSP6	4	0.0057619	0.020029	0.881613	416	3	-1.5824	0.77579	0.78152	1	14699	1	-1.5824
UROC1	4	0.0057637	0.020034	0.881613	417	4	-0.71368	0.99424	0.99429	1	18961	0	-0.71368
ALDH1B1	4	0.005764	0.020034	0.881613	418	1	0.913	0.011338	0.037755	0.875424	818	3	0.913
OR1Q1	4	0.0058155	0.020208	0.881613	419	2	-0.6048	0.73725	0.75236	1	14142	1	-0.6048
METTL14	4	0.0058416	0.020294	0.881613	420	4	-0.82513	0.99416	0.99421	1	18960	0	-0.82513
MAGI1	4	0.0058639	0.020369	0.881613	421	3	-0.93352	0.954	0.95389	1	18085	0	-0.93352
ERGIC1	4	0.0058805	0.020426	0.881613	422	4	-1.1335	0.99412	0.99417	1	18959	0	-1.1335
HSP90AA1	4	0.0059003	0.020491	0.881613	423	3	-1.4433	0.94111	0.94105	1	17833	0	-1.4433
CSNK2A3	4	0.0059003	0.020491	0.881613	424	2	-1.2107	0.89362	0.89329	1	16913	0	-1.2107
OR1B1	4	0.0059164	0.020544	0.881613	425	4	-0.87267	0.99408	0.99414	1	18958	0	-0.87267
INTS5	4	0.0059187	0.02055	0.881613	426	3	-1.9852	0.9661	0.96604	1	18327	0	-1.9852
SNW1	4	0.0059215	0.020559	0.881613	427	3	-0.87707	0.95411	0.95401	1	18091	0	-0.87707
PCMTD2	4	0.0059352	0.020607	0.881613	428	4	-0.44852	0.99406	0.99412	1	18957	0	-0.44852
NME2	4	0.0059491	0.020653	0.881613	429	4	-0.71104	0.99405	0.99411	1	18956	0	-0.71104
RAPGEF5	4	0.0059703	0.020718	0.881613	430	2	-0.56153	0.47004	0.60916	1	11411	1	-0.56153
USP34	4	0.0059728	0.020724	0.881613	431	3	-1.0634	0.93961	0.93959	1	17798	0	-1.0634
GPRC5B	4	0.0060151	0.02087	0.881613	432	2	-0.3862	0.79915	0.80108	1	15070	1	-0.3862
SLC13A2	4	0.0060218	0.020892	0.881613	433	3	-1.2241	0.72806	0.74588	1	14036	1	-1.2241
PIRT	4	0.006056	0.021005	0.881613	434	3	-0.98888	0.97388	0.97381	1	18503	0	-0.98888
BMPR1B	4	0.006056	0.021005	0.881613	435	3	-0.92106	0.27901	0.42334	1	7935	1	-0.92106
DRG2	4	0.0060734	0.021064	0.881613	436	2	-0.057837	0.39806	0.54433	1	10202	2	-0.057837
RABGEF1	4	0.0060822	0.021096	0.881613	437	4	-0.98213	0.99392	0.99396	1	18955	0	-0.98213
RBAK-RBAKDN	4	0.0060907	0.02112	0.881613	438	2	-0.6643	0.85884	0.85838	1	16227	0	-0.6643
LIMCH1	4	0.0061026	0.021159	0.881613	439	2	-1.053	0.53651	0.63825	1	11984	1	-1.053
KIAA1033	4	0.0061235	0.021223	0.881613	440	4	-0.7455	0.99388	0.99391	1	18954	0	-0.7455
ZSWIM6	4	0.006125	0.021227	0.881613	441	3	-0.98462	0.72759	0.74557	1	14030	1	-0.98462
DNA2	4	0.00614	0.021275	0.881613	442	3	-2.0958	0.96881	0.96875	1	18383	0	-2.0958
ISG20L2	4	0.00614	0.021275	0.881613	443	3	-1.2345	0.10903	0.23116	0.989947	4441	1	-1.2345
VRK1	4	0.0061501	0.021307	0.881613	444	3	-1.0617	0.28149	0.42587	1	7989	1	-1.0617
WDR19	4	0.0061622	0.021344	0.881613	445	4	-0.58643	0.99384	0.99387	1	18953	0	-0.58643
SLCO1B1	4	0.0061765	0.021395	0.881613	446	2	-0.25427	0.4539	0.60119	1	11252	1	-0.25427
NIT2	4	0.006181	0.02141	0.881613	447	2	-0.97163	0.02578	0.073493	0.936388	1491	1	-0.97163
PRH1	4	0.006181	0.02141	0.881613	448	2	-0.56297	0.16681	0.30972	1	5860	1	-0.56297
AFAP1L1	4	0.0062217	0.02155	0.881613	449	2	-0.64765	0.81052	0.81112	1	15267	1	-0.64765
PPP1R3B	4	0.0062217	0.02155	0.881613	450	2	-0.4045	0.85207	0.85148	1	16093	0	-0.4045
WASL	4	0.0062233	0.021554	0.881613	451	4	-0.58968	0.99378	0.99381	1	18952	0	-0.58968
PNPLA6	4	0.0062281	0.021568	0.881613	452	1	-0.061993	0.67436	0.71105	1	13374	1	-0.061993
SH3PXD2A	4	0.0062355	0.021595	0.881613	453	4	-0.71054	0.9895	0.98954	1	18851	0	-0.71054
OR10G9	4	0.0062797	0.021745	0.881613	454	3	-0.44659	0.65616	0.70023	1	13157	1	-0.44659
CAMK1D	4	0.0062804	0.021746	0.881613	455	4	-1.3796	0.99372	0.99376	1	18950	0	-1.3796
SLC10A2	4	0.0063211	0.021871	0.881613	456	3	-1.4645	0.20641	0.34998	1	6601	1	-1.4645
PNPLA8	4	0.0063211	0.021871	0.881613	457	3	-1.5781	0.57037	0.65446	1	12302	1	-1.5781
THSD1	4	0.0063312	0.021904	0.881613	458	2	-0.50532	0.93139	0.93118	1	17661	0	-0.50532
KPNA2	4	0.0063746	0.022057	0.881613	459	3	-1.33	0.92883	0.92865	1	17617	0	-1.33
SLC11A2	4	0.0063746	0.022057	0.881613	460	3	-1.4716	0.22602	0.36986	1	6970	1	-1.4716
RILPL1	4	0.0063828	0.02208	0.881613	461	3	-0.63821	0.89135	0.89103	1	16869	0	-0.63821
ORC3	4	0.006388	0.022096	0.881613	462	4	-1.7515	0.99361	0.99365	1	18949	0	-1.7515
MAP4K2	4	0.0064072	0.022163	0.881613	463	2	-0.62364	0.44298	0.59008	1	11043	1	-0.62364
OR56A1	4	0.0064108	0.022172	0.881613	464	4	-0.60071	0.99359	0.99363	1	18948	0	-0.60071
CFAP52	4	0.0064134	0.022181	0.881613	465	4	-0.89758	0.9921	0.99216	1	18913	0	-0.89758
MAPK8IP2	4	0.0064169	0.022189	0.881613	466	3	-0.82872	0.7448	0.75781	1	14221	1	-0.82872
RMI2	4	0.0064614	0.022349	0.881613	467	3	-0.95108	0.46528	0.60722	1	11373	1	-0.95108
RPL5	4	0.0064638	0.022355	0.881613	468	4	-0.83037	0.99354	0.99357	1	18947	0	-0.83037
TRIM4	4	0.0064859	0.022423	0.881613	469	1	-0.061119	0.72527	0.74393	1	13997	1	-0.061119
RPS27A	4	0.0065071	0.022482	0.881613	470	2	-0.73453	0.1543	0.29701	1	5622	1	-0.73453
ZNF407	4	0.0065315	0.022563	0.881613	471	3	-1.313	0.95886	0.9588	1	18178	0	-1.313
FOXL2NB	4	0.0065632	0.022665	0.881613	472	1	-0.13531	0.959	0.95891	1	18180	0	-0.13531
TAS2R42	4	0.0065632	0.022665	0.881613	473	1	0.59284	0.026414	0.07479	0.936388	1514	3	0.59284
ZFC3H1	4	0.0065695	0.022685	0.881613	474	4	-1.2256	0.99343	0.99347	1	18946	0	-1.2256
TTF1	4	0.0065762	0.022708	0.881613	475	3	-1.1564	0.69291	0.72253	1	13589	1	-1.1564
HIST1H2BM	4	0.0066027	0.022789	0.881613	476	3	-1.403	0.088713	0.19484	0.984075	3758	1	-1.403
COQ9	4	0.0066175	0.022834	0.881613	477	3	-0.77288	0.95298	0.95286	1	18075	0	-0.77288
SOWAHC	4	0.0066808	0.023038	0.881613	478	4	-0.48314	0.99332	0.99336	1	18945	0	-0.48314
AKR1B1	4	0.0066893	0.023061	0.881613	479	4	-0.87286	0.99331	0.99335	1	18944	0	-0.87286
C10orf76	4	0.0066921	0.023073	0.881613	480	3	-1.1735	0.95022	0.95016	1	18012	0	-1.1735
TSC1	4	0.0066966	0.023085	0.881613	481	3	-1.5107	0.97765	0.97768	1	18577	0	-1.5107
STUB1	4	0.0067039	0.023107	0.881613	482	4	-0.70994	0.9933	0.99333	1	18943	0	-0.70994
KIAA0195	4	0.0067154	0.023145	0.881613	483	4	-1.0525	0.99328	0.99333	1	18942	0	-1.0525
GABRD	4	0.0067252	0.023177	0.881613	484	3	-0.72628	0.29399	0.4384	1	8232	1	-0.72628
SLC39A3	4	0.0067437	0.023246	0.881613	485	1	0.13352	0.32684	0.47167	1	8859	2	0.13352
TTPAL	4	0.0067861	0.023375	0.881613	486	3	-0.98331	0.069133	0.15861	0.977013	3094	1	-0.98331
COX19	4	0.0068335	0.023517	0.881613	487	2	-0.30315	0.15582	0.29857	1	5656	2	-0.30315
PARP12	4	0.0068369	0.023531	0.881613	488	3	-1.1027	0.95943	0.95934	1	18188	0	-1.1027
ESYT2	4	0.0068577	0.023597	0.881613	489	3	-1.0515	0.0898	0.19682	0.984075	3803	1	-1.0515
MADD	4	0.0068661	0.023619	0.881613	490	3	-0.90435	0.57887	0.65868	1	12388	1	-0.90435
CDK13	4	0.00689	0.023689	0.881613	491	3	-1.4046	0.29823	0.44268	1	8317	1	-1.4046
IL1R2	4	0.0068983	0.023714	0.881613	492	3	-1.3525	0.98324	0.98326	1	18704	0	-1.3525
AMDHD2	4	0.0069039	0.023736	0.881613	493	4	-0.62998	0.9931	0.99314	1	18940	0	-0.62998
FAF2	4	0.0069107	0.023756	0.881613	494	4	-0.56995	0.99309	0.99313	1	18939	0	-0.56995
SPIN3	4	0.0069119	0.023759	0.881613	495	3	-1.569	0.73431	0.75029	1	14105	1	-1.569
GINS2	4	0.0069119	0.023759	0.881613	496	3	-1.8136	0.61693	0.67851	1	12729	1	-1.8136
PSMG3	4	0.0069214	0.02379	0.881613	497	2	-1.3723	0.95726	0.95722	1	18145	0	-1.3723
OR1I1	4	0.0069263	0.023811	0.881613	498	4	-0.74283	0.99307	0.99312	1	18938	0	-0.74283
GOT1	4	0.0069466	0.023875	0.881613	499	4	-0.63114	0.98832	0.98835	1	18820	0	-0.63114
NANOS3	4	0.0069466	0.023875	0.881613	500	3	-1.0876	0.67132	0.70922	1	13342	1	-1.0876
HAPLN4	4	0.0069498	0.023885	0.881613	501	1	0.23151	0.18545	0.32873	1	6205	2	0.23151
TRIAP1	4	0.0069774	0.023974	0.881613	502	4	-1.5616	0.99302	0.99307	1	18937	0	-1.5616
STRA13	4	0.0070014	0.024058	0.881613	503	1	-0.22692	0.82999	0.82938	1	15664	1	-0.22692
TRAIP	4	0.0070276	0.024129	0.881613	504	4	-1.0637	0.99297	0.99302	1	18936	0	-1.0637
SLC9C1	4	0.0070383	0.024168	0.881613	505	4	-0.52243	0.99296	0.99301	1	18935	0	-0.52243
CEP97	4	0.0070529	0.024217	0.881613	506	3	-0.3694	0.96987	0.96982	1	18411	0	-0.3694
CPT1A	4	0.0070655	0.024252	0.881613	507	2	-0.79726	0.68152	0.71544	1	13450	1	-0.79726
SPATA22	4	0.0070767	0.024287	0.881613	508	4	-1.0299	0.99292	0.99298	1	18934	0	-1.0299
MYO7A	4	0.0070767	0.024287	0.881613	509	4	-1.019	0.99292	0.99298	1	18933	0	-1.019
SLC9A1	4	0.0071044	0.024382	0.881613	510	3	-0.37368	0.1399	0.28245	1	5337	1	-0.37368
EPRS	4	0.0071285	0.024458	0.881613	511	3	-1.9405	0.65207	0.69785	1	13109	1	-1.9405
DYX1C1	4	0.007156	0.024558	0.881613	512	1	0.1036	0.8709	0.8705	1	16464	0	0.1036
TIMELESS	4	0.0071676	0.024593	0.881613	513	2	-1.396	0.79655	0.79879	1	15020	1	-1.396
NCOR1	4	0.0071676	0.024593	0.881613	514	3	-1.5157	0.95575	0.95567	1	18120	0	-1.5157
TUSC2	4	0.0072065	0.024723	0.881613	515	4	-1.2567	0.99279	0.99285	1	18931	0	-1.2567
PCDHGA7	4	0.0072075	0.024728	0.881613	516	4	-2.0579	0.98628	0.98627	1	18769	0	-2.0579
ZNF283	4	0.0072425	0.024835	0.881613	517	4	-0.60072	0.99276	0.99282	1	18930	0	-0.60072
OTUD5	4	0.007259	0.024888	0.881613	518	2	-0.28074	0.58822	0.66345	1	12470	1	-0.28074
TSLP	4	0.0072663	0.024909	0.881613	519	4	-0.98634	0.99273	0.99279	1	18928	0	-0.98634
DOC2B	4	0.0072961	0.025014	0.881613	520	2	-0.44027	0.82498	0.82458	1	15558	1	-0.44027
DEFB113	4	0.0073105	0.025063	0.881613	521	3	-0.36645	0.3366	0.48163	1	9043	1	-0.36645
TCHHL1	4	0.0073271	0.025116	0.881613	522	2	-0.62989	0.87326	0.87285	1	16502	0	-0.62989
CAD	4	0.007331	0.02513	0.881613	523	3	-2.1276	0.98034	0.98038	1	18627	0	-2.1276
SPDYE2B	4	0.007331	0.02513	0.881613	524	3	-1.4943	0.50542	0.62431	1	11710	1	-1.4943
SYNRG	4	0.0073414	0.025161	0.881613	525	4	-0.8244	0.99266	0.99271	1	18927	0	-0.8244
NOL8	4	0.0073621	0.025232	0.881613	526	3	-0.87231	0.81175	0.81225	1	15292	1	-0.87231
CHRM5	4	0.0073737	0.025273	0.881613	527	2	-0.45683	0.35372	0.49915	1	9365	1	-0.45683
AGAP9	4	0.0074085	0.025391	0.881613	528	4	-1.5788	0.99259	0.99265	1	18925	0	-1.5788
FNDC3A	4	0.0074085	0.025391	0.881613	529	4	-0.56495	0.99259	0.99265	1	18926	0	-0.56495
MCPH1	4	0.0074517	0.025541	0.881613	530	3	-0.70397	0.97533	0.97526	1	18527	0	-0.70397
MCM9	4	0.0074651	0.025582	0.881613	531	2	-0.30858	0.35908	0.50458	1	9471	2	-0.30858
ELP3	4	0.0074966	0.02568	0.881613	532	4	-1.1254	0.9925	0.99257	1	18924	0	-1.1254
MARS	4	0.0075098	0.025726	0.881613	533	4	-1.4724	0.99249	0.99255	1	18923	0	-1.4724
HLA-DRB5	4	0.0075166	0.025751	0.881613	534	3	-0.87552	0.89209	0.89177	1	16885	0	-0.87552
RPL4	4	0.0075381	0.025818	0.881613	535	3	-2.0589	0.95824	0.95818	1	18166	0	-2.0589
WDR12	4	0.0075381	0.025818	0.881613	536	3	-2.1676	0.17973	0.32288	1	6092	1	-2.1676
COL4A4	4	0.0075595	0.02588	0.881613	537	4	-0.69295	0.99244	0.9925	1	18922	0	-0.69295
ZNF784	4	0.0075681	0.025923	0.881613	538	1	0.27659	0.25413	0.39827	1	7471	2	0.27659
DUS2	4	0.0075754	0.02594	0.881613	539	4	-0.62067	0.99242	0.99249	1	18921	0	-0.62067
SIDT1	4	0.007601	0.02603	0.881613	540	2	-0.80686	0.87349	0.87309	1	16507	0	-0.80686
APBB3	4	0.0076034	0.026042	0.881613	541	4	-0.63753	0.9924	0.99246	1	18920	0	-0.63753
TGFBRAP1	4	0.0076196	0.026074	0.881613	542	1	0.55834	0.18984	0.33317	1	6276	2	0.55834
ANKRD20A3	4	0.0076504	0.026173	0.881613	543	3	-0.87661	0.83366	0.83303	1	15730	0	-0.87661
CLCN4	4	0.0076582	0.02619	0.881613	544	4	-0.78963	0.99234	0.9924	1	18919	0	-0.78963
HECTD4	4	0.0076617	0.026201	0.881613	545	4	-0.93382	0.98768	0.9877	1	18805	0	-0.93382
FLJ44635	4	0.0076884	0.026275	0.881613	546	3	-0.90441	0.96619	0.96613	1	18329	0	-0.90441
SFXN3	4	0.0077108	0.026349	0.881613	547	3	-1.2621	0.75542	0.76574	1	14385	1	-1.2621
KCNS1	4	0.0077226	0.026388	0.881613	548	2	-0.32817	0.49414	0.61944	1	11612	1	-0.32817
GPC6	4	0.0077464	0.026469	0.881613	549	3	-1.0776	0.91508	0.91487	1	17349	0	-1.0776
OR6C65	4	0.0077512	0.026482	0.881613	550	4	-0.48422	0.99225	0.99231	1	18918	0	-0.48422
MYO1A	4	0.0077597	0.026511	0.881613	551	2	-0.63166	0.072443	0.16484	0.977074	3219	1	-0.63166
LRRC30	4	0.0077742	0.026558	0.881613	552	1	0.063253	0.092766	0.20225	0.984075	3909	1	0.063253
MAGEA12	4	0.0077828	0.026586	0.881613	553	3	-1.4652	0.84014	0.83942	1	15863	0	-1.4652
OR7C1	4	0.0078076	0.026657	0.881613	554	2	-1.2939	0.16853	0.31143	1	5889	1	-1.2939
EXOC3	4	0.0078164	0.026684	0.881613	555	4	-0.78167	0.99218	0.99225	1	18917	0	-0.78167
UTP23	4	0.0078168	0.026684	0.881613	556	3	-1.8906	0.59215	0.66549	1	12508	1	-1.8906
PROK1	4	0.0078257	0.026714	0.881613	557	2	-0.1567	0.66473	0.70526	1	13259	1	-0.1567
SETD5	4	0.0078682	0.026848	0.881613	558	4	-0.80035	0.99213	0.99219	1	18916	0	-0.80035
RHBDL1	4	0.0078772	0.026879	0.881613	559	1	0.12701	0.55292	0.64598	1	12147	1	0.12701
SNX29	4	0.0078778	0.02688	0.881613	560	4	-0.71584	0.99212	0.99218	1	18915	0	-0.71584
CCDC84	4	0.0078902	0.026921	0.881613	561	4	-0.88532	0.99211	0.99217	1	18914	0	-0.88532
GIMAP2	4	0.0078985	0.026948	0.881613	562	2	-0.39592	0.10343	0.22127	0.984075	4281	2	-0.39592
RBM33	4	0.007902	0.026959	0.881613	563	3	-1.3806	0.40764	0.55411	1	10389	1	-1.3806
GUCA1B	4	0.0079287	0.027049	0.881613	564	2	-0.24237	0.52575	0.63338	1	11891	1	-0.24237
STIP1	4	0.0079488	0.027104	0.881613	565	3	-0.89877	0.96348	0.96342	1	18271	0	-0.89877
CLRN3	4	0.0079737	0.027186	0.881613	566	2	-0.2425	0.17714	0.32026	1	6043	2	-0.2425
ZNF517	4	0.0079802	0.027205	0.881613	567	1	0.19895	0.8334	0.83276	1	15724	0	0.19895
TRIM25	4	0.0080033	0.027282	0.881613	568	2	-0.73423	0.06761	0.15573	0.975367	3044	1	-0.73423
ARHGEF38	4	0.0080033	0.027282	0.881613	569	3	-0.87892	0.8907	0.89036	1	16854	0	-0.87892
CFAP58	4	0.0080316	0.027361	0.881613	570	1	0.95709	0.01911	0.059547	0.919209	1229	3	0.95709
ESRRB	4	0.0080476	0.027406	0.881613	571	3	-0.7376	0.72854	0.74622	1	14043	1	-0.7376
SLC22A4	4	0.0080831	0.027529	0.881613	572	2	-1.0804	0.8955	0.89518	1	16954	0	-1.0804
PMVK	4	0.0081203	0.027647	0.881613	573	4	-0.71424	0.99188	0.99195	1	18911	0	-0.71424
KIAA1524	4	0.0081203	0.027647	0.881613	574	4	-0.89171	0.99188	0.99195	1	18910	0	-0.89171
TMEM191C	4	0.0081279	0.027669	0.881613	575	2	-0.82805	0.6222	0.68137	1	12793	1	-0.82805
GLRX	4	0.0081346	0.027693	0.881613	576	3	-0.59794	0.28388	0.42823	1	8040	1	-0.59794
RIC8B	4	0.008161	0.027779	0.881613	577	4	-0.90158	0.99184	0.99191	1	18909	0	-0.90158
CA14	4	0.0081709	0.027812	0.881613	578	4	-0.64488	0.99183	0.9919	1	18908	0	-0.64488
ST3GAL4	4	0.0081835	0.027849	0.881613	579	4	-0.5994	0.99182	0.99189	1	18907	0	-0.5994
ICOSLG	4	0.0081877	0.027863	0.881613	580	2	-0.93342	0.54249	0.64101	1	12043	1	-0.93342
AOC3	4	0.0081926	0.027877	0.881613	581	3	-0.91062	0.94751	0.94747	1	17961	0	-0.91062
MGAM	4	0.0082376	0.028031	0.881613	582	1	0.056092	0.16776	0.31067	1	5877	2	0.056092
PRTG	4	0.0082592	0.028101	0.881613	583	3	-1.0939	0.98565	0.98566	1	18752	0	-1.0939
BUD31	4	0.0082642	0.028114	0.881613	584	4	-1.3677	0.99174	0.99179	1	18906	0	-1.3677
RPL18A	4	0.0082642	0.028114	0.881613	585	4	-1.1978	0.99174	0.99179	1	18905	0	-1.1978
ZNHIT2	4	0.0082642	0.028114	0.881613	586	4	-1.6948	0.99174	0.99179	1	18904	0	-1.6948
FRMPD2	4	0.0082834	0.028179	0.881613	587	2	-0.61027	0.78569	0.78956	1	14856	1	-0.61027
TARBP2	4	0.0082891	0.028198	0.881613	588	3	-0.47309	0.030293	0.082648	0.936388	1682	1	-0.47309
PPP1R9A	4	0.0082909	0.028206	0.881613	589	3	-0.98054	0.68313	0.71643	1	13473	1	-0.98054
PPIL3	4	0.0082909	0.028206	0.881613	590	3	-1.1018	0.42978	0.57676	1	10792	1	-1.1018
H2AFX	4	0.0083136	0.028276	0.881613	591	2	-0.89472	0.46946	0.60894	1	11406	1	-0.89472
RGS12	4	0.008319	0.028298	0.881613	592	4	-0.84137	0.99168	0.99174	1	18903	0	-0.84137
KRBOX1	4	0.0083239	0.028309	0.881613	593	3	-1.0389	0.9734	0.97334	1	18490	0	-1.0389
TSSK2	4	0.0083361	0.028352	0.881613	594	4	-0.95614	0.99166	0.99172	1	18902	0	-0.95614
CDKN2AIP	4	0.0083522	0.0284	0.881613	595	3	-0.72969	0.36601	0.51162	1	9610	1	-0.72969
SMYD1	4	0.0083921	0.02852	0.881613	596	4	-0.64403	0.98854	0.98859	1	18828	0	-0.64403
HAUS8	3	0.008404	0.022702	0.881613	597	2	-1.0928	0.22045	0.33867	1	6867	1	-1.0928
C9orf50	4	0.0084043	0.02856	0.881613	598	3	-1.7372	0.44137	0.58849	1	11010	1	-1.7372
ACTB	4	0.0084043	0.02856	0.881613	599	3	-1.7871	0.96583	0.96578	1	18320	0	-1.7871
TCTE3	4	0.0084179	0.0286	0.881613	600	4	-0.36088	0.99158	0.99164	1	18901	0	-0.36088
ARHGEF7	4	0.0084209	0.028613	0.881613	601	3	-0.89407	0.76056	0.76962	1	14467	1	-0.89407
TUBG1	4	0.0084209	0.028613	0.881613	602	3	-2.1611	0.57745	0.65798	1	12370	1	-2.1611
LRRIQ4	4	0.008428	0.028631	0.881613	603	3	-0.64916	0.92308	0.92296	1	17518	0	-0.64916
CCR10	4	0.0084293	0.028637	0.881613	604	2	-0.62684	0.74527	0.75818	1	14230	1	-0.62684
ALS2	4	0.0084293	0.028637	0.881613	605	3	-1.2652	0.81946	0.81937	1	15448	1	-1.2652
PHF2	4	0.0084435	0.028683	0.881613	606	1	0.37929	0.016168	0.052561	0.909218	1098	2	0.37929
IRF2BP2	4	0.0084453	0.02869	0.881613	607	4	-0.86951	0.99155	0.9916	1	18900	0	-0.86951
DDN	4	0.0084506	0.028708	0.881613	608	3	-0.88629	0.83668	0.83602	1	15801	0	-0.88629
ZNF710	4	0.0084569	0.028726	0.881613	609	2	-0.44098	0.25518	0.39932	1	7490	1	-0.44098
PGM3	4	0.0084865	0.028823	0.881613	610	4	-1.2996	0.99151	0.99157	1	18899	0	-1.2996
DNAJC6	4	0.008495	0.028848	0.881613	611	3	-0.88834	0.27685	0.42115	1	7898	1	-0.88834
SEMA4D	4	0.0085269	0.028944	0.881613	612	3	-0.983	0.93998	0.93996	1	17807	0	-0.983
TMEM81	4	0.0085374	0.028976	0.881613	613	3	-1.0258	0.85369	0.85314	1	16130	0	-1.0258
ZDHHC20	4	0.0085657	0.029072	0.881613	614	4	-0.55792	0.99143	0.99149	1	18898	0	-0.55792
TMCC1	4	0.0085869	0.029137	0.881613	615	3	-0.82226	0.32537	0.47021	1	8831	1	-0.82226
GATA3	4	0.0086147	0.029213	0.881613	616	4	-0.36077	0.99139	0.99143	1	18897	0	-0.36077
RPL10	4	0.0086461	0.029324	0.881613	617	3	-2.8495	0.066995	0.15456	0.975367	3023	1	-2.8495
C9orf173	4	0.0086494	0.029334	0.881613	618	2	-0.034668	0.27476	0.41905	1	7857	2	-0.034668
THSD7A	4	0.0086528	0.029347	0.881613	619	4	-0.60558	0.99135	0.99139	1	18896	0	-0.60558
SEC11C	4	0.0087009	0.029483	0.881613	620	1	-0.099287	0.49568	0.62012	1	11626	1	-0.099287
POLR1A	3	0.0087011	0.023456	0.881613	621	3	-1.2126	0.9913	0.9914	1	18895	0	-1.2126
CHTF18	4	0.0087125	0.029527	0.881613	622	3	-2.0171	0.00095808	0.0034948	0.656663	94	1	-2.0171
LEMD1	4	0.0087524	0.029652	0.881613	623	3	-0.70972	0.98419	0.9842	1	18721	0	-0.70972
IMMP2L	4	0.0087806	0.029746	0.881613	624	3	-0.85163	0.16487	0.30776	1	5815	1	-0.85163
ARL5C	4	0.0087896	0.029765	0.881613	625	4	-0.65596	0.99121	0.99126	1	18894	0	-0.65596
POLR2D	4	0.0087993	0.029792	0.881613	626	4	-1.0712	0.9912	0.99125	1	18893	0	-1.0712
HPS1	4	0.0088038	0.02981	0.881613	627	1	-0.058066	0.91764	0.91746	1	17406	0	-0.058066
FCGR2A	4	0.0088087	0.029824	0.881613	628	3	-0.80108	0.44308	0.59018	1	11047	1	-0.80108
JAGN1	4	0.0088124	0.029833	0.881613	629	3	-0.70123	0.18585	0.32912	1	6214	1	-0.70123
PCTP	4	0.0088537	0.029972	0.881613	630	4	-0.57999	0.99115	0.9912	1	18892	0	-0.57999
DOC2A	4	0.0088553	0.029976	0.881613	631	2	-0.16429	0.67702	0.71264	1	13401	1	-0.16429
RXFP3	4	0.0088571	0.029981	0.881613	632	2	-0.71756	0.29482	0.4392	1	8249	1	-0.71756
BSG	4	0.0088687	0.03002	0.881613	633	4	-0.53984	0.99113	0.99118	1	18891	0	-0.53984
ITIH2	4	0.0088911	0.030092	0.881613	634	2	-1.1177	0.5718	0.65517	1	12312	1	-1.1177
HYKK	4	0.0089068	0.03014	0.881613	635	1	0.21644	0.68123	0.71526	1	13447	1	0.21644
PHF14	4	0.0089122	0.030155	0.881613	636	4	-0.65606	0.99109	0.99114	1	18890	0	-0.65606
AMHR2	4	0.008924	0.030186	0.881613	637	3	-1.4345	0.83258	0.83195	1	15712	1	-1.4345
GABRP	4	0.008924	0.030186	0.881613	638	3	-1.5743	0.92786	0.92763	1	17604	0	-1.5743
PPIL6	4	0.0089582	0.030303	0.881613	639	3	-0.67507	0.95496	0.95485	1	18108	0	-0.67507
OPA1	4	0.0089592	0.030305	0.881613	640	3	-1.3203	0.54407	0.64177	1	12060	1	-1.3203
ADCY10	4	0.0089672	0.030328	0.881613	641	3	-0.63214	0.66037	0.70271	1	13205	1	-0.63214
KIAA1549L	4	0.0089784	0.030366	0.881613	642	3	-1.0731	0.24621	0.3902	1	7324	1	-1.0731
ECSCR	4	0.008982	0.030379	0.881613	643	2	-0.45738	0.29011	0.43455	1	8160	1	-0.45738
TIMM10	4	0.0089876	0.03039	0.881613	644	4	-1.5683	0.99101	0.99107	1	18889	0	-1.5683
PCDHAC2	4	0.0089907	0.030402	0.881613	645	4	-0.88533	0.99001	0.99003	1	18867	0	-0.88533
NFYC	4	0.0089982	0.030426	0.881613	646	3	-0.76681	0.76104	0.76999	1	14472	1	-0.76681
KIAA1328	4	0.0090134	0.03047	0.881613	647	2	-0.45896	0.36064	0.50618	1	9512	1	-0.45896
BAZ1B	4	0.0090156	0.030477	0.881613	648	4	-0.81374	0.99098	0.99104	1	18888	0	-0.81374
MYRIP	4	0.009055	0.030616	0.881613	649	4	-0.59978	0.99094	0.99099	1	18887	0	-0.59978
SMYD4	4	0.0090611	0.030634	0.881613	650	3	-0.43743	0.97927	0.9793	1	18605	0	-0.43743
SUPT5H	4	0.0090611	0.030634	0.881613	651	3	-0.58565	0.04404	0.11033	0.957433	2194	1	-0.58565
DENND4C	4	0.0090703	0.030663	0.881613	652	4	-0.56645	0.99093	0.99098	1	18886	0	-0.56645
NYNRIN	4	0.0090934	0.030727	0.881613	653	2	-0.37531	0.7356	0.75121	1	14122	1	-0.37531
ZC3H8	4	0.009145	0.030887	0.881613	654	4	-1.1679	0.98634	0.98634	1	18773	0	-1.1679
POLR2F	4	0.0091538	0.030911	0.881613	655	3	-1.2132	0.65594	0.70008	1	13151	1	-1.2132
ZP3	4	0.009164	0.030948	0.881613	656	1	-0.085422	0.68585	0.71813	1	13508	1	-0.085422
BEST2	4	0.0091738	0.030982	0.881613	657	3	-1.3454	0.97337	0.97331	1	18489	0	-1.3454
FAM196B	4	0.0091942	0.031048	0.881613	658	4	-0.52957	0.99081	0.99086	1	18885	0	-0.52957
GPR161	4	0.0092155	0.031116	0.881613	659	2	-0.59437	0.91067	0.91045	1	17265	0	-0.59437
SPRED2	4	0.0092285	0.031161	0.881613	660	2	-0.55132	0.26617	0.4104	1	7683	1	-0.55132
ITPR3	4	0.0092367	0.031192	0.881613	661	3	-1.325	0.88806	0.88771	1	16804	0	-1.325
RHBG	4	0.0092607	0.031263	0.881613	662	3	-1.5917	0.79128	0.79424	1	14941	1	-1.5917
HID1	4	0.0092607	0.031263	0.881613	663	3	-1.0865	0.62193	0.68123	1	12786	1	-1.0865
HS6ST3	4	0.0092669	0.03128	0.881613	664	2	-0.32487	0.92952	0.92931	1	17628	0	-0.32487
WNT10A	4	0.0092747	0.031301	0.881613	665	3	-1.2563	0.88907	0.88873	1	16825	0	-1.2563
TXNDC17	4	0.00929	0.031352	0.881613	666	4	-0.45175	0.99071	0.99075	1	18884	0	-0.45175
C9orf91	4	0.009314	0.031427	0.881613	667	4	-0.63113	0.99069	0.99072	1	18883	0	-0.63113
KRTAP5-6	4	0.0093404	0.031504	0.881613	668	3	-0.9299	0.40559	0.55201	1	10346	1	-0.9299
LAMB1	4	0.0093405	0.031504	0.881613	669	4	-0.95337	0.99066	0.99069	1	18882	0	-0.95337
PPP2CA	4	0.0093413	0.031505	0.881613	670	2	-1.6139	0.30987	0.45452	1	8536	1	-1.6139
SENP3	4	0.0093698	0.031602	0.881613	671	2	-0.27335	0.71982	0.74016	1	13926	1	-0.27335
BRIP1	4	0.0093988	0.031693	0.881613	672	3	-1.0494	0.95738	0.95735	1	18146	0	-1.0494
PTX3	4	0.0093997	0.031696	0.881613	673	4	-0.69142	0.9906	0.99063	1	18881	0	-0.69142
MAGEL2	4	0.009409	0.031724	0.881613	674	3	-0.85841	0.18392	0.32716	1	6174	1	-0.85841
DHRS13	4	0.009446	0.031831	0.881613	675	3	-0.95914	0.87829	0.87785	1	16606	0	-0.95914
SKAP1	4	0.0094614	0.031873	0.881613	676	3	-0.74266	0.66743	0.70691	1	13294	1	-0.74266
COMMD6	4	0.0094664	0.031882	0.881613	677	2	-0.58267	0.047092	0.11624	0.958341	2317	1	-0.58267
GPR141	4	0.0094678	0.031892	0.881613	678	3	-0.92018	0.97046	0.9704	1	18432	0	-0.92018
ADNP	4	0.0094727	0.031904	0.881613	679	3	-1.0088	0.98129	0.98132	1	18657	0	-1.0088
LY75	4	0.0095241	0.032056	0.881613	680	1	0.50317	0.06391	0.14868	0.97479	2897	3	0.50317
RFC3	4	0.0095357	0.032094	0.881613	681	3	-1.4923	0.65271	0.69823	1	13113	1	-1.4923
NPIPA8	4	0.0095357	0.032094	0.881613	682	4	-1.4251	0.98952	0.98955	1	18852	0	-1.4251
IGFL4	4	0.0095659	0.0322	0.881613	683	3	-0.69916	0.2628	0.40694	1	7628	1	-0.69916
CNTF	4	0.009569	0.032212	0.881613	684	4	-1.0709	0.99043	0.99045	1	18879	0	-1.0709
HECW2	4	0.0095756	0.032231	0.881613	685	1	0.081092	0.32412	0.46891	1	8812	2	0.081092
UBE4B	4	0.0095865	0.032262	0.881613	686	3	-1.1999	0.87552	0.87507	1	16547	0	-1.1999
FEM1A	4	0.0096214	0.032367	0.881613	687	4	-0.66836	0.99038	0.99041	1	18878	0	-0.66836
TAF5L	4	0.009627	0.032385	0.881613	688	1	0.059103	0.42204	0.5688	1	10656	1	0.059103
CCND2	4	0.0096286	0.032394	0.881613	689	4	-0.3449	0.99037	0.9904	1	18877	0	-0.3449
FIBP	4	0.009648	0.032453	0.881613	690	3	-0.63385	0.96455	0.96451	1	18292	0	-0.63385
C2orf16	4	0.0096589	0.032488	0.881613	691	4	-0.73057	0.99034	0.99037	1	18876	0	-0.73057
FBXO8	4	0.0096784	0.032552	0.881613	692	1	0.13601	0.31407	0.45878	1	8608	2	0.13601
CLEC4C	4	0.0096804	0.032558	0.881613	693	4	-0.79619	0.99032	0.99035	1	18875	0	-0.79619
C18orf42	4	0.0096954	0.03261	0.881613	694	2	-0.54239	0.90989	0.90965	1	17252	0	-0.54239
C7orf43	4	0.0097024	0.032635	0.881613	695	3	-0.9348	0.36559	0.51116	1	9599	1	-0.9348
GIMD1	4	0.0097076	0.03266	0.881613	696	3	-0.7744	0.92331	0.92317	1	17522	0	-0.7744
FCAR	4	0.0097115	0.032675	0.881613	697	3	-0.67845	0.61657	0.67832	1	12724	1	-0.67845
PSORS1C2	4	0.0097299	0.032736	0.881613	698	2	-0.10364	0.37787	0.52375	1	9824	2	-0.10364
C9orf62	4	0.0097309	0.032737	0.881613	699	2	-0.59717	0.89199	0.89169	1	16883	0	-0.59717
LRRFIP1	4	0.0097813	0.032902	0.881613	700	2	-0.50498	0.89085	0.89052	1	16857	0	-0.50498
NR2F1	4	0.0097845	0.032912	0.881613	701	3	-0.98444	0.90027	0.8999	1	17061	0	-0.98444
APITD1	4	0.0098017	0.032962	0.881613	702	4	-0.46982	0.9902	0.99021	1	18873	0	-0.46982
ADPRH	4	0.0098316	0.033057	0.881613	703	2	-0.42208	0.88978	0.88942	1	16837	0	-0.42208
INPP4A	4	0.0098327	0.033064	0.881613	704	1	0.39706	0.054695	0.13112	0.971028	2574	2	0.39706
SCAI	4	0.0098656	0.03317	0.881613	705	4	-0.92551	0.99013	0.99014	1	18872	0	-0.92551
OR4D6	4	0.0098841	0.033223	0.881613	706	2	-0.018758	0.41877	0.56545	1	10613	2	-0.018758
ACTG1	4	0.0098986	0.033265	0.881613	707	3	-1.0904	0.81214	0.81262	1	15302	1	-1.0904
UBA1	4	0.0099103	0.033303	0.881613	708	4	-1.234	0.99009	0.99011	1	18870	0	-1.234
ZPR1	4	0.0099315	0.033362	0.881613	709	4	-0.61672	0.99007	0.9901	1	18869	0	-0.61672
HAL	4	0.0099356	0.03337	0.881613	710	2	-0.60658	0.37935	0.52525	1	9853	2	-0.60658
A2ML1	4	0.0099616	0.033453	0.881613	711	4	-0.91934	0.99004	0.99006	1	18868	0	-0.91934
KANSL3	4	0.009987	0.033539	0.881613	712	1	-0.21763	0.1935	0.33686	1	6350	1	-0.21763
MAD2L2	3	0.010008	0.02682	0.881613	713	3	-1.5233	0.98999	0.99013	1	18866	0	-1.5233
PSMC3IP	4	0.01002	0.03363	0.881613	714	2	-0.99426	0.54826	0.64376	1	12102	1	-0.99426
SFMBT2	4	0.010055	0.033729	0.881613	715	3	-0.73275	0.95327	0.95315	1	18078	0	-0.73275
ACSS2	4	0.010061	0.033744	0.881613	716	4	-0.62574	0.98994	0.98996	1	18865	0	-0.62574
TAS2R3	4	0.010061	0.033746	0.881613	717	3	-0.52969	0.38758	0.53363	1	10004	1	-0.52969
HEG1	4	0.010075	0.033784	0.881613	718	3	-1.066	0.89447	0.89415	1	16928	0	-1.066
ZNF670	3	0.010088	0.027026	0.881613	719	1	-0.0066177	0.72052	0.72108	1	13934	1	-0.0066177
CHRM1	4	0.01009	0.033822	0.881613	720	2	-0.79908	0.51613	0.62903	1	11796	1	-0.79908
TUBB4B	4	0.0101	0.033863	0.881613	721	4	-0.94815	0.9899	0.98992	1	18863	0	-0.94815
PIK3R5	4	0.010105	0.033879	0.881613	722	3	-1.0322	0.59305	0.66595	1	12517	1	-1.0322
HERC4	4	0.010141	0.033998	0.881613	723	2	-0.36079	0.2345	0.37843	1	7120	1	-0.36079
RAMP3	4	0.010145	0.034014	0.881613	724	4	-0.52281	0.98985	0.98987	1	18862	0	-0.52281
MAGEC2	4	0.010155	0.03405	0.881613	725	3	-0.82104	0.80534	0.80651	1	15177	1	-0.82104
SESN1	4	0.010171	0.034097	0.881613	726	4	-1.0356	0.98983	0.98985	1	18861	0	-1.0356
TEF	4	0.010185	0.034135	0.881613	727	4	-0.95554	0.98982	0.98984	1	18860	0	-0.95554
KRTAP5-11	4	0.01023	0.034271	0.881613	728	4	-0.90047	0.98977	0.98979	1	18859	0	-0.90047
TP53I13	4	0.010244	0.034312	0.881613	729	3	-0.44399	0.9357	0.93559	1	17727	0	-0.44399
NAGK	4	0.01027	0.034402	0.881613	730	2	-0.91471	0.5513	0.64522	1	12130	1	-0.91471
POLR2J3	4	0.010286	0.034455	0.881613	731	3	-1.3677	0.98305	0.98308	1	18697	0	-1.3677
RGPD8	4	0.010304	0.034521	0.881613	732	4	-0.88018	0.9897	0.98972	1	18858	0	-0.88018
CENPK	4	0.010304	0.034521	0.881613	733	4	-1.8186	0.9897	0.98972	1	18857	0	-1.8186
CKLF-CMTM1	4	0.010316	0.034556	0.881613	734	3	-1.1795	0.89447	0.89415	1	16930	0	-1.1795
FAM69C	4	0.010321	0.034572	0.881613	735	1	-0.14286	0.89126	0.89095	1	16866	0	-0.14286
PPP2R4	4	0.010321	0.034572	0.881613	736	2	-0.63279	0.81147	0.81199	1	15283	1	-0.63279
HNRNPK	4	0.01033	0.034598	0.881613	737	4	-0.94698	0.98967	0.9897	1	18856	0	-0.94698
SERPINB7	4	0.010331	0.0346	0.881613	738	3	-0.87321	0.66245	0.70389	1	13228	1	-0.87321
RGS4	4	0.010363	0.0347	0.881613	739	4	-1.2337	0.98964	0.98966	1	18855	0	-1.2337
DNAJB8	4	0.010386	0.034768	0.881613	740	2	-0.51978	0.751	0.76243	1	14311	1	-0.51978
OR52B6	4	0.010402	0.034822	0.881613	741	4	-0.83308	0.9896	0.98962	1	18854	0	-0.83308
SMNDC1	4	0.010411	0.034849	0.881613	742	3	-0.9773	0.90404	0.90371	1	17135	0	-0.9773
EPN2	4	0.01045	0.034972	0.881613	743	1	0.033547	0.68193	0.71568	1	13453	1	0.033547
DOCK2	4	0.01049	0.03511	0.881613	744	3	-0.8246	0.92794	0.92771	1	17606	0	-0.8246
RPL26	4	0.010517	0.035182	0.881613	745	3	-1.8959	0.96282	0.96275	1	18263	0	-1.8959
RBMX	4	0.010517	0.035182	0.881613	746	3	-1.8131	0.72454	0.74342	1	13986	1	-1.8131
GPS1	4	0.010517	0.035182	0.881613	747	3	-2.6007	0.76866	0.77589	1	14586	1	-2.6007
RAD51C	4	0.010517	0.035182	0.881613	748	3	-1.3226	0.72477	0.74358	1	13988	1	-1.3226
PREB	4	0.010517	0.035182	0.881613	749	2	-2.1587	0.9699	0.96984	1	18414	0	-2.1587
ZNF234	4	0.010528	0.035221	0.881613	750	3	-1.13	0.96919	0.96912	1	18396	0	-1.13
ATP6AP1	4	0.010547	0.035275	0.881613	751	3	-1.5962	0.80388	0.80518	1	15150	1	-1.5962
MARS2	4	0.010552	0.035291	0.881613	752	3	-1.5475	0.87769	0.87725	1	16593	0	-1.5475
ADRA2A	4	0.010604	0.035453	0.881613	753	2	-0.31845	0.70586	0.73078	1	13752	1	-0.31845
NF1	4	0.010615	0.035499	0.881613	754	3	-1.0461	0.64204	0.69225	1	12997	1	-1.0461
GSTA3	4	0.010625	0.03553	0.881613	755	3	-0.67892	0.32034	0.46504	1	8738	1	-0.67892
DYNLRB1	4	0.01064	0.035586	0.881613	756	4	-0.76116	0.98936	0.9894	1	18850	0	-0.76116
SFT2D1	4	0.010655	0.035624	0.881613	757	2	-0.13179	0.16632	0.30922	1	5848	2	-0.13179
TSPAN8	4	0.010657	0.035628	0.881613	758	4	-0.52475	0.98934	0.98939	1	18849	0	-0.52475
SERPINE2	4	0.010671	0.035668	0.881613	759	4	-0.43206	0.98933	0.98937	1	18848	0	-0.43206
BAIAP3	4	0.010707	0.035777	0.881613	760	2	-0.067244	0.061964	0.145	0.97479	2831	2	-0.067244
TNIP1	4	0.010729	0.035853	0.881613	761	3	-1.1408	0.98133	0.98136	1	18659	0	-1.1408
KRTAP2-3	4	0.010748	0.035915	0.881613	762	3	-0.64847	0.70144	0.72788	1	13693	1	-0.64847
ARRB1	4	0.010758	0.035938	0.881613	763	2	-0.22119	0.22675	0.3706	1	6985	1	-0.22119
TPST2	4	0.010771	0.035977	0.881613	764	4	-0.65965	0.98923	0.98927	1	18847	0	-0.65965
AMY2A	4	0.010779	0.036015	0.881613	765	3	-0.85702	0.19852	0.34193	1	6447	1	-0.85702
OR1L8	4	0.010789	0.036049	0.881613	766	4	-0.46154	0.98921	0.98925	1	18846	0	-0.46154
YIPF6	4	0.010809	0.036111	0.881613	767	2	-0.099663	0.4128	0.55935	1	10482	2	-0.099663
CD70	4	0.010817	0.036127	0.881613	768	2	-0.47844	0.54284	0.64117	1	12046	1	-0.47844
CRYZ	4	0.010829	0.036164	0.881613	769	2	-0.34936	0.38632	0.5323	1	9981	1	-0.34936
INPPL1	4	0.01086	0.036267	0.881613	770	2	-0.26627	0.63413	0.68784	1	12919	1	-0.26627
GGTLC1	4	0.010861	0.036269	0.881613	771	4	-0.68723	0.98914	0.98918	1	18845	0	-0.68723
NDC1	4	0.010909	0.036421	0.881613	772	4	-0.64233	0.98909	0.98914	1	18844	0	-0.64233
DKK4	4	0.01091	0.036421	0.881613	773	2	-0.34448	0.09774	0.21118	0.984075	4077	2	-0.34448
FCN3	4	0.010953	0.036549	0.881613	774	4	-0.55117	0.98905	0.9891	1	18842	0	-0.55117
ZNF98	4	0.010953	0.036549	0.881613	775	4	-0.4703	0.98905	0.9891	1	18843	0	-0.4703
PLA2G2F	4	0.010964	0.036582	0.881613	776	3	-0.86024	0.74609	0.75877	1	14243	1	-0.86024
VCX2	4	0.010971	0.03661	0.881613	777	4	-0.63515	0.98903	0.98908	1	18841	0	-0.63515
KRT25	4	0.010995	0.036684	0.881613	778	3	-0.80979	0.77942	0.78442	1	14751	1	-0.80979
C14orf178	4	0.010995	0.036684	0.881613	779	3	-1.2677	0.97709	0.97713	1	18565	0	-1.2677
PPP1R2	4	0.011023	0.036771	0.881613	780	4	-1.0146	0.98898	0.98903	1	18840	0	-1.0146
RAD17	4	0.011023	0.036771	0.881613	781	4	-0.5004	0.98898	0.98903	1	18839	0	-0.5004
FAM47E	4	0.011041	0.036834	0.881613	782	3	-0.80208	0.60983	0.67467	1	12662	1	-0.80208
PREX1	4	0.011041	0.036834	0.881613	783	2	-0.38565	0.5538	0.64643	1	12158	1	-0.38565
SNRNP200	4	0.01105	0.036863	0.881613	784	3	-2.0073	0.97686	0.97687	1	18559	0	-2.0073
SOWAHD	4	0.01105	0.036863	0.881613	785	3	-1.3483	0.96206	0.96197	1	18242	0	-1.3483
STAMBP	4	0.011076	0.036945	0.881613	786	2	-0.53992	0.28149	0.42587	1	7990	1	-0.53992
OR51G2	4	0.011099	0.037022	0.881613	787	3	-1.176	0.90885	0.90859	1	17236	0	-1.176
DRAM2	4	0.011099	0.037022	0.881613	788	3	-1.4355	0.81193	0.81243	1	15296	1	-1.4355
TOP3A	4	0.011106	0.037046	0.881613	789	4	-0.62417	0.98889	0.98894	1	18838	0	-0.62417
APOOL	4	0.011118	0.03709	0.881613	790	2	-0.62836	0.87278	0.8724	1	16497	0	-0.62836
SNX12	4	0.011127	0.037121	0.881613	791	3	-0.64927	0.98604	0.98605	1	18761	0	-0.64927
PGBD3	4	0.011147	0.037184	0.881613	792	3	-0.94504	0.91381	0.91359	1	17325	0	-0.94504
CYP51A1	4	0.011148	0.037188	0.881613	793	4	-0.58046	0.98885	0.9889	1	18837	0	-0.58046
AMPH	4	0.011169	0.037245	0.881613	794	2	0.0011534	0.43562	0.58262	1	10904	2	0.0011534
FAM134A	4	0.011174	0.037261	0.881613	795	3	-1.1057	0.43938	0.58643	1	10976	1	-1.1057
ARHGAP1	4	0.011174	0.037261	0.881613	796	3	-0.91882	0.24418	0.38815	1	7285	1	-0.91882
TMEM9B	4	0.01118	0.037278	0.881613	797	2	-0.71056	0.73038	0.74752	1	14064	1	-0.71056
ELFN1	4	0.011196	0.037324	0.881613	798	3	-0.69693	0.55194	0.64551	1	12139	1	-0.69693
APOBEC3B	4	0.011217	0.037391	0.881613	799	4	-0.64883	0.98878	0.98884	1	18836	0	-0.64883
CDC42BPB	4	0.01122	0.037403	0.881613	800	1	0.73352	0.052158	0.12615	0.971028	2472	3	0.73352
ARHGEF6	4	0.01123	0.037424	0.881613	801	4	-0.43918	0.98877	0.98883	1	18835	0	-0.43918
PGA5	4	0.011272	0.037547	0.881613	802	3	-1.147	0.2996	0.44408	1	8344	1	-1.147
POLR2A	4	0.011274	0.037556	0.881613	803	4	-3.18	0.98823	0.98826	1	18816	0	-3.18
USP17L28	4	0.011274	0.037556	0.881613	804	3	-2.4911	0.52198	0.63165	1	11850	1	-2.4911
XRCC5	4	0.011274	0.037556	0.881613	805	3	-1.6645	0.92959	0.92938	1	17629	0	-1.6645
ARL2	4	0.011274	0.037556	0.881613	806	3	-1.6893	0.88953	0.88919	1	16832	0	-1.6893
RPS16	4	0.011283	0.037589	0.881613	807	4	-0.693	0.98872	0.98878	1	18834	0	-0.693
GNG2	4	0.011294	0.037626	0.881613	808	3	-1.1531	0.97908	0.97913	1	18604	0	-1.1531
TSPAN15	4	0.011323	0.037713	0.881613	809	2	-0.49116	0.25879	0.40296	1	7547	1	-0.49116
GSDMC	4	0.01134	0.037763	0.881613	810	4	-0.92318	0.98866	0.98871	1	18833	0	-0.92318
TKT	4	0.01134	0.037763	0.881613	811	4	-1.5512	0.98866	0.98871	1	18832	0	-1.5512
DGCR14	4	0.011368	0.037847	0.881613	812	4	-0.74492	0.98863	0.98869	1	18831	0	-0.74492
C9orf43	4	0.011375	0.037864	0.881613	813	2	-0.4995	0.3575	0.50294	1	9439	1	-0.4995
XRRA1	4	0.011393	0.037915	0.881613	814	3	-1.635	0.87074	0.87032	1	16460	0	-1.635
FAM64A	4	0.01141	0.037973	0.881613	815	4	-0.98377	0.98859	0.98864	1	18830	0	-0.98377
ITGB8	4	0.011443	0.03807	0.881613	816	4	-0.4934	0.98856	0.9886	1	18829	0	-0.4934
ZNF148	4	0.011452	0.038098	0.881613	817	1	-0.21615	0.89326	0.89294	1	16908	0	-0.21615
ARPC3	4	0.01149	0.038208	0.881613	818	4	-0.97531	0.98851	0.98856	1	18827	0	-0.97531
C12orf4	4	0.011494	0.038222	0.881613	819	3	-0.78189	0.01972	0.060813	0.921127	1256	1	-0.78189
ARMCX1	4	0.011516	0.0383	0.881613	820	4	-1.4668	0.98848	0.98853	1	18826	0	-1.4668
GHSR	4	0.011529	0.03834	0.881613	821	1	0.010622	0.81809	0.81807	1	15416	1	0.010622
UPF2	4	0.011542	0.038384	0.881613	822	3	-0.82057	0.89996	0.89961	1	17056	0	-0.82057
CASKIN2	4	0.011566	0.038453	0.881613	823	4	-0.65682	0.98843	0.98848	1	18825	0	-0.65682
SIM2	4	0.011602	0.038554	0.881613	824	3	-0.74702	0.66095	0.70303	1	13210	1	-0.74702
ZBTB3	4	0.011602	0.038554	0.881613	825	3	-0.77473	0.72443	0.74335	1	13984	1	-0.77473
ZSWIM3	4	0.011603	0.038558	0.881613	826	4	-0.89334	0.9884	0.98843	1	18823	0	-0.89334
MAT2A	4	0.011603	0.038558	0.881613	827	4	-1.27	0.9884	0.98843	1	18824	0	-1.27
C7orf71	4	0.011622	0.038613	0.881613	828	4	-0.46224	0.98838	0.98841	1	18822	0	-0.46224
ATP5J	4	0.011626	0.038628	0.881613	829	3	-1.0344	0.98253	0.98255	1	18686	0	-1.0344
STX16	4	0.011631	0.038645	0.881613	830	2	-0.66806	0.063967	0.14878	0.97479	2900	1	-0.66806
HN1L	4	0.011683	0.038787	0.881613	831	1	0.55818	0.054389	0.13053	0.971028	2564	3	0.55818
CORO6	4	0.011707	0.038864	0.881613	832	4	-0.4334	0.98829	0.98832	1	18819	0	-0.4334
IFT43	4	0.011721	0.038904	0.881613	833	4	-0.89187	0.98828	0.9883	1	18818	0	-0.89187
CEACAM8	4	0.011734	0.038942	0.881613	834	2	-0.58815	0.86993	0.86951	1	16446	0	-0.58815
ZNF709	4	0.011749	0.038992	0.881613	835	3	-0.75125	0.46534	0.60725	1	11375	1	-0.75125
ATP5J2	4	0.011773	0.03907	0.881613	836	4	-0.97892	0.98823	0.98826	1	18817	0	-0.97892
RET	4	0.011785	0.03911	0.881613	837	3	-0.25172	0.54681	0.64304	1	12085	1	-0.25172
BMP1	4	0.011808	0.039177	0.881613	838	4	-0.90022	0.98819	0.98823	1	18815	0	-0.90022
PDXP	4	0.011837	0.039271	0.881613	839	1	0.46593	0.26123	0.40538	1	7594	2	0.46593
CPA1	4	0.011839	0.039277	0.881613	840	4	-0.6975	0.98816	0.98819	1	18814	0	-0.6975
NHP2L1	4	0.011853	0.039321	0.881613	841	4	-0.923	0.98815	0.98818	1	18813	0	-0.923
DCSTAMP	4	0.011888	0.039413	0.881613	842	1	-0.068868	0.28511	0.42947	1	8058	1	-0.068868
ACBD4	4	0.0119	0.039455	0.881613	843	2	-0.64012	0.55254	0.6458	1	12144	1	-0.64012
MMP8	4	0.011919	0.039515	0.881613	844	3	-0.77104	0.93711	0.93705	1	17759	0	-0.77104
FAM120C	4	0.011944	0.039592	0.881613	845	3	-1.1155	0.5917	0.66526	1	12504	1	-1.1155
MCM8	4	0.011962	0.039649	0.881613	846	3	-1.0791	0.92723	0.92702	1	17593	0	-1.0791
OR10A7	4	0.011989	0.039731	0.881613	847	4	-0.99962	0.98801	0.98804	1	18812	0	-0.99962
KIF1A	4	0.011991	0.039738	0.881613	848	2	-0.50626	0.85812	0.85767	1	16211	0	-0.50626
IGFBP2	4	0.012042	0.039894	0.881613	849	3	-0.45671	0.83407	0.83345	1	15738	0	-0.45671
CADM4	4	0.012053	0.039921	0.881613	850	3	-0.68502	0.63764	0.68975	1	12950	1	-0.68502
NLRP10	4	0.01206	0.039944	0.881613	851	2	-0.43924	0.7971	0.79926	1	15033	1	-0.43924
SCARB1	4	0.012069	0.03997	0.881613	852	4	-0.67653	0.98793	0.98796	1	18811	0	-0.67653
FAM20C	4	0.012093	0.040048	0.881613	853	3	-0.79931	0.7973	0.79944	1	15036	1	-0.79931
WSB1	4	0.012116	0.040117	0.881613	854	4	-0.88516	0.98788	0.98791	1	18809	0	-0.88516
BRCA1	4	0.012116	0.040117	0.881613	855	4	-0.63334	0.98788	0.98791	1	18808	0	-0.63334
ANKRD34B	4	0.012116	0.040117	0.881613	856	4	-0.59976	0.98788	0.98791	1	18810	0	-0.59976
CPNE7	4	0.012145	0.040211	0.881613	857	1	0.15795	0.11975	0.24983	0.996212	4786	2	0.15795
VPS37A	4	0.012186	0.040333	0.881613	858	3	-0.89496	0.91828	0.91807	1	17417	0	-0.89496
BPY2	4	0.012196	0.040371	0.881613	859	2	-0.19921	0.47409	0.61091	1	11452	1	-0.19921
ZDHHC15	4	0.012218	0.040432	0.881613	860	3	-0.6192	0.31408	0.45878	1	8613	1	-0.6192
SYCE3	4	0.012224	0.040456	0.881613	861	2	0.16505	0.0020397	0.0073422	0.735341	185	2	0.16505
TSPAN14	4	0.012244	0.040518	0.881613	862	2	-0.57655	0.89412	0.8938	1	16923	0	-0.57655
UBE2J2	4	0.012247	0.040528	0.881613	863	2	-0.33348	0.12633	0.26117	1	4968	2	-0.33348
HBG1	4	0.012251	0.040537	0.881613	864	4	-0.64973	0.98775	0.98777	1	18807	0	-0.64973
CEBPB	4	0.012258	0.040562	0.881613	865	3	-1.0067	0.94571	0.94562	1	17930	0	-1.0067
CALCRL	4	0.012264	0.040579	0.881613	866	3	-0.81701	0.10384	0.22198	0.984149	4297	1	-0.81701
ERCC1	4	0.012284	0.040636	0.881613	867	4	-0.91068	0.98772	0.98774	1	18806	0	-0.91068
CCDC6	4	0.01233	0.04077	0.881613	868	3	-1.188	0.32255	0.46729	1	8776	1	-1.188
HNMT	4	0.01235	0.040839	0.881613	869	2	-0.24361	0.66695	0.70661	1	13285	1	-0.24361
MOG	4	0.012361	0.040872	0.881613	870	4	-0.8341	0.98764	0.98766	1	18804	0	-0.8341
RPS12	4	0.012364	0.040885	0.881613	871	3	-1.3061	0.45497	0.6023	1	11269	1	-1.3061
BAD	4	0.012413	0.041017	0.881613	872	3	-1.1075	0.95247	0.95236	1	18066	0	-1.1075
OR4C13	4	0.012416	0.041023	0.881613	873	4	-0.78779	0.98758	0.98762	1	18803	0	-0.78779
TMEM50A	4	0.012428	0.041056	0.881613	874	4	-0.80474	0.98757	0.9876	1	18802	0	-0.80474
ETV3	4	0.012432	0.041076	0.881613	875	3	-0.86113	0.51417	0.6281	1	11783	1	-0.86113
FUT9	4	0.012449	0.041126	0.881613	876	3	-0.72872	0.82655	0.82607	1	15591	1	-0.72872
GLYATL1	4	0.012453	0.041143	0.881613	877	1	-0.29593	0.25456	0.39871	1	7479	1	-0.29593
PCDHA8	4	0.012462	0.041165	0.881613	878	2	-0.50578	0.50542	0.62431	1	11706	1	-0.50578
ZNF112	4	0.01248	0.041215	0.881613	879	3	-0.79489	0.9448	0.94468	1	17914	0	-0.79489
ZCCHC8	4	0.012504	0.041304	0.881613	880	2	-0.30192	0.67832	0.71343	1	13416	1	-0.30192
CMTR1	4	0.012528	0.041367	0.881613	881	4	-1.2617	0.98747	0.9875	1	18800	0	-1.2617
GGPS1	4	0.012528	0.041367	0.881613	882	4	-1.0265	0.98747	0.9875	1	18801	0	-1.0265
COPZ1	4	0.012528	0.041367	0.881613	883	4	-0.83119	0.98747	0.9875	1	18799	0	-0.83119
WDSUB1	4	0.012549	0.041435	0.881613	884	2	-0.43948	0.031204	0.084561	0.940011	1716	1	-0.43948
DVL1	4	0.012572	0.041513	0.881613	885	3	-0.90547	0.96904	0.96897	1	18395	0	-0.90547
KRT76	4	0.012581	0.041536	0.881613	886	2	-0.074386	0.22468	0.36848	1	6941	2	-0.074386
BPIFA2	4	0.012581	0.041536	0.881613	887	1	0.40036	0.057692	0.13681	0.971947	2690	2	0.40036
PTPMT1	4	0.0126	0.04159	0.881613	888	4	-0.81947	0.9874	0.98743	1	18798	0	-0.81947
AUNIP	4	0.012642	0.041729	0.881613	889	3	-1.2409	0.98313	0.98316	1	18698	0	-1.2409
KRT20	4	0.012656	0.041779	0.881613	890	4	-0.55376	0.98734	0.98737	1	18797	0	-0.55376
YARS	4	0.012658	0.041787	0.881613	891	2	-1.6335	0.0053254	0.018587	0.837826	422	1	-1.6335
TRIM28	4	0.012669	0.041814	0.881613	892	4	-0.64072	0.98733	0.98736	1	18796	0	-0.64072
CPNE5	4	0.012683	0.041855	0.881613	893	4	-0.64389	0.98732	0.98735	1	18795	0	-0.64389
OR8S1	4	0.012685	0.041865	0.881613	894	3	-0.72219	0.96332	0.96326	1	18267	0	-0.72219
GPHN	4	0.012701	0.041922	0.881613	895	4	-0.86088	0.9873	0.98733	1	18794	0	-0.86088
STK17B	4	0.012701	0.041922	0.881613	896	4	-0.53301	0.9873	0.98733	1	18793	0	-0.53301
SIT1	4	0.012709	0.041944	0.881613	897	2	-0.39617	0.75421	0.76484	1	14371	1	-0.39617
AZI2	4	0.012738	0.042025	0.881613	898	3	-0.82043	0.34507	0.49035	1	9190	1	-0.82043
IVNS1ABP	4	0.012739	0.042029	0.881613	899	4	-0.99779	0.98726	0.98728	1	18792	0	-0.99779
EPPIN	4	0.012753	0.042067	0.881613	900	3	-1.4803	0.91729	0.91709	1	17399	0	-1.4803
TSPAN19	4	0.012753	0.042067	0.881613	901	2	-0.76844	0.75371	0.76447	1	14360	1	-0.76844
ACTR1A	4	0.012753	0.042067	0.881613	902	3	-1.577	0.9816	0.98163	1	18665	0	-1.577
PCSK1N	4	0.012761	0.042092	0.881613	903	2	-0.13921	0.64692	0.69498	1	13046	1	-0.13921
CCNL2	4	0.012812	0.042258	0.881613	904	2	-0.20136	0.52324	0.63224	1	11868	1	-0.20136
HTR3A	4	0.012834	0.042337	0.881613	905	4	-0.81435	0.98717	0.98719	1	18791	0	-0.81435
NUP188	4	0.012846	0.042376	0.881613	906	4	-0.65333	0.98715	0.98718	1	18790	0	-0.65333
CRELD2	4	0.012863	0.042424	0.881613	907	2	0.15653	0.20108	0.34452	1	6497	2	0.15653
SF1	4	0.012886	0.04249	0.881613	908	3	-1.2218	0.47602	0.61173	1	11470	1	-1.2218
MBNL1	4	0.012888	0.042497	0.881613	909	4	-1.3248	0.98711	0.98714	1	18789	0	-1.3248
TKFC	4	0.012901	0.042534	0.881613	910	2	-0.6174	0.62464	0.68272	1	12818	1	-0.6174
CHMP1A	4	0.012909	0.042561	0.881613	911	4	-0.38953	0.98709	0.98712	1	18788	0	-0.38953
KITLG	4	0.012915	0.042574	0.881613	912	2	-0.95426	0.89986	0.89952	1	17055	0	-0.95426
COX15	4	0.012936	0.042645	0.881613	913	4	-0.93473	0.98706	0.98709	1	18787	0	-0.93473
KRTAP16-1	4	0.012953	0.0427	0.881613	914	3	-0.95192	0.75202	0.76322	1	14330	1	-0.95192
PGGT1B	4	0.012953	0.0427	0.881613	915	3	-2.4448	0.63939	0.69073	1	12968	1	-2.4448
NR1D2	4	0.012966	0.042741	0.881613	916	2	-0.0736	0.42646	0.57327	1	10732	1	-0.0736
SLC25A47	4	0.012976	0.04277	0.881613	917	4	-0.53392	0.98702	0.98705	1	18786	0	-0.53392
AKTIP	4	0.012988	0.04281	0.881613	918	4	-0.94664	0.98701	0.98704	1	18785	0	-0.94664
GDPD2	4	0.012988	0.042814	0.881613	919	2	-0.63722	0.068691	0.15777	0.977013	3075	2	-0.63722
TMEM196	4	0.013017	0.042895	0.881613	920	2	0.18884	0.057219	0.1359	0.971028	2675	2	0.18884
ZNF236	4	0.013039	0.042966	0.881613	921	2	-0.19698	0.26068	0.40481	1	7580	2	-0.19698
PLXNB1	4	0.013045	0.042985	0.881613	922	4	-1.1089	0.98696	0.98697	1	18784	0	-1.1089
GTF2H4	4	0.013059	0.043025	0.881613	923	4	-0.69389	0.98694	0.98696	1	18783	0	-0.69389
PNPLA1	4	0.013083	0.043094	0.881613	924	2	-0.71873	0.96517	0.96512	1	18311	0	-0.71873
PPP4R2	4	0.013084	0.043096	0.881613	925	4	-0.43358	0.98692	0.98694	1	18782	0	-0.43358
KRT27	4	0.013093	0.043121	0.881613	926	3	-0.86991	0.22174	0.36553	1	6886	1	-0.86991
SSX7	4	0.013094	0.043125	0.881613	927	2	-0.086307	0.80952	0.81021	1	15245	1	-0.086307
OLAH	4	0.013094	0.043125	0.881613	928	2	-0.33291	0.18305	0.32627	1	6158	1	-0.33291
UCN	4	0.013095	0.043127	0.881613	929	4	-1.4375	0.98691	0.98692	1	18781	0	-1.4375
VPS16	4	0.013104	0.043161	0.881613	930	2	-0.64176	0.44687	0.59405	1	11117	1	-0.64176
GAPT	4	0.013109	0.043179	0.881613	931	3	-0.54812	0.32926	0.4742	1	8907	1	-0.54812
JUP	4	0.013109	0.043179	0.881613	932	3	-0.6404	0.53485	0.63748	1	11972	1	-0.6404
KBTBD6	4	0.013123	0.043217	0.881613	933	3	-0.65297	0.96424	0.9642	1	18284	0	-0.65297
GLYATL3	4	0.013129	0.04323	0.881613	934	3	-0.67903	0.76265	0.77127	1	14495	1	-0.67903
GDA	4	0.013148	0.043284	0.881613	935	3	-0.61154	0.77591	0.78161	1	14703	1	-0.61154
MYO9B	4	0.013162	0.043319	0.881613	936	3	-0.72487	0.91257	0.91236	1	17296	0	-0.72487
CALHM3	4	0.013169	0.04334	0.881613	937	4	-0.67738	0.98683	0.98684	1	18780	0	-0.67738
CTAGE4	4	0.013197	0.04343	0.881613	938	3	-1.0562	0.88191	0.88147	1	16681	0	-1.0562
PCYT1A	4	0.013197	0.04343	0.881613	939	2	-0.51923	0.70457	0.72993	1	13732	1	-0.51923
DNAJC10	4	0.013203	0.043449	0.881613	940	2	-0.77095	0.22861	0.37248	1	7022	1	-0.77095
GPR22	4	0.013218	0.043492	0.881613	941	4	-0.79803	0.98678	0.98679	1	18779	0	-0.79803
LGR4	4	0.013219	0.043497	0.881613	942	3	-0.92683	0.16088	0.30369	1	5748	1	-0.92683
TNRC6C	4	0.013274	0.043676	0.883813	943	2	-0.54526	0.88115	0.88068	1	16666	0	-0.54526
RNF167	4	0.013281	0.043698	0.883813	944	3	-1.4986	0.84305	0.84238	1	15927	0	-1.4986
SLC39A12	4	0.013315	0.043815	0.8842	945	3	-0.63654	0.86885	0.86842	1	16425	0	-0.63654
SLC7A6OS	4	0.013325	0.043841	0.8842	946	1	0.43313	0.083844	0.18597	0.98354	3601	2	0.43313
NFATC2	4	0.013343	0.043893	0.8842	947	3	-0.9509	0.6222	0.68137	1	12792	1	-0.9509
NAB2	4	0.013345	0.043904	0.8842	948	4	-0.37649	0.98665	0.98665	1	18777	0	-0.37649
ULBP1	4	0.013359	0.043957	0.8842	949	4	-0.59877	0.98664	0.98664	1	18776	0	-0.59877
ZNF445	4	0.013376	0.044004	0.8842	950	1	0.93031	0.019643	0.060659	0.921127	1254	3	0.93031
PCDHB7	4	0.013427	0.04417	0.8842	951	3	-0.82256	0.67132	0.70922	1	13340	1	-0.82256
MYO1F	4	0.013453	0.044237	0.8842	952	2	-0.71945	0.10343	0.22127	0.984075	4279	1	-0.71945
ADAMTS6	4	0.013479	0.044306	0.8842	953	3	-0.79102	0.95922	0.95915	1	18185	0	-0.79102
POLE3	4	0.01349	0.044342	0.8842	954	3	-1.3426	0.92995	0.92974	1	17636	0	-1.3426
RBBP8	4	0.013501	0.044387	0.8842	955	2	-1.1368	0.79219	0.795	1	14956	1	-1.1368
UBE2O	4	0.013546	0.044515	0.8842	956	3	-0.96777	0.78629	0.79007	1	14867	1	-0.96777
SGK2	4	0.013552	0.044538	0.8842	957	3	-1.0319	0.38362	0.52958	1	9935	1	-1.0319
PRSS2	4	0.013556	0.044548	0.8842	958	1	0.45826	0.02965	0.08135	0.936388	1651	2	0.45826
TIMP1	4	0.013556	0.044548	0.8842	959	2	-0.16789	0.4956	0.62008	1	11624	1	-0.16789
FRG1	4	0.013567	0.044582	0.8842	960	4	-0.47505	0.98643	0.98643	1	18774	0	-0.47505
ARL8A	4	0.013568	0.044585	0.8842	961	3	-1.0383	0.68683	0.71874	1	13520	1	-1.0383
PAN3	4	0.013633	0.044787	0.8842	962	3	-0.79389	0.89215	0.89184	1	16888	0	-0.79389
EOMES	4	0.013633	0.044787	0.8842	963	3	-0.73425	0.98483	0.98484	1	18730	0	-0.73425
PSMC3	4	0.013652	0.04484	0.8842	964	3	-2.2033	0.68324	0.7165	1	13475	1	-2.2033
EIF2B5	4	0.013662	0.044872	0.8842	965	4	-0.73668	0.98634	0.98634	1	18772	0	-0.73668
NOP56	4	0.013662	0.044872	0.8842	966	4	-1.9698	0.98634	0.98634	1	18771	0	-1.9698
BICC1	4	0.013684	0.044942	0.8842	967	2	-0.50434	0.49056	0.61796	1	11578	1	-0.50434
SLC9A5	4	0.013694	0.044974	0.8842	968	4	-0.45601	0.98631	0.9863	1	18770	0	-0.45601
MIS18A	4	0.013712	0.045021	0.8842	969	3	-1.3371	0.76228	0.77097	1	14487	1	-1.3371
FAM171A2	4	0.013735	0.045088	0.8842	970	1	-0.053918	0.47954	0.61324	1	11500	1	-0.053918
WDFY4	4	0.013749	0.045135	0.8842	971	3	-0.90472	0.42915	0.57611	1	10777	1	-0.90472
IHH	4	0.013757	0.045158	0.8842	972	2	-0.74984	0.87229	0.87191	1	16487	0	-0.74984
MRPL17	4	0.013759	0.045164	0.8842	973	4	-0.57082	0.98624	0.98623	1	18768	0	-0.57082
APOL4	4	0.013774	0.045212	0.8842	974	4	-0.92453	0.98623	0.98622	1	18767	0	-0.92453
MLXIP	4	0.013781	0.045226	0.8842	975	2	-0.9985	0.87941	0.87895	1	16628	0	-0.9985
SULT1B1	4	0.013786	0.045244	0.8842	976	2	-0.33971	0.069967	0.16022	0.977013	3131	1	-0.33971
CEP131	4	0.013823	0.045367	0.884867	977	4	-0.32756	0.98618	0.98618	1	18766	0	-0.32756
VIMP	4	0.013836	0.045414	0.884867	978	4	-0.63688	0.98616	0.98617	1	18765	0	-0.63688
PHOSPHO2-KLHL23	4	0.013837	0.045417	0.884867	979	2	-0.59721	0.94203	0.94197	1	17851	0	-0.59721
CDK5RAP2	4	0.013915	0.045654	0.885228	980	1	-0.020357	0.89745	0.89717	1	17000	0	-0.020357
MEGF9	4	0.013915	0.045654	0.885228	981	2	-0.30532	0.87871	0.87827	1	16616	0	-0.30532
CDADC1	4	0.013927	0.045698	0.885228	982	4	-1.1129	0.98607	0.98608	1	18763	0	-1.1129
ACOT9	4	0.01395	0.045759	0.885228	983	4	-0.2919	0.98605	0.98606	1	18762	0	-0.2919
KCNH2	4	0.013992	0.045864	0.885228	984	2	-0.32759	0.82934	0.82874	1	15653	1	-0.32759
TRIM2	4	0.014012	0.045904	0.885228	985	3	-0.56298	0.82544	0.825	1	15568	1	-0.56298
POLDIP2	4	0.014043	0.045962	0.885228	986	1	0.089923	0.53876	0.63929	1	12004	1	0.089923
OR8H1	4	0.014076	0.046041	0.885228	987	3	-0.87407	0.86984	0.86942	1	16444	0	-0.87407
STPG2	4	0.014094	0.046086	0.885228	988	1	0.12117	0.21144	0.35514	1	6694	2	0.12117
RTF1	4	0.014114	0.046125	0.885228	989	3	-0.97796	0.76292	0.77147	1	14500	1	-0.97796
POLDIP3	4	0.014152	0.04621	0.885228	990	3	-1.4826	0.50961	0.62613	1	11745	1	-1.4826
PLCD3	4	0.014171	0.046248	0.885228	991	2	-0.3134	0.33489	0.47988	1	9017	2	-0.3134
PTPN14	4	0.014178	0.046272	0.885228	992	3	-0.72501	0.95026	0.9502	1	18016	0	-0.72501
GIN1	4	0.014183	0.046279	0.885228	993	3	-0.87837	0.78834	0.79177	1	14899	1	-0.87837
HP1BP3	4	0.014248	0.046433	0.885228	994	2	-0.42283	0.4377	0.58473	1	10936	1	-0.42283
TSPAN31	4	0.014289	0.046527	0.885228	995	3	-0.89361	0.9547	0.95457	1	18104	0	-0.89361
ECE2	4	0.014298	0.046545	0.885228	996	3	-0.58166	0.78058	0.78536	1	14773	1	-0.58166
SLC16A5	4	0.014299	0.046549	0.885228	997	1	0.07062	0.84832	0.84773	1	16027	0	0.07062
NEMF	4	0.014353	0.046674	0.885228	998	3	-0.98142	0.78899	0.79231	1	14909	1	-0.98142
NEDD1	4	0.014403	0.046789	0.885228	999	2	-0.35632	0.018536	0.058309	0.915452	1214	2	-0.35632
GALNTL5	4	0.014453	0.046907	0.885228	1000	1	0.32179	0.25452	0.39867	1	7478	2	0.32179
SEMA4A	4	0.0145	0.047022	0.885228	1001	3	-1.4053	0.68359	0.71674	1	13479	1	-1.4053
DYNLL1	4	0.0145	0.047022	0.885228	1002	3	-1.0476	0.022626	0.066911	0.935194	1354	1	-1.0476
ADH6	4	0.014504	0.047033	0.885228	1003	3	-0.28033	0.81164	0.81215	1	15288	1	-0.28033
TULP4	4	0.014555	0.047154	0.885228	1004	1	0.36191	0.086089	0.19005	0.984075	3675	3	0.36191
TRIM16L	4	0.014564	0.047172	0.885228	1005	2	-0.51954	0.96484	0.96481	1	18303	0	-0.51954
MPV17	4	0.014567	0.047177	0.885228	1006	3	-1.0329	0.80981	0.81049	1	15250	1	-1.0329
C2orf44	4	0.014585	0.047215	0.885228	1007	3	-0.68496	0.97175	0.97171	1	18461	0	-0.68496
MIA	4	0.014607	0.047256	0.885228	1008	2	-0.4042	0.40663	0.55305	1	10375	1	-0.4042
C1QTNF9	4	0.014627	0.047305	0.885228	1009	3	-0.84202	0.87967	0.87921	1	16639	0	-0.84202
GLDC	4	0.014628	0.047305	0.885228	1010	2	-0.2337	0.18276	0.32597	1	6149	2	-0.2337
ZBTB47	4	0.014642	0.047338	0.885228	1011	3	-0.82087	0.37932	0.52522	1	9852	1	-0.82087
GAS2L2	4	0.014643	0.047339	0.885228	1012	3	-0.89354	0.979	0.97904	1	18601	0	-0.89354
PHPT1	4	0.014657	0.047364	0.885228	1013	2	-0.46837	0.9499	0.94983	1	18008	0	-0.46837
DCAF5	4	0.014658	0.047366	0.885228	1014	1	-0.10574	0.31618	0.46089	1	8659	1	-0.10574
RPN1	4	0.014732	0.047532	0.885228	1015	2	-0.78184	0.83419	0.83358	1	15742	0	-0.78184
RBM7	4	0.014757	0.04759	0.885228	1016	3	-0.86911	0.97248	0.97244	1	18474	0	-0.86911
SFR1	4	0.01476	0.047597	0.885228	1017	2	-0.037972	0.43208	0.57909	1	10841	2	-0.037972
ZNF664-FAM101A	4	0.014782	0.047641	0.885228	1018	3	-0.75545	0.96684	0.96678	1	18346	0	-0.75545
TTI1	4	0.014837	0.047768	0.885228	1019	2	-0.2522	0.31295	0.45767	1	8586	1	-0.2522
NXPH4	4	0.01484	0.047773	0.885228	1020	2	-0.22843	0.18467	0.32794	1	6191	2	-0.22843
ETFA	4	0.014861	0.047831	0.885228	1021	3	-0.81491	0.42487	0.57167	1	10703	1	-0.81491
HIF1A	4	0.014894	0.047914	0.885228	1022	2	-0.23565	0.05531	0.13228	0.971028	2599	2	-0.23565
KIF9	4	0.014914	0.047959	0.885228	1023	2	-0.3144	0.16718	0.3101	1	5868	2	-0.3144
PRKRIP1	4	0.014933	0.047997	0.885228	1024	3	-1.1625	0.53377	0.63698	1	11958	1	-1.1625
SSX4	4	0.014933	0.047997	0.885228	1025	3	-1.0511	0.53377	0.63698	1	11957	1	-1.0511
DNAJB12	4	0.014965	0.048071	0.885228	1026	3	-1.3134	0.83562	0.835	1	15777	0	-1.3134
IQGAP2	4	0.014966	0.048074	0.885228	1027	3	-1.2461	0.57761	0.65806	1	12373	1	-1.2461
OCEL1	4	0.015001	0.04815	0.885228	1028	3	-1.2377	0.47019	0.60923	1	11414	1	-1.2377
FAM207A	4	0.015016	0.048182	0.885228	1029	1	-0.095894	0.40974	0.55626	1	10421	1	-0.095894
TCEAL7	4	0.015034	0.048219	0.885228	1030	3	-0.90427	0.93454	0.9344	1	17701	0	-0.90427
TEK	4	0.015034	0.048219	0.885228	1031	3	-0.97338	0.96997	0.96991	1	18416	0	-0.97338
OVOL1	4	0.015068	0.048301	0.885228	1032	1	-0.060786	0.86249	0.86207	1	16295	0	-0.060786
RAD51B	4	0.015082	0.048334	0.885228	1033	3	-1.0461	0.54707	0.64317	1	12090	1	-1.0461
RNF4	4	0.015103	0.048376	0.885228	1034	3	-0.85457	0.95447	0.95436	1	18098	0	-0.85457
DIMT1	4	0.01511	0.048386	0.885228	1035	3	-1.5041	0.89798	0.8977	1	17013	0	-1.5041
PCDHGA9	4	0.015114	0.048398	0.885228	1036	2	-0.68283	0.79257	0.79534	1	14962	1	-0.68283
CSTF2T	4	0.015119	0.04841	0.885228	1037	3	-0.27377	0.3874	0.53343	1	10001	1	-0.27377
CORO1C	4	0.01514	0.048454	0.885228	1038	2	-0.48974	0.84665	0.84604	1	15994	0	-0.48974
AGAP11	4	0.01517	0.048509	0.885228	1039	1	0.70691	0.038488	0.099326	0.951146	1991	3	0.70691
OR2M3	4	0.015194	0.04855	0.885228	1040	3	-1.0405	0.98048	0.98052	1	18633	0	-1.0405
RTEL1	4	0.015194	0.04855	0.885228	1041	3	-1.6261	0.88016	0.87969	1	16648	0	-1.6261
FOXS1	4	0.015221	0.048609	0.885228	1042	1	0.09093	0.1298	0.26716	1	5073	1	0.09093
FANCM	4	0.015222	0.04861	0.885228	1043	3	-1.9331	0.82161	0.8214	1	15485	1	-1.9331
NCK2	4	0.015222	0.04861	0.885228	1044	3	-1.1486	0.81732	0.81738	1	15401	1	-1.1486
ZNF367	4	0.015272	0.048717	0.885228	1045	2	0.18127	0.12366	0.25664	0.999434	4904	2	0.18127
RBM19	4	0.015293	0.048758	0.885228	1046	2	-1.0581	0.35078	0.49618	1	9305	1	-1.0581
TTR	4	0.01534	0.048869	0.885228	1047	2	-0.51027	0.87838	0.87795	1	16608	0	-0.51027
EIF2B4	4	0.015355	0.048903	0.885228	1048	3	-0.94875	0.97746	0.97749	1	18573	0	-0.94875
CCNG2	4	0.015366	0.048919	0.885228	1049	2	-0.51417	0.79901	0.80096	1	15067	1	-0.51417
KCNH4	4	0.015375	0.048936	0.885228	1050	3	-0.49799	0.93537	0.93525	1	17722	0	-0.49799
OR2H1	4	0.015388	0.048963	0.885228	1051	3	-0.93143	0.9738	0.97374	1	18500	0	-0.93143
GPR157	4	0.01542	0.04903	0.885228	1052	3	-0.44258	0.80691	0.80792	1	15200	1	-0.44258
CACNA2D3	4	0.015426	0.049048	0.885228	1053	2	-0.58434	0.48999	0.61769	1	11574	1	-0.58434
NMUR1	4	0.015437	0.049071	0.885228	1054	3	-0.5212	0.51849	0.63007	1	11818	1	-0.5212
GALK1	4	0.015477	0.049167	0.885228	1055	3	-0.46242	0.81776	0.81777	1	15408	1	-0.46242
DCHS1	4	0.015528	0.049277	0.885228	1056	2	-0.60129	0.54661	0.64295	1	12082	1	-0.60129
CFLAR	4	0.015531	0.049281	0.885228	1057	2	-1.319	0.92844	0.92824	1	17611	0	-1.319
RPS8	4	0.015531	0.049281	0.885228	1058	3	-2.93	0.87002	0.8696	1	16448	0	-2.93
RBBP5	4	0.015531	0.049281	0.885228	1059	2	-0.94795	0.063976	0.14881	0.97479	2902	2	-0.94795
TICRR	4	0.015531	0.049281	0.885228	1060	2	-2.1149	0.36851	0.51415	1	9648	1	-2.1149
CNOT6L	4	0.015551	0.049327	0.885228	1061	3	-0.75559	0.8954	0.89509	1	16951	0	-0.75559
SMCHD1	4	0.01558	0.049394	0.885228	1062	2	-0.86999	0.3093	0.45392	1	8525	1	-0.86999
RBBP9	4	0.015603	0.049445	0.885228	1063	3	-0.76132	0.5962	0.66756	1	12545	1	-0.76132
JAK3	4	0.015656	0.049553	0.885228	1064	1	-0.12102	0.43578	0.58279	1	10906	1	-0.12102
HDAC11	4	0.015656	0.049553	0.885228	1065	1	-0.054093	0.19834	0.34174	1	6445	1	-0.054093
ADRBK1	4	0.01566	0.049562	0.885228	1066	3	-0.99687	0.56422	0.6515	1	12257	1	-0.99687
NUDT5	4	0.015678	0.049607	0.885228	1067	3	-0.69209	0.98204	0.98207	1	18673	0	-0.69209
PAQR3	4	0.015732	0.049718	0.885228	1068	3	-0.88323	0.98133	0.98136	1	18658	0	-0.88323
RGS3	4	0.015733	0.049719	0.885228	1069	1	-0.074233	0.27368	0.41795	1	7837	2	-0.074233
CCND1	4	0.01576	0.049774	0.885228	1070	3	-0.87406	0.5064	0.62475	1	11716	1	-0.87406
FAM20B	4	0.015778	0.04981	0.885228	1071	2	-0.40516	0.31359	0.45832	1	8599	2	-0.40516
SFT2D2	4	0.015778	0.04981	0.885228	1072	2	-0.6176	0.58786	0.66327	1	12467	1	-0.6176
MRPS14	4	0.015823	0.049898	0.885228	1073	3	-1.1312	0.94658	0.94654	1	17942	0	-1.1312
KCNJ8	4	0.015837	0.049933	0.885228	1074	2	-0.23015	0.32381	0.46856	1	8807	2	-0.23015
PSMD5	4	0.015887	0.050049	0.885228	1075	3	-0.77885	0.32114	0.46583	1	8755	1	-0.77885
GPR101	4	0.015897	0.050071	0.885228	1076	3	-0.62386	0.85651	0.85604	1	16181	0	-0.62386
C11orf63	4	0.015923	0.050125	0.885228	1077	2	-0.4848	0.64017	0.69118	1	12975	1	-0.4848
PNP	4	0.015938	0.050159	0.885228	1078	3	-0.77363	0.95626	0.95619	1	18131	0	-0.77363
RANBP10	4	0.015938	0.050159	0.885228	1079	3	-0.65	0.97826	0.9783	1	18588	0	-0.65
CLPX	4	0.015953	0.050198	0.885228	1080	2	-0.45475	0.54239	0.64096	1	12041	1	-0.45475
HCN2	4	0.015954	0.050201	0.885228	1081	3	-0.56571	0.12071	0.2515	0.997343	4814	1	-0.56571
IKZF2	4	0.015966	0.050235	0.885228	1082	3	-1.0585	0.90132	0.90097	1	17079	0	-1.0585
TXNRD3NB	4	0.015997	0.0503	0.885228	1083	2	-0.58076	0.78186	0.78641	1	14793	1	-0.58076
ZNF93	4	0.016016	0.050345	0.885228	1084	3	-0.81374	0.39573	0.54195	1	10157	1	-0.81374
NARS	4	0.016016	0.050345	0.885228	1085	3	-1.1866	0.0047835	0.01677	0.829062	384	1	-1.1866
EIF6	4	0.016066	0.050466	0.885442	1086	2	-0.31503	0.25966	0.4038	1	7562	2	-0.31503
DDX4	4	0.016066	0.050466	0.885442	1087	3	-0.93355	0.95884	0.95879	1	18177	0	-0.93355
KRT3	4	0.01614	0.050623	0.885442	1088	3	-0.64658	0.77507	0.78093	1	14690	1	-0.64658
PPIH	4	0.016143	0.05063	0.885442	1089	3	-0.76758	0.46265	0.60613	1	11352	1	-0.76758
ADGRE5	4	0.016147	0.050639	0.885442	1090	2	-0.93885	0.7673	0.77485	1	14568	1	-0.93885
ZC3H13	4	0.016184	0.050716	0.885442	1091	2	-0.43412	0.71464	0.73657	1	13862	1	-0.43412
PDCD6IP	4	0.016194	0.050739	0.885442	1092	3	-0.94046	0.78414	0.78829	1	14828	1	-0.94046
CYP4B1	4	0.016245	0.050865	0.885442	1093	2	-0.2884	0.87475	0.8743	1	16533	0	-0.2884
LCN15	4	0.016248	0.05087	0.885442	1094	3	-0.73858	0.6338	0.68767	1	12917	1	-0.73858
FOXP1	4	0.016296	0.050981	0.885442	1095	2	-0.25446	0.082963	0.18438	0.98354	3568	2	-0.25446
HGC6.3	2	0.016316	0.03047	0.881613	1096	2	-1.9015	0.98368	0.98358	1	18711	0	-1.9015
BRE	4	0.01638	0.051154	0.885442	1097	2	-1.1197	0.97227	0.97223	1	18469	0	-1.1197
CDON	4	0.016385	0.051165	0.885442	1098	3	-1.0737	0.048914	0.11973	0.961588	2377	1	-1.0737
KBTBD8	4	0.016407	0.051211	0.885442	1099	3	-1.3118	0.76571	0.77358	1	14540	1	-1.3118
TRPM3	4	0.016428	0.051258	0.885442	1100	3	-0.72807	0.59496	0.66694	1	12532	1	-0.72807
CEACAM3	4	0.016436	0.051278	0.885442	1101	3	-0.60864	0.537	0.63847	1	11990	1	-0.60864
UBE2F	4	0.01645	0.051307	0.885442	1102	2	-0.36446	0.76436	0.77256	1	14520	1	-0.36446
TEKT5	4	0.01647	0.051364	0.885442	1103	3	-0.76234	0.56032	0.64957	1	12215	1	-0.76234
CXCL17	4	0.016489	0.051392	0.885442	1104	2	-0.47339	0.51369	0.62789	1	11778	1	-0.47339
TMEM14B	4	0.016501	0.051416	0.885442	1105	2	-0.3535	0.062734	0.14644	0.97479	2856	1	-0.3535
GATAD1	4	0.016543	0.051504	0.885442	1106	3	-1.1954	0.95952	0.95943	1	18191	0	-1.1954
BHMT	4	0.016543	0.051504	0.885442	1107	3	-0.90717	0.83574	0.8351	1	15779	0	-0.90717
PHF11	4	0.016552	0.051524	0.885442	1108	1	0.35052	0.086882	0.19144	0.984075	3704	2	0.35052
ERCC2	4	0.016574	0.051567	0.885442	1109	3	-0.96816	0.96096	0.96087	1	18220	0	-0.96816
FCHO2	4	0.016603	0.051628	0.885442	1110	3	-1.1445	0.96175	0.96167	1	18237	0	-1.1445
CYTH1	4	0.016603	0.05163	0.885442	1111	1	0.27617	0.18984	0.33317	1	6277	2	0.27617
CDC34	4	0.016654	0.051742	0.885442	1112	2	-0.70567	0.57525	0.65689	1	12351	1	-0.70567
IFNAR1	4	0.01669	0.051814	0.885442	1113	3	-1.0745	0.89822	0.89792	1	17020	0	-1.0745
FERD3L	4	0.016706	0.051852	0.885442	1114	2	-0.37622	0.041534	0.10534	0.957433	2098	1	-0.37622
GFER	4	0.016737	0.051916	0.885442	1115	3	-2.1046	0.56702	0.65284	1	12275	1	-2.1046
PGP	4	0.016757	0.051966	0.885442	1116	3	-0.98792	0.78226	0.78674	1	14798	1	-0.98792
TMEM245	4	0.016808	0.05207	0.885442	1117	2	-0.41843	0.8813	0.88082	1	16669	0	-0.41843
FUBP1	4	0.016843	0.052148	0.885442	1118	3	-0.75609	0.65405	0.69899	1	13129	1	-0.75609
SCO1	4	0.016854	0.05217	0.885442	1119	3	-1.3732	0.98451	0.98452	1	18724	0	-1.3732
SERPINB5	4	0.016859	0.052181	0.885442	1120	2	-0.50291	0.64038	0.6913	1	12978	1	-0.50291
C14orf169	4	0.016903	0.052282	0.885442	1121	2	-0.44398	0.023594	0.068973	0.935194	1394	1	-0.44398
SPAST	4	0.016906	0.052285	0.885442	1122	3	-0.63458	0.2458	0.38978	1	7316	1	-0.63458
KIAA2013	4	0.01691	0.052298	0.885442	1123	1	0.02838	0.45377	0.60106	1	11249	1	0.02838
OR52N4	4	0.016961	0.052418	0.885442	1124	3	-0.80357	0.36776	0.5134	1	9637	1	-0.80357
GKAP1	4	0.016972	0.05244	0.885442	1125	3	-0.94425	0.1499	0.29257	1	5529	1	-0.94425
LAMTOR4	4	0.016986	0.052477	0.885442	1126	3	-0.96079	0.92002	0.91984	1	17455	0	-0.96079
NEK10	4	0.017038	0.052598	0.885442	1127	2	-0.31786	0.44369	0.59079	1	11053	1	-0.31786
COL25A1	4	0.017038	0.052598	0.885442	1128	2	-0.55222	0.59525	0.66709	1	12536	1	-0.55222
GYS1	4	0.017045	0.052617	0.885442	1129	2	-0.39784	0.28728	0.43168	1	8106	2	-0.39784
GAL3ST3	4	0.017045	0.052617	0.885442	1130	2	-0.7754	0.69994	0.72695	1	13667	1	-0.7754
HIST1H2AJ	4	0.01708	0.052685	0.885442	1131	2	-0.79789	0.90872	0.90846	1	17235	0	-0.79789
RBBP8NL	4	0.017114	0.052768	0.885442	1132	3	-0.96396	0.0041639	0.014668	0.814536	343	1	-0.96396
DYNLRB2	4	0.017115	0.052768	0.885442	1133	1	0.43719	0.15732	0.30011	1	5682	2	0.43719
TUBB8	4	0.017161	0.05287	0.885442	1134	3	-1.1543	0.4136	0.56019	1	10506	1	-1.1543
TCEB2	4	0.017161	0.05287	0.885442	1135	3	-1.8484	0.96953	0.96948	1	18405	0	-1.8484
CLDN22	4	0.017161	0.05287	0.885442	1136	3	-1.4116	0.98243	0.98245	1	18682	0	-1.4116
HOXC5	4	0.017166	0.05288	0.885442	1137	3	-0.86063	0.77863	0.78377	1	14739	1	-0.86063
ELAC2	4	0.017195	0.052941	0.885442	1138	2	-0.72079	0.90969	0.90945	1	17250	0	-0.72079
POLR3F	4	0.017243	0.053044	0.885442	1139	2	0.034509	0.15334	0.29606	1	5605	2	0.034509
NDUFAF7	4	0.017243	0.053044	0.885442	1140	1	0.76132	0.014919	0.04878	0.899391	1034	2	0.76132
PRR20B	4	0.017253	0.053064	0.885442	1141	3	-1.3176	0.91071	0.91049	1	17266	0	-1.3176
HSPBP1	4	0.017288	0.053139	0.885442	1142	3	-0.7246	0.15116	0.29386	1	5558	1	-0.7246
HSF4	4	0.017306	0.053181	0.885442	1143	3	-0.80953	0.88877	0.88843	1	16816	0	-0.80953
SPACA3	4	0.017319	0.053208	0.885442	1144	2	-0.11093	0.14215	0.28468	1	5389	2	-0.11093
INIP	4	0.017334	0.053247	0.885442	1145	2	-0.73299	0.64652	0.69473	1	13042	1	-0.73299
FCF1	4	0.01737	0.053322	0.885442	1146	3	-1.579	0.0358	0.093863	0.948702	1888	1	-1.579
CLEC12A	4	0.01737	0.053322	0.885442	1147	3	-0.784	0.89527	0.89498	1	16948	0	-0.784
WBP11	4	0.01737	0.053322	0.885442	1148	3	-1.5755	0.60477	0.67204	1	12620	1	-1.5755
KRTAP10-2	4	0.01737	0.053322	0.885442	1149	1	-0.14987	0.38265	0.52863	1	9918	1	-0.14987
COA3	3	0.017393	0.04523	0.8842	1150	3	-0.90056	0.97421	0.97437	1	18511	0	-0.90056
SAA2	4	0.017417	0.053425	0.885761	1151	3	-1.2049	0.8257	0.82523	1	15573	1	-1.2049
SOS2	4	0.017422	0.053434	0.885761	1152	1	0.088573	0.50629	0.62471	1	11714	1	0.088573
GTF2F1	4	0.017473	0.053533	0.886632	1153	2	-0.29835	0.172	0.31502	1	5954	1	-0.29835
PDCD11	4	0.017524	0.053644	0.887707	1154	2	-0.73286	0.48488	0.61554	1	11536	1	-0.73286
ATRNL1	4	0.017602	0.053817	0.88852	1155	3	-0.67897	0.98172	0.98175	1	18669	0	-0.67897
FAM174A	4	0.017626	0.053862	0.88852	1156	2	0.032444	0.16663	0.30953	1	5858	2	0.032444
DKKL1	4	0.017641	0.053887	0.88852	1157	3	-0.73846	0.24592	0.38991	1	7319	1	-0.73846
PPP3R2	4	0.01765	0.0539	0.88852	1158	3	-0.68367	0.96493	0.96489	1	18305	0	-0.68367
KIR3DL1	4	0.017677	0.053952	0.88852	1159	2	-0.69095	0.82095	0.82078	1	15475	1	-0.69095
SLC25A10	4	0.017728	0.054073	0.88852	1160	3	-0.57751	0.97733	0.97737	1	18572	0	-0.57751
BAP1	4	0.017732	0.054079	0.88852	1161	3	-1.4677	0.23814	0.38208	1	7179	1	-1.4677
SLC41A3	4	0.017738	0.054095	0.88852	1162	2	-0.58281	0.71568	0.73732	1	13874	1	-0.58281
COLEC11	4	0.017779	0.054186	0.88852	1163	1	-0.14884	0.77743	0.78282	1	14725	1	-0.14884
ANAPC11	4	0.017789	0.054205	0.88852	1164	3	-1.2464	0.54047	0.64009	1	12020	1	-1.2464
EBF1	4	0.017789	0.054205	0.88852	1165	3	-1.0762	0.87684	0.8764	1	16573	0	-1.0762
ZRANB3	4	0.017852	0.054349	0.889115	1166	3	-0.65283	0.57265	0.65557	1	12322	1	-0.65283
AP1B1	4	0.017856	0.054357	0.889115	1167	3	-0.9905	0.93626	0.93617	1	17735	0	-0.9905
HP	4	0.017882	0.054409	0.889115	1168	1	-0.27671	0.91849	0.91829	1	17419	0	-0.27671
LHFPL5	4	0.017907	0.054473	0.889115	1169	2	-0.43393	0.87404	0.8736	1	16517	0	-0.43393
TBC1D3L	4	0.017907	0.054474	0.889115	1170	3	-1.5692	0.96881	0.96875	1	18389	0	-1.5692
VAMP5	4	0.017958	0.05458	0.889844	1171	3	-0.65566	0.38851	0.53455	1	10024	1	-0.65566
USP17L17	4	0.017972	0.054611	0.889844	1172	3	-1.0398	0.96374	0.96369	1	18276	0	-1.0398
VWA8	4	0.018035	0.054741	0.891195	1173	3	-0.41763	0.80137	0.80298	1	15113	1	-0.41763
NANS	4	0.01808	0.054841	0.891304	1174	3	-0.65944	0.95308	0.95297	1	18076	0	-0.65944
NCK1	4	0.01808	0.054841	0.891304	1175	2	-0.46742	0.76392	0.77221	1	14517	1	-0.46742
DCDC5	4	0.018137	0.054973	0.891959	1176	1	-0.11582	0.74243	0.75608	1	14194	1	-0.11582
CNOT1	4	0.018139	0.054975	0.891959	1177	3	-1.139	0.82539	0.82493	1	15565	1	-1.139
ABCB6	4	0.018206	0.05512	0.892445	1178	3	-0.91251	0.86288	0.86245	1	16304	0	-0.91251
AQP7	4	0.018239	0.055195	0.892445	1179	1	0.2071	0.40472	0.5511	1	10331	2	0.2071
SPINK9	4	0.018246	0.055208	0.892445	1180	3	-0.85074	0.33749	0.48254	1	9064	1	-0.85074
DNAJB13	4	0.018273	0.055273	0.892445	1181	2	-1.0464	0.94534	0.94523	1	17924	0	-1.0464
ANKHD1	4	0.018293	0.055316	0.892445	1182	3	-0.70585	0.87387	0.87344	1	16515	0	-0.70585
CYP11B1	4	0.018305	0.055342	0.892445	1183	2	-0.69081	0.44644	0.59361	1	11112	1	-0.69081
OR51T1	4	0.018324	0.055387	0.892445	1184	3	-0.5134	0.88262	0.88218	1	16696	0	-0.5134
STXBP6	4	0.018342	0.05542	0.892445	1185	1	0.16629	0.22643	0.37027	1	6979	2	0.16629
GRIN3A	4	0.018345	0.055425	0.892445	1186	3	-0.91018	0.32995	0.47488	1	8918	1	-0.91018
SLC39A6	4	0.018404	0.055555	0.892766	1187	3	-0.82597	0.78887	0.79221	1	14905	1	-0.82597
ISG15	4	0.018404	0.055557	0.892766	1188	3	-0.88361	0.92088	0.92067	1	17477	0	-0.88361
COMMD3-BMI1	4	0.018418	0.055585	0.892766	1189	1	0.55095	0.10629	0.22637	0.988485	4364	3	0.55095
BPIFB1	4	0.018484	0.055735	0.892894	1190	2	-0.50537	0.44456	0.59169	1	11076	1	-0.50537
SPEN	4	0.018495	0.055758	0.892894	1191	1	-0.031173	0.49594	0.62024	1	11628	1	-0.031173
ALPL	4	0.018507	0.055787	0.892894	1192	3	-0.76679	0.17859	0.32173	1	6066	1	-0.76679
USH1C	4	0.018508	0.05579	0.892894	1193	2	-0.4248	0.30765	0.45224	1	8495	1	-0.4248
DCAF4L1	4	0.018546	0.055867	0.892894	1194	3	-0.63959	0.90672	0.90645	1	17195	0	-0.63959
ALDOA	4	0.01856	0.055896	0.892894	1195	3	-0.98639	0.55948	0.64912	1	12206	1	-0.98639
TEKT2	4	0.018597	0.05598	0.892894	1196	1	0.44771	0.13002	0.26752	1	5080	3	0.44771
TIPIN	4	0.018672	0.056139	0.892894	1197	2	-1.7727	0.42742	0.57429	1	10743	1	-1.7727
CT47A6	4	0.018672	0.056139	0.892894	1198	2	-0.14712	0.83076	0.83016	1	15682	1	-0.14712
SLCO6A1	4	0.0187	0.056193	0.892894	1199	3	-0.63094	0.24357	0.38753	1	7274	1	-0.63094
SLC7A7	4	0.018709	0.056215	0.892894	1200	3	-0.71818	0.92756	0.92733	1	17599	0	-0.71818
VGLL4	4	0.018725	0.056247	0.892894	1201	3	-0.46494	0.22824	0.37209	1	7016	1	-0.46494
PTPN20	4	0.018725	0.056247	0.892894	1202	1	-0.070278	0.90534	0.90502	1	17166	0	-0.070278
EIF3B	4	0.018725	0.056247	0.892894	1203	3	-2.1115	0.89567	0.89535	1	16956	0	-2.1115
KIF23	4	0.018814	0.056449	0.894972	1204	3	-1.2417	0.56449	0.65163	1	12261	1	-1.2417
OR8B2	4	0.018852	0.056531	0.894972	1205	2	-0.1523	0.27744	0.42176	1	7909	1	-0.1523
FAM111B	4	0.018856	0.05654	0.894972	1206	3	-0.74073	0.78919	0.79247	1	14912	1	-0.74073
C11orf80	4	0.018888	0.056608	0.894972	1207	2	-0.81843	0.96647	0.9664	1	18336	0	-0.81843
TUBA1A	4	0.018903	0.056638	0.894972	1208	2	-0.21453	0.32405	0.46884	1	8811	2	-0.21453
GBA2	4	0.018941	0.056724	0.894972	1209	2	-0.46591	0.82072	0.82057	1	15471	1	-0.46591
PWP2	4	0.018955	0.056754	0.894972	1210	3	-2.0753	0.51613	0.62903	1	11794	1	-2.0753
DESI1	4	0.018969	0.056784	0.894972	1211	3	-0.51585	0.0072075	0.024728	0.844153	553	1	-0.51585
CFL1	4	0.018994	0.056837	0.894972	1212	3	-0.66422	0.55275	0.6459	1	12145	1	-0.66422
TIGD6	4	0.019006	0.056864	0.894972	1213	1	0.33574	0.35794	0.50339	1	9445	2	0.33574
LIM2	4	0.019018	0.056893	0.894972	1214	3	-0.55875	0.95646	0.9564	1	18135	0	-0.55875
FASTKD2	4	0.019049	0.056965	0.895376	1215	2	-0.62553	0.22301	0.36684	1	6906	2	-0.62553
MTCH1	4	0.019108	0.057093	0.896303	1216	1	-0.080499	0.77983	0.78474	1	14758	1	-0.080499
GNB1	4	0.019126	0.057136	0.896303	1217	3	-0.99462	0.97137	0.97134	1	18455	0	-0.99462
PLA2G12B	4	0.019159	0.057198	0.896303	1218	1	0.43469	0.11409	0.24007	0.991668	4613	3	0.43469
AATF	4	0.019166	0.057212	0.896303	1219	3	-0.93017	0.93492	0.93479	1	17713	0	-0.93017
CNNM4	4	0.01921	0.057299	0.896676	1220	2	0.087326	0.24707	0.39107	1	7343	2	0.087326
FSIP1	4	0.019224	0.057329	0.896676	1221	3	-0.73726	0.044691	0.11159	0.957433	2219	1	-0.73726
AGBL4	4	0.019296	0.057503	0.898118	1222	2	0.030413	0.13994	0.28248	1	5338	2	0.030413
TCP11	4	0.019312	0.057533	0.898118	1223	1	-0.1257	0.89154	0.89124	1	16873	0	-0.1257
TPK1	4	0.019353	0.057632	0.898118	1224	2	-0.59891	0.42742	0.57429	1	10742	1	-0.59891
KRTAP22-2	4	0.019417	0.057772	0.898118	1225	3	-0.742	0.45795	0.60421	1	11311	1	-0.742
YWHAG	4	0.01944	0.057819	0.898118	1226	3	-0.81334	0.91477	0.91456	1	17343	0	-0.81334
SPR	4	0.01944	0.057819	0.898118	1227	1	0.063357	0.45453	0.60184	1	11262	2	0.063357
PTS	4	0.019467	0.057878	0.898118	1228	3	-0.93932	0.55856	0.64868	1	12198	1	-0.93932
MEF2BNB-MEF2B	4	0.019467	0.057878	0.898118	1229	2	-0.2301	0.82	0.81988	1	15459	1	-0.2301
CAPRIN1	4	0.019509	0.057966	0.898118	1230	3	-0.95838	0.30816	0.45277	1	8499	1	-0.95838
SLC17A1	4	0.019516	0.057977	0.898118	1231	2	-0.37772	0.90275	0.90241	1	17107	0	-0.37772
F9	4	0.019567	0.058077	0.898118	1232	2	-0.71002	0.96672	0.96667	1	18342	0	-0.71002
EXOC3L1	4	0.019598	0.058133	0.898118	1233	3	-0.74873	0.94854	0.9485	1	17983	0	-0.74873
RPF2	4	0.019611	0.058161	0.898118	1234	3	-1.9417	0.83513	0.83452	1	15766	0	-1.9417
CLK1	4	0.019618	0.058177	0.898118	1235	2	-0.02143	0.44368	0.59078	1	11050	2	-0.02143
BCAS2	4	0.019695	0.058331	0.898118	1236	2	-0.18546	0.62842	0.68475	1	12860	1	-0.18546
LOC100652758	4	0.019721	0.058389	0.898118	1237	2	-0.82652	0.74344	0.75682	1	14204	1	-0.82652
PPP4C	4	0.019721	0.058389	0.898118	1238	2	-1.1373	0.80121	0.80286	1	15109	1	-1.1373
ATG101	4	0.019731	0.058413	0.898118	1239	3	-0.6411	0.70309	0.72896	1	13713	1	-0.6411
TMEM151B	4	0.019763	0.058473	0.898118	1240	3	-0.69193	0.68413	0.71707	1	13484	1	-0.69193
AMOT	4	0.019771	0.058489	0.898118	1241	1	-0.0085577	0.15847	0.30125	1	5706	1	-0.0085577
RPL37A	4	0.019792	0.058537	0.898118	1242	3	-1.6122	0.21019	0.3538	1	6664	1	-1.6122
PRPF39	4	0.019822	0.058606	0.898118	1243	2	-0.32445	0.20532	0.3488	1	6575	1	-0.32445
AKR1C1	4	0.019824	0.058607	0.898118	1244	3	-0.62703	0.23759	0.38154	1	7168	1	-0.62703
C3	4	0.019861	0.05869	0.898118	1245	2	-0.37109	0.76711	0.7747	1	14563	1	-0.37109
UBE2Q2	4	0.019873	0.058721	0.898118	1246	1	0.37374	0.1426	0.28513	1	5399	2	0.37374
ATP12A	4	0.019902	0.058789	0.898118	1247	3	-0.55321	0.88495	0.88453	1	16739	0	-0.55321
GRM2	4	0.019924	0.058838	0.898118	1248	1	-0.14539	0.62434	0.68256	1	12815	1	-0.14539
FAM214B	4	0.019976	0.058945	0.898118	1249	3	-0.8054	0.64806	0.69561	1	13058	1	-0.8054
TNFRSF10D	4	0.019976	0.058945	0.898118	1250	3	-0.90354	0.89135	0.89103	1	16870	0	-0.90354
AKIP1	4	0.020027	0.059039	0.898118	1251	3	-1.3209	0.72086	0.7409	1	13938	1	-1.3209
BCR	4	0.020027	0.059039	0.898118	1252	2	-0.89735	0.7855	0.78939	1	14849	1	-0.89735
MECP2	4	0.020027	0.059039	0.898118	1253	2	-0.51198	0.93078	0.93053	1	17655	0	-0.51198
DUS3L	4	0.020063	0.059119	0.898118	1254	2	-0.54843	0.82243	0.82219	1	15505	1	-0.54843
FAM160A2	4	0.020085	0.059176	0.898118	1255	3	-0.81271	0.5828	0.66068	1	12427	1	-0.81271
CLEC2L	4	0.020122	0.059269	0.898118	1256	3	-1.1058	0.73519	0.75093	1	14116	1	-1.1058
VPS8	4	0.02018	0.059379	0.898118	1257	2	-0.21948	0.66118	0.70315	1	13214	1	-0.21948
SLC26A6	4	0.02018	0.059379	0.898118	1258	1	0.28946	0.20913	0.35272	1	6649	2	0.28946
VWC2L	4	0.02018	0.059379	0.898118	1259	3	-0.50894	0.97159	0.97156	1	18459	0	-0.50894
NPAS1	4	0.020198	0.059421	0.898118	1260	3	-0.73994	0.865	0.86458	1	16345	0	-0.73994
XPC	4	0.020233	0.059495	0.898118	1261	3	-0.9756	0.96374	0.96369	1	18277	0	-0.9756
EFNA5	4	0.020233	0.059495	0.898118	1262	3	-1.1213	0.81023	0.81087	1	15260	1	-1.1213
SQSTM1	4	0.020249	0.059532	0.898118	1263	2	-0.25649	0.753	0.76397	1	14348	1	-0.25649
ZNF35	4	0.020278	0.059591	0.898118	1264	2	-0.28382	0.79219	0.795	1	14955	1	-0.28382
NRTN	4	0.020282	0.059601	0.898118	1265	1	0.058842	0.12338	0.25614	0.99848	4894	2	0.058842
PSMC4	4	0.020291	0.059619	0.898118	1266	3	-1.2259	0.98199	0.98202	1	18672	0	-1.2259
MAS1	4	0.020418	0.059894	0.898118	1267	3	-0.86155	0.98037	0.98041	1	18631	0	-0.86155
NOM1	4	0.020424	0.059908	0.898118	1268	3	-1.6966	0.47195	0.61	1	11428	1	-1.6966
CX3CL1	3	0.020448	0.052697	0.885442	1269	3	-0.36699	0.97955	0.97967	1	18615	0	-0.36699
MLN	4	0.020455	0.059973	0.898118	1270	3	-0.90768	0.90747	0.90724	1	17209	0	-0.90768
TMEM115	4	0.020455	0.059973	0.898118	1271	3	-0.88538	0.31825	0.46295	1	8697	1	-0.88538
SLC38A1	4	0.020455	0.059973	0.898118	1272	3	-0.74747	0.29793	0.44239	1	8313	1	-0.74747
RSPO4	4	0.020486	0.060036	0.898118	1273	1	0.42306	0.21818	0.36194	1	6817	2	0.42306
CTTN	4	0.020491	0.060047	0.898118	1274	3	-1.3628	0.20231	0.3458	1	6519	1	-1.3628
DDX5	4	0.020537	0.06014	0.898118	1275	3	-1.4833	0.38102	0.52697	1	9882	1	-1.4833
MRPL55	4	0.020549	0.060168	0.898118	1276	2	-0.59781	0.25823	0.40237	1	7537	1	-0.59781
LANCL2	4	0.020572	0.060222	0.898118	1277	3	-1.6127	0.26925	0.41342	1	7739	1	-1.6127
ARHGAP8	4	0.020588	0.06026	0.898118	1278	2	-0.13753	0.051359	0.12459	0.969944	2453	2	-0.13753
DDX20	4	0.02062	0.060325	0.898118	1279	3	-1.3602	0.54443	0.64192	1	12064	1	-1.3602
GABRA3	4	0.020639	0.060363	0.898118	1280	2	-0.46972	0.81348	0.81386	1	15332	1	-0.46972
INTS10	4	0.020656	0.060393	0.898118	1281	3	-1.1649	0.82329	0.82301	1	15522	1	-1.1649
KIAA1211L	4	0.020666	0.060413	0.898118	1282	3	-0.65054	0.75075	0.76226	1	14309	1	-0.65054
GK	4	0.020666	0.060413	0.898118	1283	3	-1.034	0.98172	0.98175	1	18668	0	-1.034
SLC36A4	4	0.020681	0.060448	0.898118	1284	3	-0.96704	0.71403	0.73616	1	13854	1	-0.96704
ALG14	4	0.020694	0.060477	0.898118	1285	3	-0.57212	0.88752	0.88718	1	16795	0	-0.57212
TBX10	4	0.020715	0.060523	0.898118	1286	1	-0.20039	0.879	0.87855	1	16619	0	-0.20039
TMEM102	4	0.02078	0.060634	0.898118	1287	2	-0.36011	0.91301	0.9128	1	17309	0	-0.36011
PCDHGB7	4	0.02078	0.060634	0.898118	1288	3	-0.66731	0.57452	0.65652	1	12342	1	-0.66731
RNF187	4	0.020817	0.060715	0.898118	1289	2	0.012658	0.41258	0.5591	1	10476	2	0.012658
POLR2E	4	0.020817	0.060715	0.898118	1290	2	-0.43923	0.92198	0.9218	1	17503	0	-0.43923
XCL2	4	0.02083	0.060749	0.898118	1291	2	-0.64837	0.91321	0.91299	1	17313	0	-0.64837
ANO6	4	0.020843	0.06078	0.898118	1292	3	-0.90057	0.96706	0.967	1	18351	0	-0.90057
ZDHHC16	4	0.020843	0.06078	0.898118	1293	3	-0.75907	0.26315	0.40731	1	7635	1	-0.75907
CTDSP2	4	0.020894	0.060879	0.898118	1294	1	0.1576	0.059967	0.14117	0.97479	2764	2	0.1576
HAUS1	4	0.020906	0.060904	0.898118	1295	2	-1.0009	0.14336	0.28592	1	5414	2	-1.0009
ACER1	4	0.020906	0.060904	0.898118	1296	2	-1.4043	0.94824	0.94821	1	17970	0	-1.4043
DNAJC21	4	0.020948	0.060993	0.898118	1297	3	-1.0443	0.88212	0.88166	1	16683	0	-1.0443
TIPRL	4	0.020948	0.060993	0.898118	1298	3	-1.3341	0.3459	0.49118	1	9207	1	-1.3341
LYRM9	4	0.020996	0.061088	0.898822	1299	2	-0.40353	0.9742	0.97413	1	18510	0	-0.40353
GALNT7	4	0.021047	0.061202	0.898852	1300	2	-0.42479	0.43552	0.58252	1	10903	1	-0.42479
DPM3	4	0.02108	0.061277	0.898852	1301	3	-0.93612	0.92088	0.92067	1	17476	0	-0.93612
SMAD1	4	0.021097	0.061313	0.898852	1302	3	-0.77094	0.70618	0.73099	1	13758	1	-0.77094
OXNAD1	4	0.021098	0.061315	0.898852	1303	2	-0.22125	0.72901	0.74656	1	14050	1	-0.22125
ZNF107	4	0.021105	0.061334	0.898852	1304	3	-0.61283	0.18529	0.32856	1	6200	1	-0.61283
JOSD1	4	0.021145	0.061431	0.898852	1305	3	-0.65878	0.12816	0.26437	1	5020	1	-0.65878
MT3	4	0.021165	0.061471	0.898852	1306	3	-0.79328	0.79484	0.7973	1	14995	1	-0.79328
ADM2	4	0.0212	0.061552	0.898852	1307	1	0.050309	0.81753	0.81758	1	15405	1	0.050309
ITFG2	4	0.021251	0.061651	0.898852	1308	2	0.1433	0.071663	0.1634	0.977074	3188	2	0.1433
VARS2	4	0.021275	0.061704	0.898852	1309	3	-1.3966	0.96881	0.96875	1	18390	0	-1.3966
SPECC1L	4	0.021275	0.061704	0.898852	1310	3	-0.73342	0.2458	0.38978	1	7317	1	-0.73342
NAT10	4	0.021282	0.061719	0.898852	1311	2	-0.2849	0.21718	0.36093	1	6797	1	-0.2849
UGT1A10	4	0.021282	0.061719	0.898852	1312	2	-0.82575	0.83492	0.83432	1	15762	0	-0.82575
TIMM10B	4	0.021302	0.061748	0.898852	1313	1	0.0409	0.36819	0.51382	1	9641	2	0.0409
KIAA0895	4	0.021329	0.061807	0.89902	1314	2	-0.60215	0.87911	0.87866	1	16621	0	-0.60215
TMEM74B	4	0.021353	0.061861	0.899119	1315	1	-0.075492	0.30367	0.44821	1	8423	1	-0.075492
CACNB3	4	0.021387	0.061918	0.899271	1316	3	-0.89368	0.91242	0.91222	1	17293	0	-0.89368
SEMA3D	4	0.021412	0.061969	0.899332	1317	3	-1.2229	0.64748	0.69528	1	13053	1	-1.2229
KCNMB2	4	0.021455	0.062066	0.899388	1318	1	0.52836	0.031811	0.085783	0.94062	1739	3	0.52836
SSRP1	4	0.021532	0.06224	0.899388	1319	3	-0.88234	0.97078	0.97073	1	18440	0	-0.88234
USP49	4	0.021532	0.06224	0.899388	1320	3	-1.0036	0.90336	0.90302	1	17119	0	-1.0036
CCND3	4	0.021593	0.062376	0.899388	1321	3	-0.75701	0.93977	0.93973	1	17803	0	-0.75701
EIF3K	4	0.021607	0.06241	0.899388	1322	1	0.60868	0.020945	0.063373	0.927771	1302	3	0.60868
PDZK1IP1	4	0.021674	0.062537	0.899388	1323	2	-0.52373	0.91349	0.91327	1	17321	0	-0.52373
C9orf9	4	0.021684	0.062563	0.899388	1324	3	-1.0075	0.98348	0.9835	1	18708	0	-1.0075
INHBC	4	0.021742	0.062692	0.899388	1325	3	-1.0591	0.31408	0.45878	1	8614	1	-1.0591
HUWE1	4	0.02176	0.062732	0.899388	1326	3	-2.2111	0.79537	0.79778	1	15002	1	-2.2111
C21orf33	4	0.021862	0.062939	0.899388	1327	2	-0.45194	0.016271	0.05288	0.909218	1105	1	-0.45194
ARHGAP27	4	0.021893	0.062996	0.899388	1328	2	-0.64674	0.22418	0.36799	1	6932	1	-0.64674
TAL1	4	0.021906	0.063027	0.899388	1329	2	-0.43433	0.83638	0.83572	1	15794	0	-0.43433
MAP4K3	4	0.021988	0.0632	0.899388	1330	3	-1.249	0.86412	0.86371	1	16328	0	-1.249
PRDM7	4	0.022015	0.06326	0.899388	1331	1	-0.29001	0.5323	0.63631	1	11948	1	-0.29001
PF4V1	4	0.022015	0.06326	0.899388	1332	2	-0.20653	0.41413	0.5607	1	10518	2	-0.20653
CDH12	4	0.022015	0.06326	0.899388	1333	1	0.52213	0.15171	0.29442	1	5566	2	0.52213
OR1J1	4	0.022015	0.06326	0.899388	1334	3	-0.79381	0.63891	0.69047	1	12961	1	-0.79381
ALDH1L2	4	0.022015	0.06326	0.899388	1335	2	-0.3891	0.42793	0.57482	1	10750	1	-0.3891
ADGRF3	4	0.022113	0.063465	0.899388	1336	2	-0.60792	0.7603	0.76941	1	14463	1	-0.60792
LHFP	4	0.022149	0.063543	0.899388	1337	3	-0.67944	0.2501	0.39413	1	7402	1	-0.67944
PEX11A	4	0.022165	0.063585	0.899388	1338	2	-0.40546	0.45313	0.60041	1	11232	1	-0.40546
HFM1	4	0.022179	0.06362	0.899388	1339	3	-1.1815	0.92011	0.91992	1	17459	0	-1.1815
ANTXR2	4	0.022193	0.063653	0.899388	1340	2	-0.13519	0.30359	0.44813	1	8422	2	-0.13519
EVA1C	4	0.022195	0.063659	0.899388	1341	2	-1.081	0.68061	0.71488	1	13443	1	-1.081
DAGLB	4	0.022199	0.063669	0.899388	1342	3	-0.60494	0.94626	0.94619	1	17935	0	-0.60494
ANO1	4	0.022271	0.063821	0.899388	1343	3	-1.1308	0.91099	0.91077	1	17273	0	-1.1308
RPL7	4	0.022271	0.063821	0.899388	1344	3	-1.8119	0.85188	0.85131	1	16090	0	-1.8119
MYH3	4	0.022273	0.063823	0.899388	1345	2	-0.46012	0.83611	0.83547	1	15786	0	-0.46012
PRTFDC1	4	0.022334	0.063952	0.899388	1346	3	-0.72038	0.20264	0.34613	1	6528	1	-0.72038
IGBP1	4	0.022346	0.063978	0.899388	1347	1	-0.17731	0.87769	0.87725	1	16591	0	-0.17731
FCGR1B	4	0.022414	0.064102	0.899388	1348	3	-1.131	0.58574	0.66218	1	12454	1	-1.131
TOB1	4	0.022448	0.064173	0.899388	1349	2	-0.19408	0.67682	0.71252	1	13398	1	-0.19408
MARCHF8	4	0.022456	0.064194	0.899388	1350	2	-0.36693	0.88532	0.88493	1	16746	0	-0.36693
XRN1	4	0.022505	0.064303	0.899388	1351	3	-0.76355	0.35867	0.50417	1	9464	1	-0.76355
TMEM192	4	0.022524	0.06434	0.899388	1352	1	0.30021	0.18269	0.32591	1	6147	2	0.30021
MBD3L1	4	0.022575	0.064447	0.899388	1353	1	0.090843	0.627	0.68398	1	12847	1	0.090843
ZNF804B	4	0.022586	0.064474	0.899388	1354	3	-0.56892	0.057467	0.13638	0.971158	2682	1	-0.56892
RCN1	4	0.022586	0.064474	0.899388	1355	2	-0.91236	0.84863	0.84805	1	16032	0	-0.91236
GPER1	4	0.022677	0.064676	0.899388	1356	1	0.38816	0.14399	0.28657	1	5425	2	0.38816
ADAR	4	0.0227	0.064717	0.899388	1357	3	-1.2477	0.7243	0.74326	1	13982	1	-1.2477
MRPL2	4	0.022722	0.064769	0.899388	1358	2	-0.22787	0.39701	0.54323	1	10185	1	-0.22787
CEP170B	4	0.022728	0.064783	0.899388	1359	2	-0.23287	0.65141	0.6975	1	13101	1	-0.23287
ACSL1	4	0.022771	0.064875	0.899388	1360	3	-0.73974	0.2614	0.40554	1	7598	1	-0.73974
MITD1	4	0.022805	0.064942	0.899388	1361	3	-0.40242	0.95274	0.95261	1	18069	0	-0.40242
FBXO6	4	0.022805	0.064942	0.899388	1362	2	-0.56162	0.10739	0.2283	0.989947	4391	1	-0.56162
GPR173	4	0.022847	0.065037	0.899388	1363	3	-0.55045	0.84887	0.84829	1	16038	0	-0.55045
TAMM41	4	0.022881	0.065113	0.899388	1364	2	-0.44236	0.75542	0.76574	1	14386	1	-0.44236
JSRP1	4	0.0229	0.065155	0.899388	1365	3	-0.73902	0.88866	0.88832	1	16813	0	-0.73902
RAB9B	4	0.022901	0.065155	0.899388	1366	2	-0.44176	0.011832	0.039257	0.88322	844	2	-0.44176
RHEB	4	0.022901	0.065155	0.899388	1367	2	-1.359	0.5222	0.63176	1	11855	1	-1.359
EIF3A	4	0.022901	0.065155	0.899388	1368	3	-2.3653	0.10291	0.22033	0.984075	4259	1	-2.3653
RPL13A	4	0.022901	0.065155	0.899388	1369	3	-0.95203	0.78569	0.78956	1	14858	1	-0.95203
DAP3	4	0.022932	0.065218	0.899388	1370	3	-1.1229	0.62635	0.68364	1	12836	1	-1.1229
SOSTDC1	4	0.02297	0.065292	0.899388	1371	3	-0.67031	0.54628	0.64282	1	12079	1	-0.67031
SLC10A6	4	0.022983	0.065325	0.899388	1372	2	0.017718	0.40791	0.55436	1	10394	2	0.017718
SLC7A6	4	0.023059	0.065488	0.899388	1373	2	-0.0064403	0.31972	0.4644	1	8725	2	-0.0064403
ACPP	4	0.023062	0.065492	0.899388	1374	3	-0.6595	0.80534	0.80651	1	15175	1	-0.6595
FAM177B	4	0.023091	0.065548	0.899388	1375	2	-0.46854	0.37671	0.52254	1	9795	2	-0.46854
ALPK1	4	0.023111	0.065594	0.899388	1376	3	-0.54429	0.96332	0.96326	1	18268	0	-0.54429
MEX3D	4	0.023135	0.065656	0.899388	1377	1	0.22431	0.18292	0.32614	1	6153	2	0.22431
ALKBH7	4	0.023139	0.065666	0.899388	1378	2	-0.37629	0.30039	0.44492	1	8356	2	-0.37629
PPEF2	4	0.023149	0.065698	0.899388	1379	3	-1.2745	0.90525	0.90492	1	17162	0	-1.2745
DBR1	4	0.023149	0.065698	0.899388	1380	3	-1.0633	0.23263	0.37655	1	7093	1	-1.0633
CREB3L2	4	0.023185	0.065776	0.899388	1381	3	-0.61696	0.46937	0.60891	1	11404	1	-0.61696
PKD1L2	4	0.023186	0.065779	0.899388	1382	3	-0.59595	0.45669	0.60369	1	11302	1	-0.59595
GML	4	0.023227	0.065876	0.899388	1383	2	-0.47344	0.099848	0.21496	0.984075	4150	1	-0.47344
NOL4L	4	0.023237	0.065893	0.899388	1384	2	-0.56591	0.96631	0.96625	1	18333	0	-0.56591
ATP6V1B2	4	0.023262	0.065936	0.899388	1385	3	-1.8572	0.97608	0.97606	1	18544	0	-1.8572
AASDH	4	0.023262	0.065936	0.899388	1386	3	-0.68793	0.69153	0.72168	1	13575	1	-0.68793
ZNF281	4	0.023267	0.065948	0.899388	1387	2	-0.36156	0.085603	0.18916	0.984075	3658	2	-0.36156
UBLCP1	4	0.023288	0.065996	0.899388	1388	2	-0.32669	0.82243	0.82219	1	15503	1	-0.32669
KIAA1598	4	0.023339	0.066107	0.899388	1389	1	-0.094765	0.72784	0.74572	1	14032	1	-0.094765
PACSIN2	4	0.023357	0.066151	0.899388	1390	3	-0.7331	0.83323	0.83259	1	15720	0	-0.7331
TMUB1	4	0.023357	0.066151	0.899388	1391	3	-0.86296	0.80077	0.80245	1	15096	1	-0.86296
SENP2	4	0.02339	0.066228	0.899388	1392	1	-0.050061	0.4412	0.58831	1	11006	1	-0.050061
DDX23	4	0.023413	0.066271	0.899388	1393	3	-1.1731	0.92535	0.92514	1	17548	0	-1.1731
FAM166B	4	0.023431	0.066301	0.899388	1394	3	-0.78511	0.45281	0.60008	1	11227	1	-0.78511
GPR62	4	0.023441	0.066324	0.899388	1395	1	-0.2871	0.13429	0.27486	1	5209	1	-0.2871
DDX51	4	0.023445	0.066331	0.899388	1396	3	-0.62673	0.98394	0.98393	1	18717	0	-0.62673
HYOU1	4	0.023492	0.066432	0.899388	1397	1	-0.04348	0.86444	0.86402	1	16336	0	-0.04348
GJC2	4	0.023493	0.066435	0.899388	1398	3	-0.53409	0.17489	0.31798	1	6005	1	-0.53409
BCORL1	4	0.023543	0.066545	0.899388	1399	2	-0.21207	0.85314	0.85258	1	16117	0	-0.21207
COL9A1	4	0.023594	0.066656	0.899388	1400	3	-0.50274	0.89951	0.89921	1	17046	0	-0.50274
BCL10	4	0.023609	0.06669	0.899388	1401	2	-0.79514	0.75347	0.76431	1	14356	1	-0.79514
N4BP2L2	4	0.023609	0.06669	0.899388	1402	3	-1.2398	0.089583	0.19642	0.984075	3796	1	-1.2398
CCDC40	4	0.023616	0.066707	0.899388	1403	3	-0.70022	0.15567	0.29841	1	5653	1	-0.70022
CAPN1	4	0.023695	0.066882	0.899388	1404	1	0.26589	0.24162	0.38555	1	7239	2	0.26589
POLE4	4	0.0237	0.066893	0.899388	1405	3	-0.83128	0.84909	0.8485	1	16044	0	-0.83128
GTF2A2	4	0.023751	0.066989	0.899388	1406	3	-0.95773	0.012658	0.041787	0.886344	898	1	-0.95773
SLC22A20	4	0.02378	0.067044	0.899388	1407	3	-0.51469	0.959	0.95891	1	18179	0	-0.51469
TMLHE	4	0.023807	0.067095	0.899388	1408	3	-0.70513	0.92192	0.92173	1	17499	0	-0.70513
MIA3	4	0.023807	0.067095	0.899388	1409	3	-0.66457	0.58494	0.66175	1	12446	1	-0.66457
ASIC4	4	0.023845	0.067171	0.899388	1410	2	-0.46492	0.70657	0.73126	1	13761	1	-0.46492
LOC101927322	4	0.023845	0.067171	0.899388	1411	2	-0.67685	0.94505	0.94493	1	17920	0	-0.67685
BEST4	4	0.023885	0.067262	0.899388	1412	2	-0.81649	0.96484	0.96481	1	18302	0	-0.81649
TMEM80	4	0.023885	0.067262	0.899388	1413	3	-0.70741	0.098411	0.21237	0.984075	4098	1	-0.70741
MZF1	4	0.023917	0.067337	0.899388	1414	3	-0.54024	0.78332	0.78764	1	14812	1	-0.54024
INHBE	4	0.023924	0.067354	0.899388	1415	1	0.36532	0.17435	0.31743	1	5998	2	0.36532
CYP24A1	4	0.023924	0.067354	0.899388	1416	2	-0.0085202	0.35073	0.49613	1	9301	2	-0.0085202
DHX40	4	0.02393	0.067365	0.899388	1417	2	-1.1274	0.66701	0.70665	1	13288	1	-1.1274
RALGAPA1	4	0.02393	0.067365	0.899388	1418	3	-0.81722	0.98098	0.98101	1	18650	0	-0.81722
FAIM3	4	0.02393	0.067365	0.899388	1419	2	-0.99171	0.29345	0.43789	1	8223	2	-0.99171
DCLRE1B	4	0.023984	0.067474	0.899388	1420	3	-1.0682	0.57256	0.65552	1	12321	1	-1.0682
GPR151	4	0.023984	0.067474	0.899388	1421	2	-0.71157	0.67018	0.70855	1	13328	1	-0.71157
RNF165	4	0.024011	0.067536	0.899388	1422	2	-0.80618	0.6077	0.67354	1	12643	1	-0.80618
F2RL1	4	0.024051	0.067631	0.899388	1423	2	-0.47929	0.24106	0.38499	1	7232	2	-0.47929
MBD5	4	0.024051	0.067631	0.899388	1424	2	-0.91027	0.60442	0.67187	1	12616	1	-0.91027
TAF6	4	0.024065	0.067654	0.899388	1425	3	-1.9542	0.96273	0.96266	1	18258	0	-1.9542
MAB21L3	4	0.024065	0.067654	0.899388	1426	3	-0.81264	0.83505	0.83444	1	15765	0	-0.81264
UBL5	4	0.024087	0.067697	0.899388	1427	3	-1.0856	0.67346	0.71053	1	13363	1	-1.0856
DTWD2	4	0.024087	0.067697	0.899388	1428	2	-0.46311	0.65043	0.69696	1	13086	1	-0.46311
VWA3B	4	0.024102	0.067737	0.899388	1429	1	0.19201	0.3087	0.45329	1	8510	2	0.19201
ADAMTS19	4	0.024105	0.067739	0.899388	1430	2	-0.26925	0.85737	0.8569	1	16199	0	-0.26925
DHDDS	4	0.024125	0.067784	0.899388	1431	3	-1.096	0.82622	0.82572	1	15586	1	-1.096
EXOSC9	4	0.024125	0.067784	0.899388	1432	3	-1.7322	0.93408	0.93392	1	17697	0	-1.7322
VASN	4	0.024152	0.067846	0.899388	1433	3	-0.58144	0.90936	0.90913	1	17244	0	-0.58144
OR5AP2	4	0.024153	0.067847	0.899388	1434	1	0.80739	0.0086871	0.029442	0.858994	653	3	0.80739
RARS2	4	0.024186	0.067915	0.899388	1435	2	-1.4229	0.97951	0.97956	1	18611	0	-1.4229
B4GALT5	4	0.024186	0.067915	0.899388	1436	2	-0.93934	0.7214	0.74126	1	13943	1	-0.93934
ADRB3	4	0.024186	0.067915	0.899388	1437	3	-1.0294	0.37139	0.51707	1	9699	1	-1.0294
TRIM74	4	0.024204	0.06795	0.899388	1438	2	-0.32205	0.96523	0.96517	1	18314	0	-0.32205
RPRD1B	4	0.024249	0.068047	0.899388	1439	3	-1.546	0.96568	0.96562	1	18319	0	-1.546
DUT	4	0.024249	0.068047	0.899388	1440	3	-1.3904	0.8724	0.872	1	16490	0	-1.3904
SPDYC	4	0.024249	0.068047	0.899388	1441	3	-1.159	0.33727	0.48229	1	9059	1	-1.159
CALB2	4	0.024255	0.06806	0.899388	1442	1	0.36357	0.18974	0.33304	1	6273	2	0.36357
TMEM253	4	0.024284	0.068122	0.899388	1443	3	-0.83766	0.42946	0.57645	1	10785	1	-0.83766
TFAP2B	4	0.024306	0.068162	0.899388	1444	1	0.26603	0.20383	0.34726	1	6545	2	0.26603
COPS4	4	0.024363	0.068283	0.899388	1445	3	-1.5474	0.96682	0.96677	1	18345	0	-1.5474
STC2	4	0.024366	0.068288	0.899388	1446	2	-0.20094	0.34043	0.4856	1	9111	2	-0.20094
PC	4	0.024411	0.06838	0.899388	1447	2	-0.41983	0.37129	0.51698	1	9696	2	-0.41983
CARS	4	0.02443	0.068419	0.899388	1448	3	-0.94834	0.50122	0.62251	1	11670	1	-0.94834
PPP2R1A	4	0.02443	0.068419	0.899388	1449	3	-1.3534	0.75017	0.76182	1	14296	1	-1.3534
TSKU	4	0.024433	0.068423	0.899388	1450	1	0.64307	0.082142	0.18283	0.98354	3540	3	0.64307
RNF182	4	0.024433	0.068423	0.899388	1451	3	-0.83002	0.61996	0.68016	1	12768	1	-0.83002
LSMEM1	4	0.024456	0.068467	0.899388	1452	3	-0.8036	0.96224	0.96215	1	18247	0	-0.8036
SHFM1	4	0.024556	0.068675	0.900987	1453	2	-0.71901	0.83921	0.83853	1	15846	0	-0.71901
PFKM	4	0.02456	0.068683	0.900987	1454	3	-1.4648	0.79566	0.79801	1	15007	1	-1.4648
STXBP2	4	0.024584	0.068738	0.901095	1455	3	-0.45388	0.89019	0.88988	1	16847	0	-0.45388
UBE2D3	4	0.024662	0.068905	0.901102	1456	2	-0.38656	0.85477	0.85424	1	16148	0	-0.38656
RGPD3	4	0.024665	0.068911	0.901102	1457	3	-1.1084	0.3302	0.47514	1	8923	1	-1.1084
GOLGA6L10	4	0.024734	0.069053	0.901102	1458	3	-1.3937	0.62635	0.68364	1	12834	1	-1.3937
AMPD2	4	0.024763	0.069124	0.901102	1459	2	-0.502	0.86727	0.86682	1	16389	0	-0.502
GNL3L	4	0.024765	0.069127	0.901102	1460	3	-0.63622	0.97066	0.97061	1	18436	0	-0.63622
HOMER1	4	0.024801	0.069192	0.901102	1461	3	-0.74807	0.96437	0.96434	1	18290	0	-0.74807
OR8B8	4	0.024814	0.069219	0.901102	1462	2	-0.57898	0.82051	0.82037	1	15467	1	-0.57898
TRIM50	4	0.024916	0.069437	0.901102	1463	1	0.022177	0.32614	0.471	1	8842	1	0.022177
MTX3	4	0.024927	0.069464	0.901102	1464	3	-1.1024	0.97385	0.97378	1	18501	0	-1.1024
ARHGAP5	4	0.024938	0.069491	0.901102	1465	2	-0.39223	0.32383	0.46859	1	8808	1	-0.39223
HNRNPH3	4	0.024967	0.069553	0.901102	1466	1	0.56795	0.045248	0.11265	0.957433	2237	3	0.56795
AGGF1	4	0.024983	0.069588	0.901102	1467	2	-0.054918	0.062857	0.14667	0.97479	2859	2	-0.054918
C9orf114	4	0.024983	0.069588	0.901102	1468	3	-0.97014	0.78483	0.78885	1	14838	1	-0.97014
CNTNAP1	4	0.025016	0.069653	0.901102	1469	3	-0.76238	0.70724	0.73171	1	13767	1	-0.76238
TRMT10A	4	0.025018	0.069655	0.901102	1470	1	0.85878	0.042534	0.10731	0.957433	2126	3	0.85878
CLDND2	4	0.025068	0.06976	0.901102	1471	2	-0.23044	0.16471	0.30758	1	5811	1	-0.23044
SEPHS2	4	0.025107	0.069856	0.901102	1472	2	-0.282	0.27379	0.41807	1	7839	2	-0.282
ARL16	4	0.025121	0.069881	0.901102	1473	3	-0.77456	0.44868	0.5959	1	11150	1	-0.77456
NBL1	4	0.025145	0.06993	0.901102	1474	2	-0.56169	0.91655	0.91634	1	17386	0	-0.56169
AGA	4	0.025145	0.06993	0.901102	1475	2	-0.77291	0.89636	0.89606	1	16973	0	-0.77291
ADORA2A	4	0.025165	0.069974	0.901102	1476	3	-0.6567	0.8829	0.88248	1	16697	0	-0.6567
MCL1	4	0.025166	0.069976	0.901102	1477	3	-1.2563	0.22788	0.37173	1	7010	1	-1.2563
E2F4	4	0.025225	0.070086	0.901102	1478	3	-0.44773	0.97825	0.97829	1	18587	0	-0.44773
OR51B2	4	0.025232	0.070101	0.901102	1479	3	-0.58074	0.92786	0.92763	1	17602	0	-0.58074
FOXA2	4	0.025249	0.070133	0.901102	1480	2	-0.23813	0.27154	0.41575	1	7791	2	-0.23813
IFNA6	4	0.02535	0.070355	0.901102	1481	3	-0.91238	0.95233	0.95221	1	18062	0	-0.91238
SLC6A7	4	0.025351	0.070356	0.901102	1482	3	-0.74557	0.7646	0.77275	1	14525	1	-0.74557
C11orf57	4	0.025386	0.070426	0.901102	1483	3	-1.201	0.95143	0.95134	1	18045	0	-1.201
TEX13B	4	0.025399	0.07045	0.901102	1484	3	-0.66369	0.8707	0.87028	1	16459	0	-0.66369
DNAJC9	4	0.025405	0.070469	0.901102	1485	2	-0.62926	0.89317	0.89284	1	16904	0	-0.62926
PSME3	4	0.025465	0.070589	0.901102	1486	2	-1.0626	0.9814	0.98144	1	18660	0	-1.0626
PHKB	4	0.025475	0.070602	0.901102	1487	3	-0.48017	0.89618	0.89586	1	16967	0	-0.48017
CHTF8	4	0.025479	0.070616	0.901102	1488	3	-0.61942	0.97504	0.97499	1	18524	0	-0.61942
OR5AC2	4	0.02551	0.070685	0.901102	1489	3	-0.71822	0.76768	0.77514	1	14570	1	-0.71822
DUSP3	4	0.02551	0.070685	0.901102	1490	3	-0.66917	0.91295	0.91273	1	17308	0	-0.66917
SERPINA6	4	0.025575	0.070809	0.901102	1491	3	-0.68969	0.64367	0.69315	1	13015	1	-0.68969
PPIF	4	0.025592	0.070848	0.901102	1492	3	-0.64894	0.71403	0.73616	1	13852	1	-0.64894
HPX	4	0.025627	0.070925	0.901102	1493	1	0.3104	0.016641	0.053969	0.909218	1129	2	0.3104
TBX20	4	0.025647	0.070975	0.901102	1494	3	-0.95444	0.7588	0.76823	1	14437	1	-0.95444
FGF8	4	0.025647	0.070975	0.901102	1495	3	-0.80001	0.92372	0.92359	1	17532	0	-0.80001
THRAP3	4	0.025647	0.070975	0.901102	1496	3	-0.71519	0.81776	0.81777	1	15411	1	-0.71519
EN2	4	0.025678	0.071034	0.901102	1497	2	-0.41313	0.40031	0.54668	1	10241	2	-0.41313
SPATA9	4	0.025728	0.071138	0.901102	1498	3	-0.79408	0.97154	0.97152	1	18457	0	-0.79408
SMURF2	4	0.025729	0.071141	0.901102	1499	3	-0.57835	0.21186	0.35557	1	6704	1	-0.57835
NIPSNAP1	4	0.025745	0.071174	0.901102	1500	3	-0.9926	0.13155	0.27014	1	5125	1	-0.9926
BOLA3	3	0.02576	0.06544	0.899388	1501	2	-1.9786	0.64329	0.65341	1	13012	1	-1.9786
HIST1H2BH	4	0.025781	0.071243	0.901102	1502	3	-0.51803	0.72397	0.74304	1	13974	1	-0.51803
PRICKLE3	4	0.025793	0.071269	0.901102	1503	2	-0.3883	0.62164	0.68107	1	12782	1	-0.3883
MAPK4	4	0.025793	0.071269	0.901102	1504	2	-0.56981	0.6126	0.67617	1	12692	1	-0.56981
MT1B	4	0.025801	0.071287	0.901102	1505	3	-0.74494	0.70993	0.73348	1	13799	1	-0.74494
CSTF1	4	0.025805	0.0713	0.901102	1506	2	-0.41682	0.23663	0.3806	1	7155	1	-0.41682
GOLPH3	4	0.025805	0.0713	0.901102	1507	2	-0.37474	0.80584	0.80698	1	15187	1	-0.37474
TMEM38A	4	0.025848	0.071397	0.901102	1508	3	-0.62889	0.26508	0.40929	1	7666	1	-0.62889
WSB2	4	0.02588	0.071457	0.901102	1509	3	-0.84876	0.95404	0.95393	1	18087	0	-0.84876
ADAMTSL1	4	0.025881	0.07146	0.901102	1510	3	-0.63398	0.098914	0.21326	0.984075	4113	1	-0.63398
AK7	4	0.025904	0.071511	0.901102	1511	3	-0.90698	0.68015	0.71459	1	13437	1	-0.90698
NCR3LG1	4	0.025904	0.071511	0.901102	1512	3	-1.0058	0.61926	0.67978	1	12755	1	-1.0058
MYOT	4	0.02594	0.07159	0.901102	1513	3	-0.70878	0.24632	0.39031	1	7328	1	-0.70878
CCNB2	4	0.025967	0.071641	0.901102	1514	3	-0.66423	0.96961	0.96956	1	18406	0	-0.66423
SPDYE3	4	0.025983	0.071675	0.901102	1515	2	-0.088925	0.28696	0.43135	1	8096	1	-0.088925
BAIAP2	4	0.026001	0.071707	0.901102	1516	3	-0.59571	0.98485	0.98485	1	18732	0	-0.59571
TK1	4	0.026062	0.071829	0.901102	1517	2	-0.45315	0.098171	0.21194	0.984075	4090	1	-0.45315
ARPC5	4	0.026071	0.071846	0.901102	1518	3	-0.92296	0.35033	0.49569	1	9290	1	-0.92296
B3GNT4	4	0.026085	0.071869	0.901102	1519	2	-0.6874	0.54272	0.64111	1	12044	1	-0.6874
DYNAP	4	0.026104	0.071902	0.901102	1520	2	-0.69948	0.85112	0.85053	1	16080	0	-0.69948
FAM71B	4	0.026127	0.071943	0.901102	1521	2	-0.496	0.26445	0.40864	1	7655	1	-0.496
TMEM97	4	0.026132	0.071955	0.901102	1522	3	-0.80964	0.80121	0.80286	1	15108	1	-0.80964
MAP1LC3A	4	0.026216	0.072144	0.901102	1523	2	-0.96619	0.84391	0.84324	1	15942	0	-0.96619
SLC35G3	4	0.026237	0.072188	0.901102	1524	2	-0.3111	0.54249	0.64101	1	12042	1	-0.3111
ERCC3	4	0.026253	0.072222	0.901102	1525	3	-1.2176	0.69797	0.72571	1	13642	1	-1.2176
GLIS3	4	0.026288	0.072292	0.901102	1526	2	-0.39155	0.78665	0.79039	1	14875	1	-0.39155
EVC2	4	0.026304	0.072329	0.901102	1527	2	-0.37779	0.64078	0.69154	1	12983	1	-0.37779
APOL2	4	0.026336	0.072388	0.901102	1528	3	-1.1528	0.91257	0.91236	1	17295	0	-1.1528
MAP2K5	4	0.026337	0.072392	0.901102	1529	2	-0.41641	0.032418	0.087001	0.942662	1761	1	-0.41641
HIST3H3	4	0.026339	0.072395	0.901102	1530	1	0.90933	0.0188	0.058862	0.91846	1221	2	0.90933
SPON1	4	0.026374	0.072468	0.901102	1531	3	-1.0087	0.44707	0.59426	1	11119	1	-1.0087
ZNF669	4	0.026389	0.072502	0.901102	1532	3	-0.4066	0.026999	0.07595	0.936388	1538	1	-0.4066
STK40	4	0.026399	0.072522	0.901102	1533	3	-0.87779	0.81282	0.81326	1	15318	1	-0.87779
ZBTB22	4	0.026435	0.072587	0.901102	1534	3	-0.77456	0.76564	0.77352	1	14538	1	-0.77456
PDGFRB	4	0.02644	0.072597	0.901102	1535	2	-0.35362	0.43156	0.57855	1	10824	2	-0.35362
ATP6V1D	4	0.026441	0.072597	0.901102	1536	3	-1.0695	0.91014	0.9099	1	17256	0	-1.0695
PDE1C	4	0.02646	0.072645	0.901102	1537	3	-0.83773	0.81575	0.81597	1	15382	1	-0.83773
MTMR14	4	0.026473	0.072662	0.901102	1538	2	-0.7954	0.56292	0.65086	1	12239	1	-0.7954
SPCS3	4	0.026501	0.072712	0.901102	1539	2	0.053073	0.057071	0.13563	0.971028	2667	2	0.053073
SYT11	4	0.026542	0.072796	0.901102	1540	1	-0.073677	0.55563	0.64729	1	12172	1	-0.073677
CDRT15	4	0.026563	0.072847	0.901102	1541	3	-0.6572	0.82205	0.82181	1	15499	1	-0.6572
HIST1H4I	4	0.02659	0.072906	0.901102	1542	3	-0.76755	0.4645	0.60689	1	11366	1	-0.76755
CORO2B	4	0.026592	0.07291	0.901102	1543	1	0.66141	0.029349	0.080742	0.936388	1637	3	0.66141
SSBP1	4	0.026643	0.073018	0.901102	1544	1	-0.13843	0.65594	0.70008	1	13152	1	-0.13843
TBP	3	0.026681	0.067615	0.899388	1545	3	-0.36503	0.97332	0.97345	1	18487	0	-0.36503
MX1	4	0.026694	0.073128	0.901401	1546	3	-0.63426	0.28517	0.42954	1	8059	1	-0.63426
SLC4A1	4	0.026721	0.073188	0.901401	1547	2	-0.53043	0.97039	0.97033	1	18429	0	-0.53043
OR7G2	4	0.026745	0.07323	0.901401	1548	2	-0.2969	0.70986	0.73342	1	13798	1	-0.2969
PPM1B	4	0.026792	0.073331	0.901401	1549	2	-0.32576	0.61827	0.67924	1	12742	1	-0.32576
SPDEF	4	0.026792	0.073331	0.901401	1550	3	-1.0684	0.9852	0.98522	1	18743	0	-1.0684
LRR1	4	0.026795	0.073336	0.901401	1551	2	-1.7949	0.85062	0.85003	1	16070	0	-1.7949
KHDRBS3	4	0.026846	0.073429	0.901557	1552	2	-0.62609	0.41148	0.55801	1	10455	2	-0.62609
ADH7	4	0.026896	0.073536	0.901557	1553	3	-1.1587	0.61115	0.67539	1	12676	1	-1.1587
EML4	4	0.026948	0.073638	0.901557	1554	2	-0.30164	0.53412	0.63715	1	11963	1	-0.30164
HSPA9	4	0.026969	0.073679	0.901557	1555	3	-1.0008	0.82579	0.82532	1	15575	1	-1.0008
RPL36	4	0.026969	0.073679	0.901557	1556	3	-2.6221	0.81193	0.81243	1	15295	1	-2.6221
ECD	4	0.026969	0.073679	0.901557	1557	3	-2.0449	0.81608	0.81628	1	15386	1	-2.0449
RRM1	4	0.026969	0.073679	0.901557	1558	3	-2.5915	0.15963	0.30243	1	5729	1	-2.5915
SEC24C	4	0.026999	0.073729	0.901589	1559	2	-0.34284	0.45364	0.60093	1	11248	1	-0.34284
ZFYVE27	4	0.027125	0.073994	0.903533	1560	2	0.22461	0.0271	0.07615	0.936388	1540	2	0.22461
SHD	4	0.027125	0.073994	0.903533	1561	2	-0.7173	0.92968	0.92948	1	17631	0	-0.7173
CACFD1	4	0.027161	0.074077	0.903533	1562	2	-0.7021	0.83652	0.83587	1	15797	0	-0.7021
C1orf116	4	0.027161	0.074077	0.903533	1563	2	-0.54001	0.040429	0.10316	0.955887	2061	1	-0.54001
SLC38A10	4	0.027202	0.074165	0.90403	1564	2	0.014073	0.32738	0.47224	1	8869	2	0.014073
DUSP2	4	0.027279	0.074336	0.905203	1565	2	-0.49247	0.58361	0.66107	1	12434	1	-0.49247
ZCRB1	4	0.02735	0.07448	0.905203	1566	2	-1.0757	0.85576	0.85524	1	16165	0	-1.0757
HOXC8	4	0.027379	0.074553	0.905203	1567	3	-0.78427	0.9697	0.96965	1	18408	0	-0.78427
MTBP	3	0.027409	0.069305	0.901102	1568	3	-1.5299	0.97259	0.97274	1	18478	0	-1.5299
ALAS2	4	0.027469	0.074731	0.905203	1569	3	-0.82364	0.06066	0.14247	0.97479	2786	1	-0.82364
DZIP1	4	0.027469	0.074731	0.905203	1570	3	-0.91836	0.49273	0.61886	1	11597	1	-0.91836
ADCY1	4	0.027557	0.074912	0.905203	1571	3	-0.62751	0.83163	0.83101	1	15694	1	-0.62751
PRRT1	4	0.027562	0.074922	0.905203	1572	3	-0.73766	0.63784	0.68987	1	12951	1	-0.73766
PAFAH1B3	4	0.027582	0.074959	0.905203	1573	1	0.019563	0.29522	0.43959	1	8255	2	0.019563
UGT1A9	4	0.027582	0.074959	0.905203	1574	2	-0.92685	0.41732	0.56399	1	10589	1	-0.92685
C7orf77	4	0.027582	0.074959	0.905203	1575	1	-0.16446	0.36119	0.50671	1	9525	1	-0.16446
SLC22A1	4	0.027582	0.074959	0.905203	1576	1	0.085611	0.24424	0.38822	1	7291	1	0.085611
CALCOCO1	4	0.027582	0.074959	0.905203	1577	2	0.037912	0.15865	0.30143	1	5709	2	0.037912
POLRMT	4	0.027587	0.074971	0.905203	1578	3	-1.6063	0.96248	0.96241	1	18251	0	-1.6063
SECTM1	4	0.027635	0.075085	0.905203	1579	3	-0.612	0.31373	0.45844	1	8603	1	-0.612
TINAG	4	0.027655	0.075123	0.905203	1580	2	-0.46518	0.96388	0.96383	1	18279	0	-0.46518
TRIM65	4	0.027674	0.075161	0.905203	1581	3	-0.51199	0.98434	0.98434	1	18722	0	-0.51199
GTF3C6	4	0.027683	0.075177	0.905203	1582	3	-0.93231	0.34716	0.49243	1	9237	1	-0.93231
HNRNPA1	4	0.027728	0.07526	0.905203	1583	3	-0.92498	0.70325	0.72906	1	13716	1	-0.92498
TRAT1	4	0.027728	0.07526	0.905203	1584	3	-0.625	0.82622	0.82572	1	15584	1	-0.625
MS4A6A	4	0.027728	0.07526	0.905203	1585	3	-1.0112	0.020792	0.063059	0.926397	1298	1	-1.0112
SLC25A18	4	0.02777	0.075344	0.905203	1586	3	-0.77208	0.499	0.62155	1	11655	1	-0.77208
NEK6	4	0.02781	0.07543	0.905203	1587	2	-0.44778	0.070801	0.16176	0.977013	3161	1	-0.44778
HEMK1	4	0.027813	0.075435	0.905203	1588	3	-0.5034	0.5871	0.66284	1	12466	1	-0.5034
SLC7A3	4	0.027831	0.075475	0.905203	1589	3	-0.60624	0.98186	0.9819	1	18671	0	-0.60624
PTCH1	4	0.027877	0.075573	0.905203	1590	3	-0.81828	0.97046	0.9704	1	18430	0	-0.81828
ADAM29	4	0.027899	0.075608	0.905203	1591	2	-0.34698	0.71403	0.73616	1	13850	1	-0.34698
SLC2A2	4	0.027899	0.075608	0.905203	1592	2	-0.66428	0.96624	0.96618	1	18331	0	-0.66428
MYOM2	4	0.027912	0.075632	0.905203	1593	1	0.20882	0.29203	0.43647	1	8193	2	0.20882
MUC4	4	0.027962	0.075734	0.905203	1594	2	-0.37813	0.83538	0.83476	1	15770	0	-0.37813
HSD11B1L	4	0.02801	0.075829	0.905203	1595	3	-1.2016	0.27199	0.41622	1	7799	1	-1.2016
GPR87	4	0.028039	0.075885	0.905203	1596	1	0.27318	0.3341	0.47906	1	9000	2	0.27318
ZMYND19	4	0.028039	0.075885	0.905203	1597	2	-0.53362	0.89422	0.8939	1	16925	0	-0.53362
FKBP2	4	0.028079	0.075966	0.905203	1598	3	-0.82015	0.31116	0.45585	1	8556	1	-0.82015
GADD45GIP1	4	0.028079	0.075966	0.905203	1599	3	-1.1823	0.90855	0.90828	1	17230	0	-1.1823
COX4I1	4	0.028079	0.075966	0.905203	1600	3	-1.4796	0.98313	0.98316	1	18700	0	-1.4796
TMEM258	4	0.028079	0.075966	0.905203	1601	3	-1.5702	0.17548	0.31859	1	6016	1	-1.5702
LETMD1	4	0.028115	0.076034	0.905447	1602	1	0.12346	0.40893	0.55544	1	10409	2	0.12346
MROH7	4	0.028165	0.076128	0.905999	1603	1	0.62786	0.036518	0.095335	0.949068	1910	3	0.62786
AAED1	4	0.028216	0.076216	0.906461	1604	2	-0.34627	0.66022	0.70263	1	13204	1	-0.34627
CCM2L	4	0.028267	0.076321	0.906461	1605	2	-0.24775	0.80447	0.80573	1	15161	1	-0.24775
TP63	4	0.028317	0.076424	0.906461	1606	2	0.17814	0.063771	0.14841	0.97479	2892	2	0.17814
GABRR1	4	0.028368	0.076545	0.906461	1607	2	-0.16624	0.6649	0.70536	1	13262	1	-0.16624
ABCE1	4	0.028415	0.076652	0.906461	1608	2	-1.9913	0.77253	0.77894	1	14657	1	-1.9913
FAU	4	0.028415	0.076652	0.906461	1609	2	-1.0449	0.82329	0.82301	1	15523	1	-1.0449
RALY	4	0.028415	0.076652	0.906461	1610	3	-1.8757	0.14797	0.29061	1	5492	1	-1.8757
FAM96B	4	0.028415	0.076652	0.906461	1611	3	-2.1804	0.97091	0.97087	1	18443	0	-2.1804
ARMC7	4	0.028415	0.076652	0.906461	1612	3	-1.9742	0.96215	0.96206	1	18244	0	-1.9742
RPA4	4	0.028428	0.076679	0.906461	1613	3	-0.77933	0.94868	0.94864	1	17987	0	-0.77933
EXOSC7	4	0.028433	0.076689	0.906461	1614	3	-0.55032	0.97264	0.97259	1	18480	0	-0.55032
SF3A1	4	0.028497	0.076798	0.907192	1615	3	-1.5387	0.69048	0.72104	1	13561	1	-1.5387
C17orf112	4	0.02852	0.076854	0.907239	1616	1	0.0028326	0.83874	0.83804	1	15838	0	0.0028326
QRSL1	4	0.028574	0.076965	0.907265	1617	3	-2.2273	0.50991	0.62625	1	11749	1	-2.2273
DDX26B	4	0.028622	0.077072	0.907265	1618	2	-0.34735	0.62203	0.68129	1	12788	1	-0.34735
KLF11	4	0.028679	0.077212	0.907265	1619	3	-0.41821	0.91024	0.91001	1	17258	0	-0.41821
NBPF3	4	0.028698	0.07725	0.907265	1620	1	0.29281	0.18529	0.32856	1	6199	2	0.29281
PHF12	4	0.02871	0.077272	0.907265	1621	3	-1.0821	0.74857	0.7606	1	14279	1	-1.0821
NOP2	4	0.02871	0.077272	0.907265	1622	3	-1.4807	0.9422	0.94212	1	17855	0	-1.4807
IQCF1	4	0.028764	0.077393	0.907265	1623	2	-0.30488	0.80293	0.80434	1	15136	1	-0.30488
COPS8	4	0.028764	0.077393	0.907265	1624	3	-0.88571	0.68556	0.71796	1	13506	1	-0.88571
TRAF2	4	0.028826	0.077522	0.907265	1625	3	-0.76109	0.4772	0.61224	1	11482	1	-0.76109
DTL	4	0.028846	0.077565	0.907265	1626	2	-0.67987	0.15901	0.3018	1	5717	2	-0.67987
ITGA1	4	0.028846	0.077565	0.907265	1627	3	-1.1559	0.90325	0.90291	1	17117	0	-1.1559
TLR3	4	0.0289	0.077671	0.907265	1628	2	-0.44926	0.21998	0.36377	1	6861	1	-0.44926
SLC25A6	4	0.0289	0.077671	0.907265	1629	1	-0.16909	0.95613	0.95606	1	18126	0	-0.16909
TMEM63A	4	0.0289	0.077671	0.907265	1630	3	-0.75769	0.1911	0.33443	1	6303	1	-0.75769
ZNF106	4	0.028939	0.077755	0.907265	1631	2	-0.21133	0.42313	0.5699	1	10673	2	-0.21133
PCDHB4	3	0.028973	0.072956	0.901102	1632	2	-1.2251	0.35942	0.466	1	9482	1	-1.2251
PPP1R12C	4	0.028976	0.07783	0.907265	1633	1	-0.044885	0.84873	0.84815	1	16036	0	-0.044885
WWP2	4	0.028983	0.077846	0.907265	1634	3	-0.78645	0.94834	0.94831	1	17975	0	-0.78645
KIF24	3	0.029006	0.073029	0.901102	1635	3	-0.88851	0.97099	0.97113	1	18449	0	-0.88851
OPN3	4	0.029012	0.077905	0.907265	1636	3	-0.74462	0.82584	0.82536	1	15576	1	-0.74462
ATP5B	4	0.029012	0.077905	0.907265	1637	3	-1.1183	0.92615	0.92597	1	17569	0	-1.1183
HDAC9	4	0.029022	0.077921	0.907265	1638	2	-0.69583	0.94137	0.94129	1	17840	0	-0.69583
OCLN	4	0.029027	0.077932	0.907265	1639	2	-0.47287	0.44013	0.58721	1	10981	1	-0.47287
KAT8	4	0.029066	0.078008	0.907265	1640	3	-1.0558	0.91661	0.91641	1	17388	0	-1.0558
HSP90AB1	4	0.029085	0.078049	0.907265	1641	2	-0.71404	0.27535	0.41964	1	7863	2	-0.71404
EDEM1	4	0.029103	0.078086	0.907265	1642	3	-0.60043	0.77705	0.7825	1	14718	1	-0.60043
CDH23	4	0.029103	0.078086	0.907265	1643	1	0.069633	0.54999	0.64458	1	12117	1	0.069633
DPYSL3	4	0.029204	0.078292	0.908282	1644	1	-0.12373	0.59947	0.66927	1	12569	1	-0.12373
CCNB1IP1	4	0.029227	0.078345	0.908282	1645	3	-0.65351	0.79739	0.79952	1	15038	1	-0.65351
OR12D3	4	0.029237	0.078363	0.908282	1646	2	-0.58279	0.69907	0.72639	1	13654	1	-0.58279
DDX54	4	0.029305	0.078492	0.908325	1647	3	-1.5384	0.94894	0.94888	1	17994	0	-1.5384
CILP2	4	0.029331	0.078553	0.908325	1648	1	0.06914	0.7243	0.74326	1	13981	1	0.06914
OR2L5	4	0.029364	0.078615	0.908325	1649	2	-0.57994	0.57923	0.65887	1	12391	1	-0.57994
SPATS2L	4	0.029382	0.078647	0.908325	1650	2	-0.31883	0.44687	0.59405	1	11118	1	-0.31883
UFM1	4	0.029423	0.07873	0.908325	1651	2	-0.31492	0.30284	0.44742	1	8405	2	-0.31492
SUPT4H1	4	0.029435	0.078747	0.908325	1652	3	-1.3303	0.6989	0.72628	1	13650	1	-1.3303
NCL	4	0.029435	0.078747	0.908325	1653	3	-2.0248	0.72289	0.74229	1	13962	1	-2.0248
SLC22A10	4	0.029435	0.078747	0.908325	1654	3	-0.94712	0.3997	0.54603	1	10232	1	-0.94712
CD40LG	4	0.029458	0.078798	0.908362	1655	2	-0.49963	0.93679	0.93673	1	17746	0	-0.49963
RPLP0	4	0.029522	0.078925	0.909277	1656	3	-1.0467	0.95621	0.95615	1	18129	0	-1.0467
PLXNA1	4	0.029559	0.079013	0.909435	1657	1	0.43842	0.065347	0.15147	0.97479	2963	3	0.43842
GABRB3	4	0.029618	0.079129	0.909435	1658	3	-0.64058	0.96699	0.96693	1	18350	0	-0.64058
CCDC142	4	0.029618	0.079129	0.909435	1659	3	-1.0367	0.98368	0.98369	1	18710	0	-1.0367
CT47A12	4	0.02966	0.07923	0.909503	1660	2	0.32103	0.066995	0.15456	0.975367	3022	2	0.32103
TMEM220	4	0.02966	0.07923	0.909503	1661	3	-0.31064	0.98078	0.98082	1	18642	0	-0.31064
ZNF131	4	0.029718	0.079352	0.910199	1662	3	-1.2936	0.91828	0.91807	1	17414	0	-1.2936
PMCH	4	0.029736	0.079386	0.910199	1663	1	0.18424	0.31408	0.45878	1	8611	2	0.18424
SCP2	4	0.029823	0.07957	0.910959	1664	3	-0.56844	0.71221	0.73493	1	13824	1	-0.56844
RGAG1	4	0.029838	0.079595	0.910959	1665	1	0.80412	0.024247	0.070343	0.935194	1427	3	0.80412
TSGA10IP	4	0.029838	0.079595	0.910959	1666	1	0.10468	0.8449	0.84426	1	15969	0	0.10468
KRT78	4	0.029905	0.079741	0.912085	1667	3	-1.1726	0.89959	0.89928	1	17049	0	-1.1726
LRRC1	4	0.02999	0.079906	0.91284	1668	1	-0.0049757	0.60891	0.67417	1	12654	1	-0.0049757
LHFPL4	4	0.029995	0.079912	0.91284	1669	3	-0.78334	0.5917	0.66526	1	12502	1	-0.78334
SLC25A29	4	0.030015	0.079951	0.91284	1670	2	-0.29815	0.02928	0.080602	0.936388	1634	1	-0.29815
ELP6	4	0.030066	0.080057	0.912937	1671	3	-0.86365	0.77253	0.77894	1	14658	1	-0.86365
EFTUD2	4	0.030066	0.080057	0.912937	1672	1	0.010287	0.74	0.75432	1	14168	1	0.010287
PCDHA11	4	0.030093	0.08011	0.912937	1673	3	-0.38693	0.98382	0.98382	1	18714	0	-0.38693
RRAS	4	0.03014	0.080212	0.912937	1674	3	-0.80093	0.9497	0.94962	1	18004	0	-0.80093
OR5K4	4	0.03014	0.080212	0.912937	1675	3	-1.2058	0.82478	0.82438	1	15553	1	-1.2058
UCP2	4	0.030169	0.080274	0.912937	1676	3	-0.64143	0.44466	0.59179	1	11078	1	-0.64143
HMMR	4	0.030192	0.080329	0.912937	1677	3	-1.6356	0.57745	0.65798	1	12371	1	-1.6356
OGFOD3	4	0.030199	0.080341	0.912937	1678	2	-0.73358	0.42936	0.57634	1	10781	1	-0.73358
CFAP36	4	0.030258	0.080463	0.913547	1679	3	-0.65594	0.93725	0.93719	1	17763	0	-0.65594
NTN4	4	0.030326	0.080587	0.913547	1680	3	-0.60709	0.62203	0.68129	1	12790	1	-0.60709
KRT34	4	0.030344	0.080634	0.913547	1681	1	0.092716	0.0088553	0.029976	0.859462	663	2	0.092716
LRCOL1	4	0.030344	0.080634	0.913547	1682	1	-0.22083	0.32664	0.47148	1	8852	1	-0.22083
ARHGAP9	4	0.030344	0.080634	0.913547	1683	2	-0.17001	0.41845	0.56513	1	10608	1	-0.17001
PITX3	4	0.030374	0.080699	0.913653	1684	3	-0.56306	0.98094	0.98098	1	18649	0	-0.56306
FAM131B	4	0.030398	0.080746	0.913653	1685	3	-0.70778	0.98216	0.98218	1	18675	0	-0.70778
SIMC1	4	0.030417	0.080787	0.913653	1686	3	-0.70371	0.49499	0.61982	1	11618	1	-0.70371
FAM155B	4	0.030445	0.080839	0.913704	1687	2	-0.36483	0.57826	0.65838	1	12377	1	-0.36483
BTBD10	4	0.030496	0.080939	0.913881	1688	1	0.19765	0.1359	0.27759	1	5249	2	0.19765
TRIM22	4	0.030502	0.080954	0.913881	1689	3	-1.0183	0.68835	0.71967	1	13544	1	-1.0183
MNDA	4	0.030546	0.081047	0.913881	1690	2	-0.037193	0.41756	0.56423	1	10593	2	-0.037193
WRN	4	0.030567	0.081077	0.913881	1691	2	-0.35029	0.0047319	0.016593	0.829062	381	1	-0.35029
SLC35A4	4	0.030587	0.081117	0.913881	1692	3	-0.64514	0.58176	0.66015	1	12418	1	-0.64514
ZNF503	4	0.030597	0.081141	0.913881	1693	1	1.107	0.0012068	0.0043734	0.679495	119	3	1.107
HOXA10	4	0.030648	0.081257	0.914649	1694	1	0.26667	0.72629	0.74465	1	14013	1	0.26667
OR10V1	3	0.030688	0.076897	0.907239	1695	3	-1.1395	0.96931	0.9695	1	18400	0	-1.1395
E2F1	4	0.030698	0.081369	0.915364	1696	1	-0.16948	0.95738	0.95735	1	18149	0	-0.16948
ADK	4	0.0308	0.081564	0.917021	1697	1	-0.081726	0.89519	0.89489	1	16944	0	-0.081726
VAPB	4	0.030821	0.081612	0.917023	1698	3	-0.87283	0.93067	0.93043	1	17650	0	-0.87283
CLEC18B	4	0.030875	0.081749	0.917946	1699	2	-0.38207	0.41135	0.55788	1	10452	2	-0.38207
TRIM49	4	0.030899	0.081791	0.917946	1700	3	-1.0263	0.86757	0.86712	1	16397	0	-1.0263
TCF7	4	0.030977	0.081969	0.918954	1701	1	0.30085	0.16575	0.30864	1	5832	2	0.30085
FAM46A	4	0.030982	0.081976	0.918954	1702	3	-1.1329	0.45988	0.60502	1	11330	1	-1.1329
ARHGEF26	4	0.031058	0.082139	0.919816	1703	3	-1.0295	0.98484	0.98485	1	18731	0	-1.0295
COPS7A	4	0.031099	0.082228	0.919816	1704	3	-0.63315	0.45879	0.60456	1	11318	1	-0.63315
SIGLEC14	4	0.031103	0.082239	0.919816	1705	1	0.71783	0.044239	0.11073	0.957433	2202	3	0.71783
ALG10	4	0.031106	0.082246	0.919816	1706	3	-0.55166	0.97672	0.97673	1	18556	0	-0.55166
RPL26L1	4	0.031154	0.082358	0.920079	1707	2	-0.14645	0.62203	0.68129	1	12789	1	-0.14645
KIAA1683	4	0.03123	0.082505	0.920079	1708	2	-0.73144	0.91155	0.91136	1	17280	0	-0.73144
TRIM73	4	0.03123	0.082505	0.920079	1709	2	-0.12679	0.7317	0.74847	1	14081	1	-0.12679
CAPS	4	0.03124	0.082527	0.920079	1710	3	-0.61851	0.25377	0.39792	1	7466	1	-0.61851
CYP26C1	3	0.031243	0.07816	0.90758	1711	2	-1.1912	0.93889	0.93912	1	17785	0	-1.1912
MSI1	4	0.03125	0.082555	0.920079	1712	2	-0.52212	0.43136	0.57835	1	10821	1	-0.52212
ANKRA2	4	0.03129	0.082629	0.920079	1713	3	-1.1342	0.9808	0.98083	1	18643	0	-1.1342
PLA2G16	4	0.03129	0.082629	0.920079	1714	2	-0.94867	0.90747	0.90724	1	17208	0	-0.94867
ENKUR	4	0.03133	0.082716	0.920079	1715	2	-0.43842	0.29449	0.43888	1	8242	2	-0.43842
ZBTB44	4	0.031356	0.082774	0.920079	1716	1	-0.18629	0.92583	0.92564	1	17560	0	-0.18629
PATL2	4	0.031407	0.082872	0.920079	1717	1	0.57206	0.078057	0.17533	0.978924	3405	3	0.57206
LYL1	4	0.031415	0.082891	0.920079	1718	3	-1.3136	0.85413	0.8536	1	16139	0	-1.3136
ESD	4	0.031457	0.082976	0.920079	1719	3	-0.49834	0.91962	0.91944	1	17447	0	-0.49834
NUBP2	4	0.031492	0.083064	0.920079	1720	2	-0.65831	0.29508	0.43944	1	8251	2	-0.65831
RASGRF2	4	0.031497	0.083074	0.920079	1721	3	-0.61146	0.94438	0.94428	1	17905	0	-0.61146
NELFA	4	0.031497	0.083074	0.920079	1722	3	-0.90356	0.0082891	0.028198	0.856588	626	1	-0.90356
PTPN2	4	0.031497	0.083074	0.920079	1723	3	-0.82904	0.84412	0.84345	1	15948	0	-0.82904
ERICH5	4	0.031524	0.083132	0.920079	1724	3	-0.7957	0.016424	0.053328	0.909218	1114	1	-0.7957
OLFM1	4	0.03154	0.08316	0.920079	1725	3	-0.70841	0.98163	0.98166	1	18666	0	-0.70841
EI24	4	0.031558	0.083193	0.920079	1726	2	0.66559	0.00075099	0.0027453	0.655879	80	2	0.66559
SERPINB4	4	0.031579	0.083232	0.920079	1727	3	-0.62607	0.050311	0.12251	0.967591	2418	1	-0.62607
SYT8	3	0.031677	0.079123	0.909435	1728	3	-0.5237	0.96832	0.9685	1	18373	0	-0.5237
SMU1	4	0.031685	0.083441	0.920366	1729	3	-1.1217	0.71357	0.73587	1	13845	1	-1.1217
CATIP	4	0.03171	0.083484	0.920366	1730	2	-0.26674	0.60188	0.67053	1	12589	1	-0.26674
KCNMB1	4	0.031725	0.08352	0.920366	1731	2	-0.42645	0.32093	0.46563	1	8751	1	-0.42645
ST6GALNAC2	4	0.031761	0.083593	0.920366	1732	2	-0.14122	0.30235	0.44688	1	8390	2	-0.14122
PSMB6	4	0.031786	0.083639	0.920366	1733	1	0.5352	0.12933	0.26635	1	5059	2	0.5352
BHLHB9	4	0.031786	0.083639	0.920366	1734	2	0.026443	0.38638	0.53237	1	9982	2	0.026443
ZMAT2	4	0.031827	0.083723	0.920366	1735	3	-0.48849	0.95613	0.95606	1	18127	0	-0.48849
STK32A	4	0.031862	0.083785	0.920366	1736	2	-0.45445	0.98108	0.9811	1	18653	0	-0.45445
TUBG2	4	0.031863	0.083786	0.920366	1737	3	-0.73589	0.8819	0.88146	1	16679	0	-0.73589
PIWIL1	4	0.031888	0.083836	0.920366	1738	3	-0.6228	0.92866	0.92846	1	17613	0	-0.6228
LCE3C	4	0.031938	0.083936	0.920366	1739	2	-0.028046	0.1494	0.29206	1	5519	1	-0.028046
LRP6	4	0.031938	0.083936	0.920366	1740	2	-0.61294	0.93955	0.93953	1	17796	0	-0.61294
FOXD4L6	4	0.032006	0.084067	0.920366	1741	3	-0.70424	0.98525	0.98526	1	18745	0	-0.70424
PGK2	4	0.032013	0.084082	0.920366	1742	3	-0.74276	0.78629	0.79007	1	14868	1	-0.74276
OR5M3	4	0.03202	0.084095	0.920366	1743	2	-0.21163	0.20615	0.34968	1	6592	2	-0.21163
WDR81	4	0.032025	0.084105	0.920366	1744	3	-0.51087	0.93507	0.93495	1	17718	0	-0.51087
CCDC121	4	0.032064	0.084183	0.920366	1745	2	-0.066451	0.28966	0.43411	1	8150	2	-0.066451
SPATA6	4	0.032086	0.08423	0.920366	1746	3	-0.7812	0.43095	0.57796	1	10813	1	-0.7812
COPS5	4	0.032086	0.08423	0.920366	1747	3	-1.0107	0.83305	0.83241	1	15714	1	-1.0107
GPR119	4	0.032112	0.084274	0.920366	1748	3	-0.98172	0.66888	0.70778	1	13313	1	-0.98172
C7orf65	4	0.032112	0.084274	0.920366	1749	2	-0.4144	0.29142	0.43586	1	8182	2	-0.4144
FAM217A	4	0.032154	0.084358	0.920366	1750	3	-0.84968	0.75421	0.76484	1	14369	1	-0.84968
SLC40A1	4	0.032165	0.084385	0.920366	1751	2	-0.13128	0.56164	0.65023	1	12227	1	-0.13128
PPP2R2B	4	0.032179	0.084414	0.920366	1752	3	-0.67312	0.98577	0.98576	1	18757	0	-0.67312
GPX1	4	0.032216	0.084494	0.920716	1753	1	0.15659	0.13777	0.28027	1	5297	2	0.15659
ARMCX2	4	0.032276	0.08462	0.921043	1754	2	-0.53135	0.25146	0.39549	1	7424	1	-0.53135
CNGA2	4	0.032276	0.08462	0.921043	1755	2	-0.71205	0.76866	0.77589	1	14587	1	-0.71205
DOCK4	4	0.032323	0.084737	0.921734	1756	3	-0.44469	0.95464	0.95452	1	18102	0	-0.44469
RAB18	4	0.032363	0.084809	0.921734	1757	3	-0.87513	0.70052	0.7273	1	13676	1	-0.87513
C21orf59	4	0.032399	0.084881	0.921734	1758	3	-0.88752	0.94894	0.94888	1	17992	0	-0.88752
OLFML3	4	0.032399	0.084881	0.921734	1759	2	-0.47134	0.82707	0.82657	1	15601	1	-0.47134
BMP10	4	0.032418	0.084925	0.921734	1760	2	-0.04276	0.11249	0.23732	0.989947	4569	2	-0.04276
PTBP3	4	0.032459	0.085013	0.921765	1761	3	-0.48151	0.88045	0.87998	1	16654	0	-0.48151
ARID1A	4	0.032519	0.085131	0.921765	1762	1	-0.20039	0.87164	0.87126	1	16478	0	-0.20039
OR5AR1	4	0.032519	0.085131	0.921765	1763	2	-0.27915	0.84552	0.84486	1	15978	0	-0.27915
CCDC22	4	0.032519	0.085131	0.921765	1764	2	-0.12949	0.36015	0.50567	1	9496	2	-0.12949
PSMB7	4	0.032581	0.085264	0.921765	1765	3	-1.4965	0.17684	0.31997	1	6039	1	-1.4965
CES5A	4	0.032619	0.085345	0.921765	1766	2	-0.59756	0.92141	0.92122	1	17490	0	-0.59756
CALML6	4	0.032645	0.085402	0.921765	1767	1	-0.077583	0.93338	0.93319	1	17690	0	-0.077583
SF3B5	4	0.032664	0.085428	0.921765	1768	3	-1.8181	0.96751	0.96745	1	18359	0	-1.8181
MYO15A	4	0.032706	0.085513	0.921765	1769	3	-0.80683	0.96638	0.96631	1	18335	0	-0.80683
PFN4	4	0.032721	0.085542	0.921765	1770	3	-0.63081	0.38582	0.53179	1	9973	1	-0.63081
PCSK7	4	0.032743	0.08558	0.921765	1771	2	-0.61327	0.75347	0.76431	1	14355	1	-0.61327
GRAMD4	4	0.032756	0.085613	0.921765	1772	3	-0.44742	0.45303	0.6003	1	11229	1	-0.44742
LAPTM5	4	0.032789	0.085695	0.921765	1773	2	-0.52757	0.26855	0.41274	1	7725	1	-0.52757
HDDC2	4	0.032795	0.085704	0.921765	1774	3	-0.87661	0.50481	0.62404	1	11701	1	-0.87661
VIPAS39	4	0.032823	0.085757	0.921765	1775	3	-0.63295	0.82608	0.82558	1	15582	1	-0.63295
MAMDC2	4	0.032851	0.085805	0.921765	1776	2	-0.029124	0.17592	0.31906	1	6024	2	-0.029124
NR2E1	4	0.032892	0.085902	0.921765	1777	2	-0.33984	0.8273	0.82678	1	15609	1	-0.33984
TPCN2	4	0.032907	0.085939	0.921765	1778	3	-0.53884	0.91561	0.91541	1	17365	0	-0.53884
NUPL1	4	0.032923	0.08597	0.921765	1779	2	-0.50687	0.42673	0.57356	1	10735	1	-0.50687
TMEM8A	4	0.032923	0.08597	0.921765	1780	1	-0.058768	0.82	0.81988	1	15458	1	-0.058768
NARS2	4	0.032923	0.08597	0.921765	1781	2	-0.29147	0.5474	0.64331	1	12094	1	-0.29147
RADIL	4	0.032997	0.08612	0.921765	1782	3	-0.59779	0.89659	0.89629	1	16980	0	-0.59779
ARHGDIB	4	0.033033	0.08619	0.921765	1783	3	-0.40126	0.48357	0.61499	1	11527	1	-0.40126
CCDC88B	4	0.033083	0.086294	0.921765	1784	3	-1.0164	0.95824	0.95818	1	18168	0	-1.0164
PPHLN1	4	0.033098	0.086322	0.921765	1785	3	-0.73676	0.63911	0.69058	1	12964	1	-0.73676
SF3A2	4	0.033125	0.086381	0.921765	1786	3	-1.4094	0.97805	0.97809	1	18584	0	-1.4094
PSME1	4	0.033176	0.086477	0.921765	1787	1	0.08021	0.44072	0.58783	1	10994	2	0.08021
DCP1B	4	0.033226	0.086585	0.921765	1788	2	-0.67803	0.98406	0.98406	1	18720	0	-0.67803
TMEM202	4	0.033228	0.086588	0.921765	1789	3	-1.24	0.96965	0.9696	1	18407	0	-1.24
MYBPC3	4	0.033275	0.086689	0.921765	1790	3	-0.56662	0.96522	0.96516	1	18313	0	-0.56662
FGFR2	4	0.033378	0.086927	0.921765	1791	1	0.33616	0.11169	0.23589	0.989947	4536	3	0.33616
SLC5A12	4	0.033379	0.086928	0.921765	1792	3	-0.79588	0.28754	0.43195	1	8109	1	-0.79588
ANKRD61	4	0.03342	0.086999	0.921765	1793	2	-0.40163	0.51262	0.62742	1	11769	1	-0.40163
GCSAM	4	0.033479	0.087143	0.921765	1794	1	0.34604	0.026745	0.075456	0.936388	1525	2	0.34604
SKP2	4	0.033484	0.087151	0.921765	1795	3	-0.95075	0.56564	0.65219	1	12267	1	-0.95075
TUBA1C	4	0.033529	0.08724	0.921765	1796	2	-0.40709	0.97765	0.97768	1	18576	0	-0.40709
CDK5RAP1	4	0.03356	0.087302	0.921765	1797	2	-0.64114	0.063351	0.1476	0.97479	2872	1	-0.64114
FARS2	4	0.033563	0.087307	0.921765	1798	3	-1.0748	0.91885	0.91866	1	17431	0	-1.0748
LBHD1	4	0.033563	0.087307	0.921765	1799	3	-1.1945	0.96169	0.9616	1	18233	0	-1.1945
ETAA1	4	0.033563	0.087307	0.921765	1800	3	-1.1551	0.78068	0.78543	1	14774	1	-1.1551
TMTC3	4	0.033563	0.087307	0.921765	1801	3	-1.2038	0.8907	0.89036	1	16853	0	-1.2038
BBOX1	4	0.03358	0.087339	0.921765	1802	2	-0.43743	0.13369	0.27382	1	5189	1	-0.43743
SYNJ2	4	0.033586	0.087353	0.921765	1803	2	-0.33912	0.65711	0.70081	1	13173	1	-0.33912
RCBTB2	4	0.033597	0.087371	0.921765	1804	2	-0.29629	0.049438	0.12079	0.965941	2389	1	-0.29629
RPA1	4	0.033628	0.087435	0.921765	1805	3	-0.57292	0.49858	0.62137	1	11652	1	-0.57292
OR4K15	4	0.033628	0.087435	0.921765	1806	3	-0.67403	0.88175	0.88131	1	16677	0	-0.67403
SMIM4	4	0.033628	0.087435	0.921765	1807	3	-0.82702	0.87978	0.87931	1	16643	0	-0.82702
NDUFC2	4	0.033706	0.087594	0.921765	1808	2	-0.25756	0.35521	0.50059	1	9388	1	-0.25756
HNRNPCL2	4	0.033706	0.087594	0.921765	1809	2	-0.588	0.069477	0.15926	0.977013	3107	2	-0.588
NDUFA6	4	0.033706	0.087594	0.921765	1810	2	-0.017372	0.090297	0.19773	0.984075	3825	2	-0.017372
SREBF2	4	0.033727	0.087629	0.921765	1811	3	-0.65923	0.96433	0.9643	1	18287	0	-0.65923
MGAT3	4	0.033727	0.087629	0.921765	1812	3	-0.65888	0.95738	0.95735	1	18147	0	-0.65888
FAM19A2	4	0.033748	0.087673	0.921765	1813	2	-0.5666	0.0565	0.13454	0.971028	2641	1	-0.5666
NIP7	4	0.033748	0.087673	0.921765	1814	3	-1.0879	0.98446	0.98446	1	18723	0	-1.0879
NPY	4	0.03377	0.087721	0.921765	1815	3	-0.70876	0.4708	0.60951	1	11417	1	-0.70876
RNGTT	4	0.03377	0.087721	0.921765	1816	3	-1.7996	0.97264	0.97259	1	18479	0	-1.7996
GTF2B	4	0.03381	0.087808	0.921765	1817	3	-0.78926	0.94687	0.94683	1	17949	0	-0.78926
ADGRL1	4	0.033852	0.087894	0.921765	1818	2	-0.44766	0.60477	0.67204	1	12621	1	-0.44766
FANCF	4	0.033883	0.087946	0.921765	1819	3	-1.3432	0.98531	0.98532	1	18748	0	-1.3432
TRMT13	4	0.033915	0.088026	0.921765	1820	3	-0.75407	0.47394	0.61085	1	11450	1	-0.75407
GMEB2	4	0.033933	0.088068	0.921765	1821	2	-0.49072	0.80974	0.81042	1	15248	1	-0.49072
ALOX15B	4	0.034009	0.088218	0.921765	1822	1	0.16627	0.67832	0.71343	1	13417	1	0.16627
FAM72D	4	0.034009	0.088218	0.921765	1823	1	0.39887	0.20055	0.344	1	6485	2	0.39887
TAS2R38	4	0.034035	0.088285	0.921765	1824	3	-0.94514	0.91316	0.91295	1	17312	0	-0.94514
POLK	4	0.034072	0.08837	0.921765	1825	2	-0.45091	0.21699	0.36075	1	6792	1	-0.45091
IRGQ	4	0.034085	0.088396	0.921765	1826	2	-0.11597	0.42902	0.57596	1	10771	2	-0.11597
ANKRD35	4	0.034186	0.088623	0.921765	1827	2	-0.23814	0.093938	0.20433	0.984075	3951	2	-0.23814
CES3	4	0.034229	0.088713	0.921765	1828	2	-0.38428	0.80471	0.80596	1	15163	1	-0.38428
FBXO11	4	0.034238	0.088728	0.921765	1829	3	-1.0198	0.56366	0.65122	1	12249	1	-1.0198
NADSYN1	4	0.034287	0.088821	0.921765	1830	2	0.035747	0.28484	0.4292	1	8055	2	0.035747
NLRP6	4	0.034292	0.08883	0.921765	1831	2	-0.40816	0.83759	0.83691	1	15818	0	-0.40816
STARD5	4	0.03431	0.088863	0.921765	1832	3	-0.71061	0.72554	0.74412	1	14001	1	-0.71061
TRNT1	4	0.03431	0.088863	0.921765	1833	3	-1.6535	0.95033	0.95027	1	18019	0	-1.6535
KRTAP5-3	4	0.03431	0.088863	0.921765	1834	3	-0.76642	0.63628	0.68899	1	12941	1	-0.76642
DMWD	4	0.034337	0.088938	0.921765	1835	1	0.098111	0.26824	0.41242	1	7717	1	0.098111
B4GALNT2	4	0.034345	0.088952	0.921765	1836	3	-0.75777	0.87804	0.87761	1	16600	0	-0.75777
C18orf25	4	0.034419	0.089101	0.921765	1837	3	-0.79016	0.75202	0.76322	1	14328	1	-0.79016
NDRG2	4	0.034419	0.089101	0.921765	1838	3	-1.109	0.83351	0.83289	1	15727	0	-1.109
ZNF275	4	0.034438	0.089139	0.921765	1839	1	-0.035027	0.91	0.90976	1	17254	0	-0.035027
LMBRD1	4	0.034462	0.089178	0.921765	1840	3	-0.73936	0.49977	0.62189	1	11661	1	-0.73936
STMND1	4	0.034488	0.089232	0.921765	1841	1	0.1859	0.37199	0.51771	1	9713	2	0.1859
EID2	4	0.034496	0.089246	0.921765	1842	3	-0.78051	0.24512	0.38911	1	7305	1	-0.78051
FIP1L1	4	0.034496	0.089246	0.921765	1843	3	-0.79036	0.0043705	0.01536	0.822351	357	1	-0.79036
DHODH	4	0.034496	0.089246	0.921765	1844	3	-1.1536	0.75347	0.76431	1	14352	1	-1.1536
DEFB106B	2	0.034499	0.062706	0.899388	1845	2	-0.46806	0.9655	0.96544	1	18315	0	-0.46806
ZBTB39	4	0.034539	0.089324	0.921765	1846	2	-0.27231	0.52701	0.63393	1	11900	1	-0.27231
XCL1	4	0.034566	0.089378	0.921765	1847	3	-0.9312	0.86578	0.86535	1	16361	0	-0.9312
ANP32B	4	0.034592	0.089434	0.921765	1848	2	-0.33662	0.32664	0.47148	1	8851	1	-0.33662
CCDC69	4	0.034613	0.089468	0.921765	1849	2	-0.53937	0.84278	0.8421	1	15921	0	-0.53937
FAM65A	4	0.034615	0.089469	0.921765	1850	1	0.13558	0.42794	0.57484	1	10752	2	0.13558
RBM8A	4	0.034656	0.089546	0.921765	1851	3	-1.1412	0.95033	0.95027	1	18018	0	-1.1412
GJC1	4	0.034656	0.089546	0.921765	1852	2	-0.6489	0.86064	0.86016	1	16257	0	-0.6489
SNRPD1	4	0.034684	0.0896	0.921765	1853	3	-1.9955	0.87671	0.87627	1	16571	0	-1.9955
TMEM170B	4	0.03469	0.089614	0.921765	1854	1	-0.074782	0.63864	0.69033	1	12959	1	-0.074782
SLCO2A1	4	0.034741	0.089726	0.921765	1855	3	-0.63903	0.52365	0.63244	1	11875	1	-0.63903
SLC31A2	4	0.034774	0.089783	0.921765	1856	3	-0.63837	0.91885	0.91866	1	17429	0	-0.63837
CCDC3	4	0.034881	0.090015	0.921765	1857	3	-0.86955	0.8882	0.88786	1	16807	0	-0.86955
EIF1AX	4	0.034904	0.09006	0.921765	1858	2	-0.73079	0.54955	0.64435	1	12111	1	-0.73079
KANSL1	4	0.034904	0.09006	0.921765	1859	2	-0.87659	0.8578	0.85734	1	16204	0	-0.87659
WDR77	4	0.034904	0.09006	0.921765	1860	2	-1.0794	0.35538	0.50076	1	9392	1	-1.0794
EIF3D	4	0.034904	0.09006	0.921765	1861	3	-1.6914	0.94405	0.94396	1	17898	0	-1.6914
POLR1C	4	0.034904	0.09006	0.921765	1862	2	-1.482	0.90846	0.9082	1	17226	0	-1.482
RPLP1	4	0.034904	0.09006	0.921765	1863	3	-1.5372	0.69554	0.72418	1	13615	1	-1.5372
VWA9	4	0.034904	0.09006	0.921765	1864	2	-1.0464	0.7967	0.79893	1	15025	1	-1.0464
NUS1	4	0.034904	0.09006	0.921765	1865	2	-0.3862	0.25151	0.39553	1	7426	2	-0.3862
ZMYM6	4	0.034904	0.09006	0.921765	1866	3	-1.5022	0.85551	0.85499	1	16158	0	-1.5022
SLC22A18AS	4	0.034942	0.090133	0.921765	1867	2	-0.13333	0.78068	0.78543	1	14775	1	-0.13333
CD160	4	0.034962	0.09017	0.921765	1868	3	-0.63516	0.70526	0.73039	1	13746	1	-0.63516
PRR20D	4	0.035011	0.090266	0.921765	1869	3	-0.7631	0.83178	0.83115	1	15698	1	-0.7631
GTF2E2	4	0.035011	0.090266	0.921765	1870	3	-0.80637	0.6788	0.71375	1	13420	1	-0.80637
FRG2C	4	0.035069	0.090392	0.921765	1871	2	-0.27963	0.25966	0.4038	1	7560	2	-0.27963
RAB10	4	0.03511	0.090473	0.921765	1872	3	-0.77018	0.74702	0.75949	1	14258	1	-0.77018
S1PR3	4	0.035131	0.090515	0.921765	1873	3	-0.50755	0.9857	0.9857	1	18753	0	-0.50755
C16orf97	4	0.035137	0.090525	0.921765	1874	2	-0.15514	0.29415	0.43856	1	8234	2	-0.15514
UBE2E3	4	0.035137	0.090525	0.921765	1875	3	-0.6659	0.39869	0.54502	1	10214	1	-0.6659
OTOP1	4	0.035144	0.090549	0.921765	1876	2	-0.32332	0.93807	0.93803	1	17774	0	-0.32332
FOXQ1	4	0.035245	0.090759	0.921765	1877	1	-0.06129	0.39216	0.53826	1	10094	2	-0.06129
ZNF57	4	0.03527	0.090807	0.921765	1878	2	-0.33501	0.45522	0.60255	1	11274	2	-0.33501
TMEM108	4	0.035296	0.090863	0.921765	1879	1	0.24409	0.32132	0.46602	1	8759	2	0.24409
KRTAP2-4	4	0.035346	0.09096	0.921765	1880	1	0.30986	0.32387	0.46864	1	8809	2	0.30986
ZNF311	4	0.035346	0.090961	0.921765	1881	3	-0.78799	0.059423	0.14016	0.97479	2742	1	-0.78799
OPN1MW	4	0.035355	0.090987	0.921765	1882	3	-0.42545	0.21095	0.35462	1	6687	1	-0.42545
NPTN	4	0.035396	0.091075	0.921765	1883	3	-0.56472	0.61756	0.67887	1	12736	1	-0.56472
NOS1AP	4	0.035414	0.091107	0.921765	1884	3	-0.46026	0.75581	0.76602	1	14393	1	-0.46026
C5orf51	4	0.03543	0.091142	0.921765	1885	2	0.52288	0.00028491	0.0010575	0.481259	42	2	0.52288
LMAN2	4	0.03543	0.091142	0.921765	1886	3	-0.99428	0.46027	0.60519	1	11335	1	-0.99428
GLB1L2	4	0.03543	0.091142	0.921765	1887	3	-1.5592	0.63891	0.69047	1	12960	1	-1.5592
OPHN1	3	0.035436	0.087662	0.921765	1888	1	-0.33631	0.37072	0.47227	1	9684	1	-0.33631
S100A16	4	0.035447	0.091172	0.921765	1889	1	-0.092037	0.90422	0.90389	1	17141	0	-0.092037
PMP2	4	0.035497	0.091262	0.921765	1890	1	0.35325	0.10015	0.21547	0.984075	4156	2	0.35325
ZBTB21	4	0.035537	0.091348	0.921765	1891	3	-0.58017	0.060511	0.14219	0.97479	2781	1	-0.58017
GTF2H5	4	0.035573	0.091417	0.921765	1892	2	-0.25352	0.8074	0.80835	1	15207	1	-0.25352
UBTD2	4	0.035573	0.091417	0.921765	1893	2	-0.3851	0.52575	0.63338	1	11894	1	-0.3851
KCTD14	4	0.035587	0.091446	0.921765	1894	3	-0.65356	0.52373	0.63247	1	11876	1	-0.65356
TMEM132D	4	0.0356	0.091472	0.921765	1895	2	-0.644	0.82351	0.82319	1	15530	1	-0.644
YTHDC2	4	0.0356	0.091472	0.921765	1896	2	-0.51454	0.50259	0.62308	1	11681	1	-0.51454
FANCI	4	0.035654	0.091571	0.921967	1897	2	-0.77467	0.82478	0.82438	1	15555	1	-0.77467
SPPL3	4	0.035681	0.091625	0.921967	1898	2	-0.33032	0.74549	0.75832	1	14233	1	-0.33032
WDR33	4	0.035692	0.091652	0.921967	1899	3	-0.77315	0.68344	0.71662	1	13476	1	-0.77315
POU1F1	4	0.03582	0.091905	0.922341	1900	3	-0.96871	0.72106	0.74103	1	13940	1	-0.96871
PDGFB	4	0.035851	0.091969	0.922341	1901	3	-0.93321	0.89618	0.89586	1	16968	0	-0.93321
CCL4L2	4	0.035851	0.091969	0.922341	1902	3	-0.77417	0.9762	0.97618	1	18546	0	-0.77417
CSE1L	4	0.035875	0.092018	0.922341	1903	2	-0.96879	0.041458	0.10519	0.957433	2095	2	-0.96879
CDH2	4	0.035875	0.092018	0.922341	1904	2	-0.70562	0.21325	0.35701	1	6727	1	-0.70562
TEKT1	4	0.035895	0.092063	0.922341	1905	2	-0.26229	0.065051	0.15092	0.97479	2952	2	-0.26229
CDH18	4	0.035895	0.092063	0.922341	1906	2	-0.5278	0.88752	0.88718	1	16791	0	-0.5278
USP35	4	0.035901	0.092075	0.922341	1907	3	-0.77135	0.73661	0.75189	1	14133	1	-0.77135
VOPP1	4	0.035943	0.09217	0.922812	1908	2	-0.88569	0.52304	0.63214	1	11866	1	-0.88569
SGSH	4	0.03598	0.092252	0.923148	1909	2	-0.60401	0.91185	0.91167	1	17285	0	-0.60401
GIMAP7	4	0.036102	0.092488	0.924917	1910	1	0.24049	0.30067	0.44523	1	8359	2	0.24049
ADGRB2	4	0.036136	0.09255	0.924917	1911	2	-0.20063	0.39821	0.54448	1	10206	2	-0.20063
THAP3	4	0.036153	0.092583	0.924917	1912	3	-0.38716	0.97689	0.9769	1	18562	0	-0.38716
FAM231A	4	0.036171	0.092622	0.924917	1913	3	-0.98185	0.59891	0.66896	1	12564	1	-0.98185
MYH10	4	0.036203	0.092702	0.925226	1914	1	0.1776	0.41981	0.5665	1	10625	2	0.1776
ADRM1	4	0.036279	0.092864	0.926331	1915	1	-0.12274	0.073055	0.16599	0.977074	3240	1	-0.12274
UPK1A	4	0.036349	0.092993	0.926331	1916	3	-0.52008	0.79473	0.79722	1	14993	1	-0.52008
AMN	4	0.036354	0.093009	0.926331	1917	2	-0.19436	0.78144	0.78609	1	14788	1	-0.19436
OR2T10	4	0.036405	0.093109	0.926331	1918	3	-0.50671	0.0079287	0.027049	0.848269	605	1	-0.50671
INSRR	4	0.036438	0.093187	0.926331	1919	3	-0.64699	0.66671	0.70646	1	13281	1	-0.64699
CTRC	4	0.03648	0.093282	0.926331	1920	3	-0.76131	0.35862	0.50411	1	9463	1	-0.76131
AP2A2	4	0.036492	0.093309	0.926331	1921	3	-1.0226	0.1776	0.32074	1	6052	1	-1.0226
PHF20	4	0.036492	0.093309	0.926331	1922	2	-0.55686	0.48733	0.61659	1	11557	1	-0.55686
MAN2B2	4	0.036505	0.093334	0.926331	1923	2	-0.42699	0.75454	0.7651	1	14374	1	-0.42699
HBEGF	4	0.03651	0.093346	0.926331	1924	3	-0.63864	0.71006	0.73357	1	13801	1	-0.63864
PRAMEF10	4	0.036581	0.0935	0.926906	1925	2	-0.045802	0.57756	0.65804	1	12372	1	-0.045802
UBE2A	4	0.036581	0.0935	0.926906	1926	2	-0.1859	0.24286	0.38683	1	7259	2	-0.1859
GAGE2A	4	0.036608	0.093561	0.927021	1927	3	-0.66825	0.9514	0.9513	1	18044	0	-0.66825
PARP16	4	0.036656	0.093653	0.927089	1928	1	0.37558	0.089029	0.19541	0.984075	3774	3	0.37558
KRT31	4	0.036707	0.093747	0.927089	1929	3	-0.38136	0.98485	0.98486	1	18734	0	-0.38136
SLC39A13	4	0.036729	0.093793	0.927089	1930	3	-0.68671	0.48787	0.6168	1	11560	1	-0.68671
UQCRH	4	0.036757	0.093851	0.927089	1931	1	-0.29898	0.8358	0.83515	1	15780	0	-0.29898
CUX2	4	0.036773	0.093879	0.927089	1932	2	-0.40517	0.07183	0.16371	0.977074	3195	1	-0.40517
XIAP	4	0.03679	0.093908	0.927089	1933	3	-0.87761	0.97602	0.97601	1	18541	0	-0.87761
BAGE2	4	0.036808	0.093943	0.927089	1934	1	0.12353	0.43208	0.57909	1	10837	2	0.12353
ALDH7A1	4	0.036838	0.094004	0.927089	1935	3	-0.70833	0.56059	0.6497	1	12220	1	-0.70833
APBA1	4	0.036838	0.094004	0.927089	1936	3	-0.70466	0.95247	0.95236	1	18065	0	-0.70466
UBAP2L	4	0.036925	0.094188	0.928428	1937	2	-0.47829	0.48093	0.61383	1	11507	1	-0.47829
MMS19	4	0.036964	0.094269	0.928741	1938	3	-1.1352	0.21295	0.35668	1	6720	1	-1.1352
GM2A	4	0.037001	0.094336	0.928865	1939	3	-0.75237	0.65293	0.69835	1	13117	1	-0.75237
PAPSS1	4	0.037022	0.094379	0.928865	1940	3	-1.0444	0.67202	0.70966	1	13346	1	-1.0444
RNF151	4	0.037059	0.094451	0.929096	1941	2	0.044342	0.014973	0.048949	0.899391	1040	2	0.044342
TNN	4	0.037087	0.094529	0.929265	1942	2	-0.34951	0.58962	0.66417	1	12487	1	-0.34951
PTGIS	4	0.03711	0.094565	0.929265	1943	2	-0.43503	0.43427	0.58128	1	10875	1	-0.43503
JMY	4	0.037136	0.094622	0.929352	1944	2	-0.25521	0.30086	0.44542	1	8364	1	-0.25521
FAM49B	3	0.037142	0.091487	0.921765	1945	1	-0.20615	0.53253	0.5715	1	11950	1	-0.20615
TBCCD1	4	0.03716	0.094685	0.929485	1946	1	0.042922	0.826	0.82552	1	15581	1	0.042922
REM2	4	0.037199	0.094763	0.929488	1947	3	-0.66202	0.88365	0.88321	1	16711	0	-0.66202
ZNF85	4	0.03721	0.094786	0.929488	1948	3	-0.70772	0.96495	0.96491	1	18306	0	-0.70772
ASCL3	4	0.037261	0.09489	0.929488	1949	2	-0.7246	0.36568	0.51126	1	9601	1	-0.7246
ZSCAN9	4	0.037278	0.094928	0.929488	1950	3	-0.67001	0.96999	0.96993	1	18417	0	-0.67001
BRD8	4	0.037336	0.095053	0.930234	1951	2	-0.3915	0.7871	0.79075	1	14884	1	-0.3915
OR2T5	4	0.03745	0.095267	0.931338	1952	3	-0.52489	0.83702	0.83635	1	15810	0	-0.52489
ART1	4	0.037462	0.095293	0.931338	1953	2	-0.86012	0.96881	0.96875	1	18392	0	-0.86012
SLC35A1	4	0.037469	0.095312	0.931338	1954	3	-0.63436	0.98461	0.98462	1	18726	0	-0.63436
VPS13A	4	0.037534	0.095444	0.931425	1955	2	-0.61081	0.85875	0.85829	1	16224	0	-0.61081
DNAJB4	4	0.037664	0.095705	0.931425	1956	1	-0.04827	0.84516	0.84451	1	15973	0	-0.04827
ROCK2	4	0.037681	0.095738	0.931425	1957	3	-0.6777	0.69438	0.72348	1	13602	1	-0.6777
GPX8	4	0.037687	0.095753	0.931425	1958	3	-0.95928	0.61167	0.67567	1	12681	1	-0.95928
PRUNE2	4	0.037714	0.095805	0.931425	1959	1	-0.21816	0.40203	0.54844	1	10274	1	-0.21816
SALL3	4	0.03775	0.095879	0.931425	1960	3	-0.59433	0.72324	0.74253	1	13966	1	-0.59433
POLR2C	4	0.037764	0.095905	0.931425	1961	2	-1.3891	0.98481	0.98481	1	18729	0	-1.3891
TRMT112	4	0.037764	0.095905	0.931425	1962	3	-1.2642	0.62549	0.68319	1	12824	1	-1.2642
NHP2	4	0.03782	0.096034	0.931425	1963	3	-0.84844	0.9723	0.97226	1	18471	0	-0.84844
SLC35B3	4	0.03782	0.096034	0.931425	1964	3	-0.65933	0.98023	0.98028	1	18624	0	-0.65933
SKA2	3	0.037834	0.093068	0.926331	1965	3	-0.43006	0.96217	0.96239	1	18245	0	-0.43006
LAIR2	4	0.03786	0.096118	0.931425	1966	3	-0.80977	0.22846	0.37232	1	7019	1	-0.80977
ANKS1B	4	0.03789	0.096181	0.931425	1967	1	0.26154	0.43126	0.57826	1	10819	2	0.26154
ADSL	4	0.037918	0.096234	0.931425	1968	3	-1.6051	0.85824	0.85778	1	16213	0	-1.6051
SPIC	4	0.037918	0.096234	0.931425	1969	3	-0.84555	0.9208	0.92059	1	17472	0	-0.84555
AKAP1	4	0.037966	0.096342	0.931425	1970	2	-0.62193	0.39488	0.54109	1	10141	1	-0.62193
FCN1	4	0.038027	0.096468	0.931425	1971	2	-0.24991	0.54637	0.64285	1	12081	1	-0.24991
KLHL2	4	0.038034	0.096487	0.931425	1972	3	-0.47614	0.86778	0.86733	1	16403	0	-0.47614
ZNF678	4	0.038071	0.096567	0.931425	1973	3	-0.6283	0.94422	0.94411	1	17902	0	-0.6283
DPP6	4	0.038142	0.096708	0.931425	1974	2	-0.045933	0.149	0.29166	1	5511	2	-0.045933
TMEM240	4	0.038142	0.096708	0.931425	1975	1	0.072542	0.13942	0.28194	1	5330	1	0.072542
CYP1A2	4	0.038153	0.096725	0.931425	1976	3	-0.4696	0.43817	0.5852	1	10945	1	-0.4696
AGPAT3	4	0.038193	0.096808	0.931425	1977	3	-0.65033	0.45965	0.60493	1	11325	1	-0.65033
GSTO1	4	0.038242	0.096899	0.931425	1978	2	-0.29395	0.76121	0.77013	1	14477	1	-0.29395
TTC38	4	0.038242	0.096899	0.931425	1979	1	0.0051512	0.59151	0.66517	1	12500	1	0.0051512
INSIG1	4	0.038292	0.097004	0.931425	1980	2	-0.87928	0.7855	0.78939	1	14853	1	-0.87928
HAS2	4	0.038292	0.097004	0.931425	1981	2	0.1385	0.019321	0.059998	0.919209	1241	2	0.1385
CAP2	4	0.038294	0.097012	0.931425	1982	3	-0.59775	0.86566	0.86524	1	16360	0	-0.59775
CNP	4	0.038318	0.097055	0.931425	1983	3	-0.66196	0.96564	0.96558	1	18317	0	-0.66196
OR8J1	4	0.038353	0.097133	0.931425	1984	3	-0.90334	0.97111	0.97107	1	18452	0	-0.90334
BORA	4	0.038407	0.09725	0.931425	1985	3	-1.0081	0.85824	0.85778	1	16212	0	-1.0081
CYP2J2	4	0.038427	0.097294	0.931425	1986	3	-0.75379	0.52606	0.63351	1	11895	1	-0.75379
ANKDD1B	4	0.038485	0.097404	0.931425	1987	3	-0.69025	0.82351	0.82319	1	15527	1	-0.69025
HPD	4	0.038507	0.09745	0.931425	1988	3	-0.75055	0.9757	0.97565	1	18535	0	-0.75055
CSF3R	4	0.038519	0.097475	0.931425	1989	3	-0.54338	0.95475	0.95461	1	18105	0	-0.54338
INSC	4	0.038534	0.097505	0.931425	1990	3	-0.72007	0.47654	0.61195	1	11476	1	-0.72007
ZNFX1	4	0.038569	0.097565	0.931425	1991	1	0.24516	0.30243	0.44696	1	8396	1	0.24516
DCAF10	4	0.03862	0.097671	0.931425	1992	1	0.22167	0.38302	0.52899	1	9927	2	0.22167
FOXD4L3	3	0.03863	0.094853	0.929488	1993	3	-0.76361	0.96137	0.96164	1	18227	0	-0.76361
RBM43	4	0.038633	0.097692	0.931425	1994	3	-0.7512	0.33479	0.47979	1	9014	1	-0.7512
TDG	4	0.038673	0.097782	0.931425	1995	3	-0.81102	0.68744	0.71912	1	13529	1	-0.81102
PCDHGA5	4	0.038678	0.097792	0.931425	1996	2	-0.42374	0.27351	0.41778	1	7833	2	-0.42374
EPS8L2	4	0.038678	0.097792	0.931425	1997	3	-0.56782	0.039298	0.10091	0.95338	2020	1	-0.56782
GCG	4	0.038713	0.097855	0.931425	1998	3	-0.78507	0.60946	0.67445	1	12660	1	-0.78507
[truncated: 17,114 more rows]
