# Supplementary material for: CRISPR knockout genome-wide screens identify the HELQ-RAD52 axis in regulating the repair of cisplatin-induced single-stranded DNA gaps
Source: Nucleic Acids Res. 2024 Nov 12;52(22):13832–48. doi: 10.1093/nar/gkae998 (PMC11662931; doi:10.1093/nar/gkae998)
Supplement: gkae998_Supplemental_Files [file gkae998_supplemental_files.zip › Supplementary Table S3.xls]

## Sheet: U2OSEVNTCIS.gene_summary
Supplementary Table S3: MAGeCK analyses of the CRISPR screens identifying genes whose loss confers increased sensitivity to cisplatin in U2OS-EV cells.
id	num	neg|score	neg|p-value	neg|fdr	neg|rank	neg|goodsgrna	neg|lfc	pos|score	pos|p-value	pos|fdr	pos|rank	pos|goodsgrna	pos|lfc
RAD18	4	3.7867e-09	2.5901e-07	0.00495	1	4	-2.7895	1	1	1	19113	0	-2.7895
ERCC6	4	3.9618e-06	1.1138e-05	0.106436	2	4	-2.8439	0.9979	0.99792	1	19065	0	-2.8439
PMFBP1	4	2.0665e-05	7.3818e-05	0.289604	3	4	-1.1498	0.99998	0.99998	1	19112	0	-1.1498
ZMAT3	4	2.1688e-05	7.6927e-05	0.289604	4	3	-1.6053	0.76437	0.76834	0.998653	14639	1	-1.6053
KLF5	4	2.2436e-05	8.0553e-05	0.289604	5	4	-1.119	0.99935	0.99936	1	19099	0	-1.119
IL3	4	2.6017e-05	9.0913e-05	0.289604	6	1	0.1966	0.38672	0.53091	0.992739	10179	2	0.1966
EIF3H	4	3.1379e-05	0.00010904	0.297737	7	4	-1.264	0.99997	0.99997	1	19111	0	-1.264
TXNDC17	4	3.7499e-05	0.00013495	0.304455	8	2	-1.1593	0.7301	0.74097	0.998653	14148	1	-1.1593
DGAT2L6	4	4.217e-05	0.00015567	0.304455	9	3	-1.7388	0.39228	0.53676	0.992739	10297	1	-1.7388
CUTC	4	4.2889e-05	0.00015929	0.304455	10	4	-1.3573	0.99996	0.99995	1	19110	0	-1.3573
KLF10	4	5.6864e-05	0.00020954	0.364086	11	4	-0.96771	0.99994	0.99994	1	19109	0	-0.96771
PARP3	4	6.4932e-05	0.00024269	0.386551	12	3	-1.6284	0.65575	0.68962	0.998232	13173	1	-1.6284
H1FX	4	7.8049e-05	0.00029864	0.393874	13	3	-0.62365	0.41717	0.56304	0.994209	10780	1	-0.62365
DND1	4	7.869e-05	0.00030123	0.393874	14	4	-0.99871	0.99821	0.99823	1	19075	0	-0.99871
PAPD4	4	8.2282e-05	0.00031625	0.393874	15	4	-1.8882	0.99992	0.99992	1	19108	0	-1.8882
CCDC57	4	8.7017e-05	0.00032972	0.393874	16	3	-0.8692	0.85248	0.85189	1	16278	0	-0.8692
POLH	4	9.7049e-05	0.00036961	0.41555	17	3	-2.7019	0.81994	0.81946	0.998653	15676	0	-2.7019
EPPK1	4	0.00013008	0.00050378	0.490832	18	2	-0.35751	0.56096	0.63537	0.995437	12148	1	-0.35751
USP34	4	0.00013834	0.00053227	0.490832	19	3	-1.1036	0.90947	0.90923	1	17289	0	-1.1036
SSH2	4	0.00014115	0.00054056	0.490832	20	4	-1.0496	0.99986	0.99986	1	19107	0	-1.0496
SMTNL1	4	0.00015755	0.00060894	0.490832	21	4	-1.3781	0.99984	0.99985	1	19106	0	-1.3781
KALRN	4	0.00016092	0.00061878	0.490832	22	3	-0.98907	0.7972	0.79736	0.998653	15233	1	-0.98907
UVSSA	4	0.00017444	0.0006654	0.490832	23	3	-2.1587	0.9768	0.9768	1	18652	0	-2.1587
C21orf140	4	0.00017956	0.00068353	0.490832	24	4	-1.2238	0.99897	0.99896	1	19091	0	-1.2238
POU3F2	4	0.00018211	0.00069337	0.490832	25	3	-0.90232	0.97687	0.97688	1	18655	0	-0.90232
RTF1	4	0.00018218	0.00069337	0.490832	26	3	-1.7059	0.6581	0.69116	0.998232	13204	1	-1.7059
DGCR2	3	0.00021462	0.00063587	0.490832	27	1	-0.19082	0.60693	0.61907	0.995437	12624	1	-0.19082
FAM198B	4	0.00022519	0.00084205	0.574788	28	4	-0.59442	0.99977	0.99977	1	19105	0	-0.59442
QRICH2	4	0.00023413	0.00087935	0.579549	29	2	-0.17244	0.39036	0.53473	0.992739	10257	2	-0.17244
DESI2	4	0.0002717	0.0010109	0.644059	30	4	-1.4196	0.99973	0.99973	1	19104	0	-1.4196
HMGN3	4	0.00029028	0.0010757	0.659189	31	3	-0.88847	0.42501	0.57131	0.995437	10909	1	-0.88847
SLC10A3	4	0.00029764	0.0011036	0.659189	32	2	-0.43826	0.34999	0.49226	0.992356	9448	2	-0.43826
MYOZ1	4	0.00032151	0.0011834	0.678979	33	2	-0.6577	0.92941	0.92921	1	17675	0	-0.6577
KMT2C	4	0.00033523	0.0012352	0.678979	34	3	-0.6237	0.85775	0.8573	1	16367	0	-0.6237
KLHL29	4	0.00034551	0.0012705	0.678979	35	4	-1.4468	0.9984	0.99841	1	19080	0	-1.4468
KCTD10	4	0.00035813	0.0013207	0.678979	36	3	-1.1836	0.97733	0.97736	1	18666	0	-1.1836
C17orf70	4	0.00036714	0.0013616	0.678979	37	3	-1.7137	0.93237	0.93215	1	17747	0	-1.7137
AP2B1	4	0.00037147	0.0013741	0.678979	38	3	-2.2515	0.98751	0.98754	1	18845	0	-2.2515
TDRP	4	0.00037602	0.0013855	0.678979	39	3	-0.87133	0.80486	0.80468	0.998653	15381	1	-0.87133
IFT81	4	0.00039733	0.0014569	0.682082	40	3	-1.0349	0.86604	0.86561	1	16525	0	-1.0349
TCF21	4	0.00039922	0.0014632	0.682082	42	2	-0.51752	0.47294	0.59264	0.995437	11316	1	-0.51752
ADSL	4	0.00042147	0.0015445	0.702852	43	4	-1.584	0.99958	0.99959	1	19103	0	-1.584
STEAP3	4	0.00044221	0.001618	0.710734	44	2	-0.18985	0.17486	0.3084	0.990988	5893	2	-0.18985
CMSS1	4	0.0004469	0.0016362	0.710734	45	4	-1.2343	0.99955	0.99957	1	19102	0	-1.2343
RHOXF2	4	0.0004795	0.0017667	0.750385	46	4	-0.82482	0.99952	0.99954	1	19101	0	-0.82482
DYNC2H1	4	0.00049423	0.001819	0.755811	47	2	-0.20637	0.22599	0.36223	0.990988	6951	2	-0.20637
OR1S2	4	0.000513	0.0018869	0.767327	48	3	-1.2535	0.73049	0.74128	0.998653	14152	1	-1.2535
MYOCD	4	0.00054624	0.0019952	0.794451	49	1	0.024991	0.44016	0.57804	0.995437	11030	1	0.024991
NBN	4	0.00059826	0.0021956	0.804158	50	4	-1.0811	0.9955	0.99553	1	19004	0	-1.0811
LPAR2	4	0.00061017	0.0022392	0.804158	51	2	-0.80445	0.80011	0.80012	0.998653	15292	1	-0.80445
SPP1	4	0.00062109	0.0022806	0.804158	52	2	-0.57015	0.74148	0.74974	0.998653	14304	1	-0.57015
SHOX	4	0.00064811	0.0023759	0.804158	53	4	-0.97478	0.99935	0.99936	1	19100	0	-0.97478
NUPL2	4	0.000664	0.0024365	0.804158	54	4	-1.5799	0.99934	0.99934	1	19098	0	-1.5799
BTG4	4	0.00067857	0.0024914	0.804158	55	3	-1.4174	0.26516	0.40323	0.992206	7749	1	-1.4174
ATP13A3	4	0.00067875	0.002492	0.804158	56	2	-1.0314	0.62501	0.67114	0.997468	12837	1	-1.0314
P2RX1	4	0.0006812	0.0025013	0.804158	57	3	-1.8501	0.49827	0.60434	0.995437	11537	1	-1.8501
RILPL1	4	0.00070314	0.0025805	0.804158	58	4	-0.9185	0.9993	0.9993	1	19097	0	-0.9185
TMEM206	4	0.00073126	0.0026795	0.804158	59	2	-0.64391	0.71925	0.7328	0.998653	13988	1	-0.64391
CCDC101	4	0.00073722	0.0027033	0.804158	60	4	-1.0759	0.99261	0.99267	1	18944	0	-1.0759
STK39	4	0.00073756	0.0027038	0.804158	61	4	-1.1292	0.99363	0.99366	1	18962	0	-1.1292
MOCOS	4	0.00074259	0.0027225	0.804158	62	4	-0.94334	0.99926	0.99926	1	19096	0	-0.94334
DMRTA1	4	0.00075428	0.0027567	0.804158	63	2	-0.29882	0.78357	0.78491	0.998653	14973	1	-0.29882
APOOL	4	0.00079363	0.0029017	0.804158	64	3	-1.0166	0.39549	0.5402	0.992739	10357	1	-1.0166
HOXC12	4	0.00079453	0.0029048	0.804158	65	3	-0.93586	0.9792	0.97924	1	18702	0	-0.93586
ZNF846	4	0.0007963	0.0029126	0.804158	66	2	-0.40303	0.64544	0.68328	0.998232	13062	1	-0.40303
TMED9	4	0.00080628	0.0029489	0.804158	67	3	-0.51	0.47934	0.59558	0.995437	11369	1	-0.51
LTV1	4	0.00080846	0.0029545	0.804158	68	4	-1.5961	0.99919	0.99918	1	19095	0	-1.5961
MARCHF6	3	0.00081992	0.0023433	0.804158	69	3	-1.1429	0.99918	0.99919	1	19094	0	-1.1429
RWDD2A	4	0.00083473	0.0030436	0.804158	70	4	-1.0533	0.99459	0.99464	1	18984	0	-1.0533
GIGYF2	4	0.00085403	0.0031151	0.804158	71	3	-1.5217	0.78484	0.78602	0.998653	15000	1	-1.5217
DLGAP1	4	0.00085828	0.0031322	0.804158	72	3	-0.51631	0.97977	0.97983	1	18713	0	-0.51631
PTPRT	4	0.00086306	0.0031519	0.804158	73	4	-1.1778	0.99914	0.99913	1	19092	0	-1.1778
CCNE1	4	0.00086306	0.0031519	0.804158	74	4	-0.94535	0.99914	0.99913	1	19093	0	-0.94535
LARP6	4	0.00086407	0.0031555	0.804158	75	3	-1.0712	0.047094	0.11452	0.985332	2160	1	-1.0712
PP2D1	4	0.00088351	0.0032218	0.810253	76	3	-0.74748	0.18645	0.32065	0.990988	6118	1	-0.74748
ELF4	4	0.00090948	0.0033146	0.816387	77	3	-0.9383	0.90265	0.9023	1	17171	0	-0.9383
HAS2	4	0.00091342	0.0033317	0.816387	78	3	-1.4126	0.19985	0.33473	0.990988	6386	1	-1.4126
HERPUD2	4	0.00095765	0.0034938	0.827466	79	2	-0.58739	0.35308	0.4955	0.992739	9506	2	-0.58739
CYBRD1	4	0.00096228	0.0035052	0.827466	80	4	-0.60375	0.99443	0.99447	1	18980	0	-0.60375
CDH11	4	0.00096347	0.0035068	0.827466	81	3	-0.54503	0.89806	0.89778	1	17091	0	-0.54503
EIF2AK1	4	0.0010331	0.0037523	0.869796	82	3	-2.0527	0.96171	0.96163	1	18363	0	-2.0527
HTRA4	4	0.0010403	0.0037772	0.869796	83	1	-0.033822	0.11681	0.24451	0.990988	4695	1	-0.033822
ERCC5	4	0.001073	0.0038922	0.883343	84	4	-1.0906	0.99893	0.99891	1	19090	0	-1.0906
ADAM17	4	0.0010826	0.0039284	0.883343	85	2	-1.1903	0.54772	0.62844	0.995437	12016	1	-1.1903
KRTAP19-3	4	0.0011183	0.00406	0.888864	86	1	0.12608	0.40836	0.55378	0.992739	10620	2	0.12608
PCDHGC4	4	0.0011241	0.0040797	0.888864	87	3	-1.1031	0.85832	0.85785	1	16376	0	-1.1031
CC2D1B	4	0.00114	0.0041294	0.888864	88	3	-0.92944	0.73395	0.74393	0.998653	14197	1	-0.92944
SRC	4	0.0011426	0.004139	0.888864	89	4	-1.5973	0.99886	0.99884	1	19089	0	-1.5973
SLC12A3	4	0.0011592	0.0042014	0.892244	90	4	-0.82486	0.99884	0.99883	1	19088	0	-0.82486
MEN1	4	0.0012004	0.0043486	0.913339	91	3	-2.0176	0.93865	0.9386	1	17869	0	-2.0176
MUS81	4	0.0012222	0.0044304	0.920415	92	2	-1.0208	0.94375	0.94366	1	17976	0	-1.0208
GLRB	4	0.0012742	0.0046226	0.93074	93	2	-0.31061	0.86604	0.86561	1	16527	0	-0.31061
UBE2Z	4	0.0013116	0.0047505	0.93074	94	2	-0.74843	0.8963	0.896	1	17057	0	-0.74843
TRIM55	4	0.0013262	0.0048065	0.93074	95	3	-1.1149	0.8943	0.89397	1	17024	0	-1.1149
LYSMD2	4	0.0013355	0.0048365	0.93074	96	2	-0.54835	0.94558	0.94548	1	18013	0	-0.54835
PI15	4	0.0013435	0.0048619	0.93074	97	4	-0.59871	0.99866	0.99866	1	19087	0	-0.59871
ZNF546	4	0.0013536	0.0049002	0.93074	98	3	-1.3156	0.45156	0.58305	0.995437	11131	1	-1.3156
PCTP	4	0.0013585	0.0049199	0.93074	99	4	-0.49444	0.99864	0.99864	1	19086	0	-0.49444
PDZD8	4	0.0013635	0.0049391	0.93074	100	4	-0.82498	0.99864	0.99864	1	19085	0	-0.82498
HTT	4	0.0013745	0.0049697	0.93074	101	3	-1.6116	0.9727	0.97266	1	18582	0	-1.6116
SAMD7	4	0.0013782	0.0049816	0.93074	102	1	0.038174	0.65187	0.68719	0.998232	13137	1	0.038174
ARHGAP35	4	0.0014076	0.0050852	0.93074	103	3	-0.83044	0.85528	0.85476	1	16321	0	-0.83044
KCNA7	4	0.0014118	0.0050971	0.93074	104	3	-0.70028	0.8963	0.896	1	17053	0	-0.70028
RARRES3	4	0.0014165	0.0051132	0.93074	105	3	-0.8068	0.90978	0.90953	1	17295	0	-0.8068
WDFY4	4	0.0014295	0.0051618	0.93074	106	3	-1.2945	0.94076	0.9407	1	17925	0	-1.2945
SGK1	4	0.0014758	0.0053369	0.932608	107	2	-0.68442	0.9523	0.95218	1	18155	0	-0.68442
SSH1	4	0.0014793	0.0053452	0.932608	108	4	-0.75016	0.99852	0.99853	1	19084	0	-0.75016
GBE1	4	0.0014821	0.0053551	0.932608	109	1	0.062321	0.32603	0.46697	0.992206	8950	1	0.062321
PLEKHS1	4	0.0014873	0.0053722	0.932608	110	4	-0.88891	0.99851	0.99852	1	19083	0	-0.88891
H1F0	4	0.0015304	0.00554	0.932608	111	4	-1.1344	0.99847	0.99849	1	19081	0	-1.1344
LRRN1	4	0.0015304	0.00554	0.932608	112	4	-0.91304	0.99847	0.99849	1	19082	0	-0.91304
C19orf43	4	0.0015861	0.0057348	0.932608	113	3	-0.64457	0.88788	0.88754	1	16911	0	-0.64457
GPLD1	4	0.0016168	0.0058436	0.932608	114	2	-0.2822	0.18498	0.31911	0.990988	6097	2	-0.2822
FOXR2	4	0.001624	0.0058746	0.932608	115	4	-0.88851	0.99838	0.99839	1	19079	0	-0.88851
TOR1B	4	0.0016381	0.0059223	0.932608	116	2	0.12605	0.24025	0.37709	0.990988	7238	2	0.12605
EREG	4	0.0016382	0.0059233	0.932608	117	4	-0.50638	0.99836	0.99837	1	19078	0	-0.50638
SEMA4G	4	0.0016409	0.0059306	0.932608	118	4	-0.64234	0.99836	0.99836	1	19077	0	-0.64234
MCM9	4	0.0016806	0.0060699	0.932608	119	4	-1.0192	0.99099	0.99105	1	18920	0	-1.0192
MAGEB6	4	0.0016886	0.0060969	0.932608	120	3	-0.89945	0.84443	0.84376	0.999303	16138	0	-0.89945
C16orf72	4	0.00169	0.006099	0.932608	121	1	-0.14211	0.39471	0.53937	0.992739	10339	1	-0.14211
SERPINB11	4	0.0017128	0.0061808	0.932608	122	3	-0.84834	0.47294	0.59264	0.995437	11305	1	-0.84834
SSR1	4	0.001742	0.0062917	0.932608	123	2	-0.22419	0.69461	0.71528	0.998653	13658	1	-0.22419
CRB1	4	0.0017428	0.0062942	0.932608	124	3	-0.99568	0.85003	0.84944	1	16231	0	-0.99568
NCEH1	4	0.0017767	0.0064181	0.932608	125	4	-0.76074	0.99822	0.99824	1	19076	0	-0.76074
SCYL2	4	0.0017866	0.00646	0.932608	126	4	-0.70055	0.99821	0.99823	1	19074	0	-0.70055
PPP2CA	4	0.0017866	0.00646	0.932608	127	4	-1.6976	0.99821	0.99823	1	19073	0	-1.6976
VSIG1	4	0.0017929	0.0064781	0.932608	128	2	-0.68069	0.88222	0.88175	1	16799	0	-0.68069
GALNT3	4	0.001794	0.0064802	0.932608	129	1	0.074349	0.87656	0.87612	1	16701	0	0.074349
GALNT12	4	0.0017995	0.0064963	0.932608	130	2	-0.70135	0.57297	0.64171	0.995437	12290	1	-0.70135
ZPR1	4	0.0018153	0.006546	0.932608	131	3	-0.87627	0.94568	0.94559	1	18015	0	-0.87627
TMEM242	4	0.0018459	0.006662	0.932608	132	2	-0.26598	0.3099	0.45003	0.992206	8617	1	-0.26598
MMP2	4	0.0018594	0.0067045	0.932608	133	4	-1.1001	0.99814	0.99816	1	19072	0	-1.1001
PROS1	4	0.0018851	0.0067905	0.932608	134	4	-1.4251	0.99811	0.99814	1	19071	0	-1.4251
NPEPPS	4	0.0018863	0.0067962	0.932608	135	4	-1.22	0.99752	0.99753	1	19059	0	-1.22
C1orf195	4	0.0018915	0.0068159	0.932608	136	3	-0.93444	0.87013	0.86971	1	16593	0	-0.93444
CPNE1	4	0.0018979	0.0068382	0.932608	137	3	-0.44725	0.84589	0.84526	0.999793	16156	0	-0.44725
LY6E	4	0.0019123	0.006892	0.932608	138	4	-0.86428	0.99809	0.99811	1	19070	0	-0.86428
FAH	4	0.0019202	0.0069236	0.932608	139	3	-1.6211	0.57657	0.64365	0.995494	12331	1	-1.6211
PRR20A	4	0.0019516	0.0070298	0.932608	140	2	-0.54397	0.71207	0.72747	0.998653	13902	1	-0.54397
CAST	4	0.0019899	0.0071666	0.932608	141	4	-0.49132	0.99801	0.99802	1	19069	0	-0.49132
KRTAP27-1	4	0.0020018	0.0072122	0.932608	142	3	-0.78897	0.88708	0.88673	1	16897	0	-0.78897
RNPC3	4	0.002012	0.0072534	0.932608	143	4	-1.3625	0.99799	0.998	1	19068	0	-1.3625
TMEM145	4	0.0020321	0.0073179	0.932608	144	3	-1.3003	0.7089	0.72523	0.998653	13852	1	-1.3003
SPSB2	4	0.0020538	0.0073847	0.932608	145	1	0.46352	0.086201	0.18943	0.985332	3608	3	0.46352
AGBL3	4	0.002063	0.0074189	0.932608	146	2	-0.56828	0.8365	0.83585	0.999094	15987	0	-0.56828
SLC12A7	4	0.0020715	0.0074598	0.932608	147	4	-0.80676	0.99793	0.99795	1	19067	0	-0.80676
TP53INP2	4	0.0020793	0.0074816	0.932608	148	4	-0.47755	0.99792	0.99794	1	19066	0	-0.47755
NAT6	4	0.0020814	0.0074893	0.932608	149	2	-0.28149	0.19665	0.33141	0.990988	6318	2	-0.28149
CYLC2	4	0.0020885	0.0075214	0.932608	150	2	-0.37681	0.15385	0.28621	0.990988	5472	2	-0.37681
ZNF772	4	0.0021057	0.0075815	0.932608	151	1	0.15473	0.35604	0.49854	0.992739	9567	2	0.15473
TMEM109	4	0.0021294	0.0076675	0.932608	152	4	-0.69976	0.99787	0.99789	1	19064	0	-0.69976
SCGB3A1	4	0.0021399	0.0077095	0.932608	153	2	-0.47681	0.50764	0.60878	0.995437	11631	1	-0.47681
KCNA2	4	0.0021577	0.007768	0.932608	154	1	0.086743	0.10577	0.22503	0.985349	4327	2	0.086743
ATF6B	4	0.0021745	0.0078235	0.932608	155	2	-0.52927	0.31677	0.45723	0.992206	8759	1	-0.52927
NAT16	4	0.0022096	0.00794	0.932608	156	3	-0.44863	0.29871	0.43825	0.992206	8399	1	-0.44863
DOCK4	4	0.0022348	0.0080369	0.932608	157	3	-0.74473	0.93501	0.9349	1	17799	0	-0.74473
ARRDC3	4	0.0022455	0.008068	0.932608	158	4	-0.87074	0.99775	0.99777	1	19063	0	-0.87074
CASC3	4	0.0022616	0.008127	0.932608	159	4	-0.91567	0.99507	0.99511	1	18997	0	-0.91567
BEST2	4	0.002308	0.0082886	0.932608	160	3	-1.305	0.12067	0.25102	0.990988	4810	1	-1.305
IP6K1	4	0.0023128	0.0083094	0.932608	161	4	-0.92038	0.99769	0.99769	1	19062	0	-0.92038
PPP6C	4	0.0023128	0.0083094	0.932608	162	4	-1.7059	0.99769	0.99769	1	19061	0	-1.7059
BEAN1	4	0.0023135	0.0083104	0.932608	163	4	-0.61338	0.99354	0.99357	1	18960	0	-0.61338
ATM	4	0.0023268	0.0083544	0.932608	164	4	-0.59996	0.99767	0.99768	1	19060	0	-0.59996
LCE3C	4	0.0023366	0.0083922	0.932608	165	2	-0.56233	0.81367	0.81328	0.998653	15557	1	-0.56233
RSG1	4	0.0023654	0.0084933	0.932608	166	1	-0.06658	0.13331	0.26447	0.990988	5056	1	-0.06658
PEX12	4	0.0024693	0.0088554	0.932608	167	3	-0.81856	0.8995	0.89919	1	17115	0	-0.81856
NXNL1	4	0.0024981	0.0089439	0.932608	168	2	-0.84214	0.78301	0.78441	0.998653	14966	1	-0.84214
TMED4	4	0.0025213	0.0090139	0.932608	169	2	-0.38732	0.79922	0.79931	0.998653	15278	1	-0.38732
CHTF8	4	0.0025407	0.0090864	0.932608	170	4	-0.71143	0.98977	0.98978	1	18898	0	-0.71143
DTX3L	4	0.0025636	0.0091517	0.932608	171	3	-0.72945	0.95141	0.95131	1	18137	0	-0.72945
LYPD8	4	0.0025732	0.0091859	0.932608	172	2	0.0036238	0.26592	0.40401	0.992206	7758	2	0.0036238
ZBTB12	4	0.0025855	0.0092273	0.932608	173	3	-0.97112	0.98445	0.98446	1	18793	0	-0.97112
PIWIL1	4	0.0025996	0.0092703	0.932608	174	4	-0.86718	0.9974	0.9974	1	19058	0	-0.86718
COL12A1	4	0.0026251	0.0093573	0.932608	175	3	-1.0205	0.78097	0.78254	0.998653	14925	1	-1.0205
ARHGEF10	4	0.0026337	0.0093853	0.932608	176	3	-0.63659	0.72503	0.73714	0.998653	14077	1	-0.63659
LHX3	4	0.0026365	0.0093962	0.932608	177	3	-0.5926	0.76043	0.76504	0.998653	14581	1	-0.5926
SDHA	4	0.0026424	0.0094169	0.932608	178	4	-1.1394	0.99736	0.99736	1	19057	0	-1.1394
SPATA45	4	0.0026563	0.0094547	0.932608	179	3	-0.73479	0.10308	0.22016	0.985349	4223	1	-0.73479
ASB16	4	0.0026621	0.0094749	0.932608	180	4	-1.2359	0.99734	0.99734	1	19056	0	-1.2359
JMJD1C	4	0.0026771	0.0095283	0.932608	181	1	0.52652	0.099915	0.21453	0.985349	4140	3	0.52652
PBRM1	4	0.0026839	0.009549	0.932608	182	4	-1.1317	0.99732	0.99732	1	19055	0	-1.1317
PROSER1	4	0.0026977	0.0096008	0.932608	183	4	-0.44989	0.9973	0.99731	1	19054	0	-0.44989
HDAC5	4	0.0026983	0.0096023	0.932608	184	4	-0.41723	0.9973	0.99731	1	19053	0	-0.41723
ACTN2	4	0.002729	0.0097148	0.932608	185	2	-0.35269	0.92033	0.92014	1	17511	0	-0.35269
CCER1	4	0.0027417	0.0097562	0.932608	186	4	-1.3321	0.99726	0.99726	1	19052	0	-1.3321
ABI3BP	4	0.0027451	0.0097717	0.932608	187	3	-0.89757	0.97245	0.97241	1	18576	0	-0.89757
GPRASP1	4	0.0027451	0.0097717	0.932608	188	3	-0.84638	0.96822	0.96816	1	18493	0	-0.84638
OR51F2	4	0.0027504	0.0097899	0.932608	189	4	-0.47292	0.99725	0.99725	1	19051	0	-0.47292
RIC8A	4	0.0027601	0.009821	0.932608	190	3	-1.7533	0.98537	0.98536	1	18807	0	-1.7533
SASH1	4	0.0027718	0.0098691	0.932608	191	3	-1.1218	0.98775	0.98777	1	18855	0	-1.1218
CHTF18	4	0.0027742	0.0098785	0.932608	192	4	-1.5861	0.99723	0.99723	1	19050	0	-1.5861
EIF4H	4	0.0027742	0.0098785	0.932608	193	4	-1.0899	0.99723	0.99723	1	19048	0	-1.0899
NANP	4	0.0027742	0.0098785	0.932608	194	4	-0.85413	0.99723	0.99723	1	19049	0	-0.85413
RAET1E	4	0.0027809	0.0099018	0.932608	195	3	-0.92744	0.91796	0.91775	1	17467	0	-0.92744
BCL6	4	0.0027811	0.0099028	0.932608	196	4	-0.75027	0.9891	0.98914	1	18885	0	-0.75027
TRAPPC3L	4	0.0027893	0.0099287	0.932608	197	3	-1.0292	0.66698	0.69684	0.998653	13325	1	-1.0292
LDOC1	4	0.0028328	0.01009	0.932608	198	1	0.40756	0.044385	0.10922	0.985332	2057	3	0.40756
MAB21L3	4	0.0028678	0.010213	0.932608	199	3	-0.94534	0.38099	0.52491	0.992739	10063	1	-0.94534
KRTAP9-3	4	0.0028848	0.010275	0.932608	200	3	-1.1018	0.56394	0.63696	0.995437	12189	1	-1.1018
CUZD1	4	0.0029367	0.010467	0.932608	201	2	0.015054	0.084773	0.18679	0.985332	3554	2	0.015054
XPA	4	0.0029418	0.010484	0.932608	202	4	-1.401	0.99706	0.99705	1	19044	0	-1.401
ETAA1	4	0.0029418	0.010484	0.932608	203	4	-0.90312	0.99706	0.99705	1	19045	0	-0.90312
CNOT2	4	0.0029418	0.010484	0.932608	204	4	-1.3616	0.99706	0.99705	1	19046	0	-1.3616
LACTB	4	0.0029418	0.010484	0.932608	205	4	-1.2305	0.99706	0.99705	1	19047	0	-1.2305
AP2M1	4	0.0029745	0.010597	0.932608	206	3	-0.79372	0.97245	0.97241	1	18577	0	-0.79372
ERICH2	4	0.0030007	0.010684	0.932608	207	4	-1.0342	0.997	0.997	1	19043	0	-1.0342
RFWD3	4	0.0030211	0.010756	0.932608	208	4	-1.2794	0.99698	0.99698	1	19042	0	-1.2794
RRP15	4	0.0030405	0.010824	0.932608	209	1	0.19927	0.79865	0.79879	0.998653	15268	1	0.19927
INPP5J	4	0.003067	0.010911	0.932608	210	3	-0.79947	0.97963	0.97969	1	18710	0	-0.79947
OR5AN1	4	0.0030918	0.010987	0.932608	211	4	-0.84412	0.99691	0.9969	1	19041	0	-0.84412
TMEM165	4	0.0031003	0.011016	0.932608	212	4	-0.924	0.9969	0.99689	1	19040	0	-0.924
BDH2	4	0.0031081	0.011045	0.932608	213	3	-1.0082	0.81536	0.81498	0.998653	15588	0	-1.0082
GPR78	4	0.003134	0.011132	0.932608	214	3	-1.1295	0.36761	0.5108	0.992739	9792	1	-1.1295
NGFR	4	0.0031474	0.011181	0.932608	215	4	-0.66501	0.99685	0.99685	1	19039	0	-0.66501
MUC5AC	4	0.0031513	0.01119	0.932608	216	2	-0.73669	0.96197	0.96188	1	18365	0	-0.73669
PTGES3L-AARSD1	4	0.0031547	0.011203	0.932608	217	4	-1.519	0.99685	0.99684	1	19038	0	-1.519
DAZ1	4	0.0031755	0.011277	0.932608	218	4	-0.70075	0.99682	0.99682	1	19037	0	-0.70075
ATRIP	4	0.0031962	0.011347	0.932608	219	2	-0.13523	0.47294	0.59264	0.995437	11331	1	-0.13523
NOL9	4	0.0032024	0.011369	0.932608	220	4	-0.91352	0.9968	0.9968	1	19036	0	-0.91352
ATP6AP1	4	0.0032024	0.011369	0.932608	221	4	-0.90902	0.9968	0.9968	1	19035	0	-0.90902
OR52E4	4	0.0032024	0.011369	0.932608	222	4	-1.0237	0.9968	0.9968	1	19034	0	-1.0237
METTL2B	4	0.0032333	0.011481	0.932608	223	2	-0.95676	0.79893	0.79904	0.998653	15270	1	-0.95676
C2orf15	4	0.0032344	0.011487	0.932608	224	4	-0.82008	0.99677	0.99677	1	19032	0	-0.82008
C2CD4A	4	0.0032344	0.011487	0.932608	225	4	-0.81734	0.99677	0.99677	1	19033	0	-0.81734
FANCL	4	0.0032602	0.011585	0.932608	226	4	-1.3766	0.99674	0.99674	1	19031	0	-1.3766
MEGF11	4	0.0032784	0.011645	0.932608	227	4	-0.86411	0.99672	0.99673	1	19030	0	-0.86411
MS4A10	4	0.0033113	0.011751	0.932608	228	4	-0.99151	0.99669	0.99669	1	19029	0	-0.99151
POLR1E	4	0.003352	0.011897	0.932608	229	2	0.14941	0.083746	0.18494	0.985332	3518	2	0.14941
NARF	4	0.0033779	0.011998	0.932608	230	4	-0.67677	0.99662	0.99663	1	19028	0	-0.67677
FUT9	4	0.0033806	0.012003	0.932608	231	2	-0.37885	0.77333	0.77593	0.998653	14801	1	-0.37885
ERCC1	4	0.0033949	0.012047	0.932608	232	3	-1.2166	0.98388	0.98388	1	18776	0	-1.2166
KLRD1	4	0.0034039	0.012073	0.932608	233	3	-0.50878	0.75499	0.7606	0.998653	14494	1	-0.50878
CYP26B1	4	0.0034129	0.012104	0.932608	234	2	-0.74771	0.58824	0.65006	0.996531	12439	1	-0.74771
FIGLA	4	0.003431	0.012169	0.932608	235	2	-0.46537	0.4249	0.5712	0.995437	10906	2	-0.46537
DLL4	4	0.0034435	0.012214	0.932608	236	3	-0.63631	0.83814	0.83747	0.999094	16017	0	-0.63631
LEUTX	4	0.0034558	0.01226	0.932608	237	1	-0.050386	0.60166	0.65758	0.996672	12576	1	-0.050386
CLUL1	4	0.0035077	0.01244	0.932608	238	1	0.55937	0.026085	0.071836	0.985332	1386	3	0.55937
CTXN3	4	0.0035218	0.012481	0.932608	239	2	-0.5444	0.050952	0.12217	0.985332	2304	1	-0.5444
C8orf86	4	0.0035487	0.012568	0.932608	240	4	-0.61904	0.99645	0.99647	1	19027	0	-0.61904
PCGF1	4	0.0035596	0.012602	0.932608	241	1	0.22119	0.58913	0.65054	0.996531	12452	1	0.22119
NPTXR	4	0.0035726	0.012637	0.932608	242	4	-0.61921	0.99643	0.99645	1	19026	0	-0.61921
SLC7A9	3	0.0035934	0.0099365	0.932608	243	3	-0.7952	0.99641	0.99648	1	19025	0	-0.7952
MAPKAPK3	4	0.0036027	0.01275	0.932608	244	2	-0.61903	0.82349	0.82299	0.998653	15748	0	-0.61903
PLA2G12A	4	0.0036305	0.012854	0.932608	245	3	-0.86092	0.25236	0.38982	0.990988	7504	1	-0.86092
CAPN12	4	0.0036324	0.012861	0.932608	246	3	-0.78601	0.85931	0.85884	1	16402	0	-0.78601
XCL2	4	0.0036374	0.012879	0.932608	247	2	-0.36096	0.26632	0.40442	0.992206	7770	1	-0.36096
MID1	4	0.0036374	0.012879	0.932608	248	3	-0.67907	0.084081	0.18554	0.985332	3533	1	-0.67907
IL17RE	4	0.0036471	0.012918	0.932608	249	3	-0.67178	0.5252	0.61723	0.995437	11796	1	-0.67178
OSBP	4	0.0036958	0.013089	0.932608	250	4	-1.1207	0.9963	0.99633	1	19024	0	-1.1207
ARHGAP44	4	0.0037108	0.013135	0.932608	251	2	-0.48233	0.72391	0.7363	0.998653	14054	1	-0.48233
VAX2	4	0.0037152	0.013152	0.932608	252	1	0.34652	0.098511	0.21197	0.985332	4074	3	0.34652
SENP8	4	0.0037318	0.013205	0.932608	253	4	-0.89699	0.99627	0.9963	1	19023	0	-0.89699
KRTAP19-1	4	0.003744	0.013247	0.932608	254	4	-1.3693	0.9955	0.99554	1	19005	0	-1.3693
PHLPP1	4	0.003766	0.013318	0.932608	255	3	-0.69844	0.86719	0.86675	1	16541	0	-0.69844
HES4	4	0.0037671	0.013319	0.932608	256	1	0.42592	0.138	0.26951	0.990988	5147	2	0.42592
PPP1R36	4	0.0037881	0.013398	0.932608	257	2	-1.2401	0.81547	0.81509	0.998653	15589	0	-1.2401
SH3GL1	4	0.003807	0.013464	0.932608	258	3	-0.66377	0.96652	0.96646	1	18460	0	-0.66377
RIMS2	4	0.003844	0.013596	0.932608	259	3	-1.1698	0.94904	0.94897	1	18085	0	-1.1698
HTR3C	4	0.0038709	0.013687	0.932608	260	2	-0.45386	0.78664	0.78767	0.998653	15038	1	-0.45386
GPAT2	4	0.0039064	0.013793	0.932608	261	4	-0.88857	0.99097	0.99103	1	18919	0	-0.88857
XRCC1	4	0.0039251	0.013854	0.932608	262	3	-0.76218	0.6953	0.71571	0.998653	13668	1	-0.76218
ADAM28	4	0.0039251	0.013854	0.932608	263	4	-1.0339	0.99423	0.99428	1	18975	0	-1.0339
MYL4	4	0.0039469	0.01393	0.932608	264	4	-0.62559	0.99605	0.99608	1	19022	0	-0.62559
RFTN2	4	0.0039747	0.014018	0.932608	265	2	-0.82037	0.053676	0.12759	0.985332	2393	1	-0.82037
SAMD8	4	0.0040062	0.014129	0.932608	266	4	-0.67109	0.99599	0.99603	1	19021	0	-0.67109
CDKL2	4	0.0040265	0.014206	0.932608	267	2	-0.21205	0.16076	0.29348	0.990988	5618	1	-0.21205
PLA2G2C	4	0.0040499	0.014279	0.932608	268	2	0.019175	0.11128	0.23487	0.990988	4508	2	0.019175
SF3B5	4	0.0040507	0.014284	0.932608	269	4	-0.83864	0.99595	0.99598	1	19020	0	-0.83864
PCDH18	4	0.0040658	0.014331	0.932608	270	4	-0.57555	0.99593	0.99597	1	19019	0	-0.57555
RNASE7	4	0.0040784	0.014376	0.932608	271	3	-0.775	0.98755	0.98758	1	18846	0	-0.775
WIPF1	4	0.0040852	0.014402	0.932608	272	3	-1.2694	0.96146	0.96137	1	18356	0	-1.2694
PTCRA	4	0.0040983	0.014446	0.932608	273	3	-0.7804	0.95392	0.95381	1	18190	0	-0.7804
DPP8	4	0.0041239	0.014537	0.932608	274	4	-1.0161	0.99549	0.99553	1	19003	0	-1.0161
ZNF672	4	0.0041303	0.014564	0.932608	275	2	-0.23218	0.37146	0.51481	0.992739	9870	1	-0.23218
ALOX12	4	0.0041397	0.014592	0.932608	276	3	-0.7158	0.85848	0.85802	1	16386	0	-0.7158
CPE	4	0.0041553	0.014644	0.932608	277	4	-0.52854	0.99584	0.99587	1	19018	0	-0.52854
SND1	4	0.004163	0.014666	0.932608	278	4	-0.66947	0.99584	0.99587	1	19017	0	-0.66947
CYP19A1	4	0.00418	0.014715	0.932608	279	2	-0.43175	0.75499	0.7606	0.998653	14497	1	-0.43175
MARCKSL1	4	0.0041805	0.014717	0.932608	280	4	-0.73026	0.99582	0.99584	1	19016	0	-0.73026
AGER	4	0.004201	0.014788	0.932608	281	4	-0.52964	0.9958	0.99583	1	19015	0	-0.52964
LRTM2	4	0.0042127	0.014822	0.932608	282	3	-0.97585	0.54565	0.62739	0.995437	12001	1	-0.97585
TIMM23	4	0.0042198	0.01485	0.932608	283	2	-0.78525	0.75024	0.75675	0.998653	14457	1	-0.78525
INPP4B	4	0.004234	0.014904	0.932608	284	1	0.63541	0.014896	0.047882	0.979088	926	3	0.63541
PTPN13	4	0.0042458	0.014937	0.932608	285	3	-1.0106	0.83843	0.83775	0.999094	16019	0	-1.0106
ZNF532	4	0.0042618	0.014989	0.932608	286	3	-0.61078	0.96928	0.96922	1	18516	0	-0.61078
VILL	4	0.0042699	0.015015	0.932608	287	2	-0.48774	0.55631	0.63288	0.995437	12102	1	-0.48774
MYO9B	4	0.0042859	0.015071	0.932608	288	3	-0.34402	0.93966	0.93964	1	17902	0	-0.34402
TAP1	4	0.0042949	0.015103	0.932608	289	3	-0.78933	0.84694	0.84633	1	16170	0	-0.78933
MARVELD3	4	0.004298	0.015113	0.932608	290	4	-0.73537	0.9957	0.99574	1	19014	0	-0.73537
CMBL	4	0.0043	0.015121	0.932608	291	2	-0.2748	0.23933	0.3762	0.990988	7223	1	-0.2748
FAM156B	3	0.004318	0.011913	0.932608	292	3	-0.90105	0.99568	0.9958	1	19013	0	-0.90105
PSKH1	4	0.0043236	0.015187	0.932608	293	3	-0.98962	0.92714	0.92693	1	17635	0	-0.98962
MT3	4	0.0043262	0.015196	0.932608	294	2	-0.69679	0.94375	0.94366	1	17977	0	-0.69679
HSD17B8	4	0.0043378	0.01524	0.932608	295	2	-0.23546	0.91061	0.91038	1	17314	0	-0.23546
POLE4	4	0.0043424	0.015256	0.932608	296	3	-0.93425	0.97184	0.97181	1	18560	0	-0.93425
ITGA9	4	0.0043477	0.015275	0.932608	297	3	-0.76674	0.63342	0.67605	0.998232	12917	1	-0.76674
TBC1D5	4	0.0043606	0.01532	0.932608	298	2	-0.65938	0.78209	0.78356	0.998653	14954	1	-0.65938
CASZ1	4	0.0043829	0.015399	0.932608	299	3	-0.8039	0.9768	0.9768	1	18653	0	-0.8039
SUPT4H1	4	0.004386	0.015417	0.932608	300	4	-1.2879	0.99561	0.99565	1	19012	0	-1.2879
RAD51B	4	0.0043896	0.015428	0.932608	301	2	-0.18382	0.81684	0.81642	0.998653	15621	0	-0.18382
LYSMD3	4	0.0044092	0.015482	0.932608	302	4	-0.38998	0.99559	0.99562	1	19011	0	-0.38998
ARHGAP32	4	0.0044143	0.015497	0.932608	303	3	-1.4455	0.96534	0.96528	1	18436	0	-1.4455
RTN4RL1	4	0.004419	0.015516	0.932608	304	4	-0.7046	0.99558	0.99561	1	19010	0	-0.7046
ICAM3	4	0.004419	0.015516	0.932608	305	4	-0.5938	0.99558	0.99561	1	19009	0	-0.5938
ERN2	4	0.004434	0.015566	0.932608	306	4	-1.0189	0.9916	0.99165	1	18928	0	-1.0189
PPP6R1	4	0.004436	0.015572	0.932608	307	3	-1.2463	0.98428	0.9843	1	18789	0	-1.2463
TSC2	4	0.0044413	0.015588	0.932608	308	4	-1.1133	0.99556	0.99559	1	19008	0	-1.1133
PRR25	4	0.0044415	0.015589	0.932608	309	2	-0.65743	0.48277	0.59718	0.995437	11402	1	-0.65743
ABCD4	4	0.004444	0.015595	0.932608	310	4	-0.94418	0.99556	0.99559	1	19007	0	-0.94418
C6orf223	4	0.0044562	0.015636	0.932608	311	4	-0.99754	0.9951	0.99513	1	18998	0	-0.99754
APOBR	4	0.0044687	0.015688	0.932608	312	2	-0.54368	0.68204	0.70674	0.998653	13495	1	-0.54368
COL4A4	4	0.0044889	0.015746	0.932608	313	4	-1.0259	0.99551	0.99555	1	19006	0	-1.0259
VDAC2	4	0.0044933	0.01576	0.932608	314	2	-0.18853	0.66537	0.69579	0.99862	13305	1	-0.18853
AMOTL2	4	0.0045015	0.015794	0.932608	315	3	-0.87282	0.66449	0.69521	0.998232	13289	1	-0.87282
USF2	4	0.0045078	0.015824	0.932608	316	2	-0.58675	0.18747	0.3217	0.990988	6144	1	-0.58675
ZNF195	4	0.004514	0.015845	0.932608	317	3	-0.68472	0.45861	0.58618	0.995437	11192	1	-0.68472
AK7	4	0.0045452	0.01595	0.932608	318	2	-0.34458	0.42965	0.57353	0.995437	10950	1	-0.34458
RCAN2	4	0.0045543	0.015975	0.932608	319	3	-0.82783	0.92868	0.92849	1	17661	0	-0.82783
FANCA	4	0.0045718	0.016035	0.932608	320	2	-1.2654	0.45439	0.58428	0.995437	11158	1	-1.2654
SORCS2	4	0.004578	0.016054	0.932608	321	4	-0.97986	0.99542	0.99546	1	19002	0	-0.97986
OR6X1	4	0.0045947	0.016107	0.932608	322	2	-0.53918	0.94953	0.94948	1	18096	0	-0.53918
TUBA3C	4	0.0045971	0.016114	0.932608	323	2	-0.24868	0.41273	0.55835	0.992796	10703	1	-0.24868
RRH	4	0.0045982	0.016118	0.932608	324	4	-0.97707	0.9954	0.99544	1	19001	0	-0.97707
C17orf107	4	0.0046102	0.016159	0.932608	325	4	-0.95065	0.99539	0.99542	1	19000	0	-0.95065
TKT	4	0.0046254	0.016211	0.932608	326	4	-0.73924	0.99537	0.99541	1	18999	0	-0.73924
HSPBP1	4	0.0046343	0.01624	0.932608	327	3	-0.96843	0.40823	0.55362	0.992739	10616	1	-0.96843
CIB4	4	0.0046489	0.016296	0.932608	328	3	-1.0959	0.96787	0.96782	1	18481	0	-1.0959
TMEM225	4	0.0046652	0.016346	0.932608	329	3	-0.71922	0.11671	0.24435	0.990988	4690	1	-0.71922
LCA5	4	0.0046914	0.016436	0.932608	330	3	-1.0283	0.056245	0.13257	0.985332	2495	1	-1.0283
CFAP36	4	0.0047008	0.016478	0.932608	331	3	-1.1072	0.90135	0.90099	1	17143	0	-1.1072
RFTN1	4	0.0047526	0.01666	0.932608	332	3	-0.51194	0.46544	0.58924	0.995437	11250	1	-0.51194
TMEM255B	4	0.0047605	0.016685	0.932608	333	3	-0.77355	0.26605	0.40416	0.992206	7766	1	-0.77355
PON2	4	0.0047667	0.016705	0.932608	334	2	-0.37939	0.18665	0.32087	0.990988	6125	2	-0.37939
PAPPA2	4	0.0047772	0.016751	0.932608	335	2	-0.39325	0.87066	0.87024	1	16596	0	-0.39325
MAD1L1	4	0.0047854	0.016774	0.932608	336	3	-1.3337	0.88432	0.8839	1	16840	0	-1.3337
TSPAN3	4	0.0048045	0.016843	0.932608	337	1	0.23311	0.27261	0.41098	0.992206	7889	2	0.23311
OR1M1	4	0.0048367	0.016947	0.932608	338	3	-1.1382	0.98762	0.98765	1	18849	0	-1.1382
NLK	4	0.0048563	0.017015	0.932608	339	1	0.1071	0.24149	0.3784	0.990988	7279	1	0.1071
ABCD1	4	0.0048581	0.017021	0.932608	340	3	-0.88377	0.96534	0.96528	1	18437	0	-0.88377
SCGB3A2	4	0.0049341	0.017284	0.932608	341	3	-0.63665	0.32907	0.47019	0.992206	9005	1	-0.63665
WSB1	4	0.0049341	0.017284	0.932608	342	2	-0.14973	0.34139	0.48324	0.992206	9259	2	-0.14973
NT5C	4	0.0049395	0.0173	0.932608	343	2	-1.3783	0.7236	0.73609	0.998653	14051	1	-1.3783
ARL8A	4	0.0049399	0.017302	0.932608	344	4	-0.68696	0.99506	0.99509	1	18996	0	-0.68696
RCOR3	4	0.0049589	0.017364	0.932608	345	3	-0.94425	0.97562	0.97557	1	18632	0	-0.94425
SETDB2	4	0.0049589	0.017364	0.932608	346	3	-0.93533	0.06154	0.14281	0.985332	2694	1	-0.93533
CX3CL1	3	0.0049635	0.013691	0.932608	347	3	-0.55847	0.99504	0.99517	1	18995	0	-0.55847
C9orf24	4	0.0049705	0.017391	0.932608	348	4	-0.64517	0.99503	0.99506	1	18994	0	-0.64517
SF3B4	4	0.0049718	0.017396	0.932608	349	3	-1.7943	0.47294	0.59264	0.995437	11310	1	-1.7943
MPP3	4	0.0049891	0.01745	0.932608	350	3	-0.73894	0.69155	0.71317	0.998653	13620	1	-0.73894
CERS6	4	0.0050118	0.017529	0.932608	351	1	0.22531	0.56156	0.6357	0.995437	12156	1	0.22531
CSGALNACT2	4	0.005047	0.017653	0.932608	352	4	-1.1712	0.99495	0.99499	1	18993	0	-1.1712
LRWD1	4	0.0050477	0.017657	0.932608	353	2	-0.65106	0.39872	0.54363	0.992739	10410	1	-0.65106
UBP1	4	0.0050637	0.017707	0.932608	354	4	-0.57051	0.99157	0.99162	1	18927	0	-0.57051
ZNF664-FAM101A	4	0.0050869	0.017794	0.932608	355	3	-0.82207	0.91612	0.91591	1	17425	0	-0.82207
ACOX2	4	0.0051125	0.017882	0.932608	356	4	-0.58164	0.99335	0.99339	1	18957	0	-0.58164
AGL	4	0.0051155	0.01789	0.932608	357	3	-0.6495	0.72491	0.73705	0.998653	14075	1	-0.6495
RBFOX3	4	0.0051173	0.017895	0.932608	358	4	-0.46913	0.99488	0.99492	1	18992	0	-0.46913
GIT2	4	0.0051372	0.017953	0.932608	359	2	-0.73106	0.92762	0.92739	1	17642	0	-0.73106
IKZF3	4	0.0051397	0.017962	0.932608	360	4	-0.96744	0.99486	0.9949	1	18990	0	-0.96744
RPL27	4	0.0051397	0.017962	0.932608	361	4	-2.0799	0.99486	0.9949	1	18991	0	-2.0799
FCHO2	4	0.0051397	0.017962	0.932608	362	4	-0.95193	0.99486	0.9949	1	18989	0	-0.95193
REN	4	0.0051673	0.018049	0.932608	363	2	-0.19464	0.57316	0.64182	0.995437	12292	1	-0.19464
C1QTNF8	4	0.0051846	0.018116	0.932608	364	3	-0.95487	0.00088428	0.003225	0.866098	69	1	-0.95487
TMEM120A	4	0.0051964	0.018153	0.932608	365	4	-1.1534	0.9948	0.99484	1	18988	0	-1.1534
OR2D3	4	0.0051964	0.018153	0.932608	366	4	-1.0887	0.9948	0.99484	1	18987	0	-1.0887
NFAM1	4	0.0052192	0.018226	0.932608	367	2	-0.04998	0.19395	0.32854	0.990988	6267	2	-0.04998
DAOA	4	0.0052585	0.01836	0.932608	368	2	-0.37325	0.57082	0.64055	0.995437	12264	1	-0.37325
METTL12	4	0.0052645	0.018383	0.932608	369	3	-1.5442	0.75234	0.7585	0.998653	14461	1	-1.5442
MMP9	4	0.005271	0.018407	0.932608	370	2	-0.29349	0.8204	0.81992	0.998653	15684	0	-0.29349
APOM	4	0.0052985	0.018501	0.932608	371	4	-0.71541	0.99319	0.99323	1	18955	0	-0.71541
TBC1D2B	4	0.0053079	0.018529	0.932608	372	3	-0.99258	0.045763	0.1119	0.985332	2111	1	-0.99258
TSR2	3	0.005309	0.014621	0.932608	373	3	-1.1885	0.99469	0.9948	1	18986	0	-1.1885
PCGF3	4	0.0053183	0.018561	0.932608	374	4	-0.76816	0.99468	0.99473	1	18985	0	-0.76816
CNKSR2	4	0.0053228	0.018578	0.932608	375	1	0.10482	0.52769	0.61843	0.995437	11819	1	0.10482
HIST1H1A	4	0.0053416	0.018644	0.932608	376	4	-1.3458	0.99384	0.99388	1	18966	0	-1.3458
ARSA	4	0.0053746	0.018747	0.932608	377	2	-0.25875	0.61881	0.66746	0.99704	12771	1	-0.25875
SCN11A	4	0.0053979	0.01882	0.932608	378	3	-1.3579	0.95921	0.95913	1	18301	0	-1.3579
LAMA5	4	0.0054205	0.018901	0.932608	379	4	-0.44799	0.99458	0.99462	1	18983	0	-0.44799
FAM169A	4	0.0054265	0.018921	0.932608	380	2	-0.35123	0.9451	0.94498	1	18007	0	-0.35123
FRMD1	4	0.0054726	0.019074	0.932608	381	4	-0.81432	0.99453	0.99458	1	18982	0	-0.81432
OR6A2	4	0.0054783	0.019088	0.932608	382	1	-0.12556	0.64119	0.68071	0.998232	13003	1	-0.12556
GPR137C	4	0.0054962	0.019161	0.932608	383	4	-0.60675	0.9945	0.99455	1	18981	0	-0.60675
HSFX2	4	0.0055007	0.01917	0.932608	384	3	-0.93555	0.97002	0.96997	1	18531	0	-0.93555
KCTD4	4	0.0055301	0.01926	0.932608	385	2	-0.1272	0.56163	0.63574	0.995437	12158	1	-0.1272
RASGRP2	4	0.0055398	0.019289	0.932608	386	3	-0.90813	0.60242	0.65803	0.996672	12584	1	-0.90813
ARRB2	4	0.0055802	0.019427	0.932608	387	3	-1.0206	0.90346	0.90313	1	17185	0	-1.0206
BPNT1	4	0.0055819	0.019431	0.932608	388	1	-0.049804	0.53346	0.62127	0.995437	11877	1	-0.049804
GABBR1	4	0.005591	0.019466	0.932608	389	3	-1.1133	0.95299	0.95287	1	18170	0	-1.1133
MVB12B	4	0.0056066	0.019508	0.932608	390	3	-0.89405	0.97576	0.97572	1	18635	0	-0.89405
PAK1	4	0.005626	0.019576	0.932608	391	4	-0.91778	0.99437	0.99442	1	18978	0	-0.91778
EMID1	4	0.005626	0.019576	0.932608	392	4	-0.79813	0.99437	0.99442	1	18979	0	-0.79813
BMP8B	4	0.0056337	0.019601	0.932608	393	2	-0.11998	0.50627	0.6081	0.995437	11617	1	-0.11998
CMTM8	4	0.0056383	0.019614	0.932608	394	4	-0.46793	0.99436	0.99441	1	18977	0	-0.46793
LSM14A	4	0.0056795	0.019751	0.932608	395	3	-0.76325	0.53195	0.62049	0.995437	11862	1	-0.76325
NAPB	4	0.0056855	0.019774	0.932608	396	2	-0.4179	0.98674	0.98675	1	18830	0	-0.4179
RAB3C	4	0.0056878	0.019786	0.932608	397	3	-0.64201	0.3842	0.52829	0.992739	10128	1	-0.64201
DEFB127	4	0.0057041	0.019844	0.932608	398	2	-0.58653	0.062457	0.14457	0.985332	2731	1	-0.58653
CMTM3	4	0.0057203	0.019898	0.932608	399	3	-1.0602	0.23946	0.37632	0.990988	7226	1	-1.0602
FAM84A	4	0.0057249	0.019911	0.932608	400	3	-1.2011	0.95311	0.953	1	18173	0	-1.2011
PLCXD2	4	0.0057261	0.019916	0.932608	401	4	-0.68584	0.99427	0.99433	1	18976	0	-0.68584
TAS2R4	4	0.0057269	0.019918	0.932608	402	3	-0.60776	0.73661	0.74594	0.998653	14236	1	-0.60776
C17orf80	4	0.0057374	0.019955	0.932608	403	1	-0.19832	0.57813	0.64448	0.995578	12348	1	-0.19832
ZFP64	4	0.0057651	0.020038	0.932608	404	4	-0.61405	0.99378	0.99382	1	18965	0	-0.61405
TLE3	4	0.0057892	0.020123	0.932608	405	2	-0.28271	0.68777	0.7106	0.998653	13568	1	-0.28271
FAM50B	4	0.0057967	0.020146	0.932608	406	2	-0.43256	0.92609	0.92591	1	17616	0	-0.43256
C17orf50	4	0.0058291	0.020253	0.932608	407	4	-1.4923	0.99417	0.99422	1	18974	0	-1.4923
BAG2	4	0.0058293	0.020253	0.932608	408	2	-0.72301	0.26516	0.40323	0.992206	7750	1	-0.72301
CARF	4	0.005861	0.020358	0.932608	409	4	-0.86529	0.99414	0.99419	1	18973	0	-0.86529
ELOVL6	4	0.005861	0.020358	0.932608	410	4	-0.78733	0.99414	0.99419	1	18972	0	-0.78733
UTY	4	0.0058928	0.020462	0.932608	411	1	0.23261	0.23003	0.36654	0.990988	7039	2	0.23261
PPP2R2D	4	0.0058953	0.020474	0.932608	412	4	-0.63706	0.9941	0.99416	1	18971	0	-0.63706
USP51	4	0.0058961	0.020475	0.932608	413	3	-0.78649	0.95095	0.95086	1	18132	0	-0.78649
KPNA2	4	0.0059258	0.020573	0.932608	414	4	-0.80422	0.99407	0.99413	1	18970	0	-0.80422
FAM133A	4	0.0059492	0.020653	0.932608	415	4	-0.67723	0.99405	0.99411	1	18969	0	-0.67723
CCNF	4	0.0059492	0.020653	0.932608	416	4	-0.69286	0.99405	0.99411	1	18968	0	-0.69286
SPANXN5	4	0.0059675	0.020708	0.932608	417	3	-0.79862	0.15408	0.28642	0.990988	5481	1	-0.79862
TTLL4	4	0.0059964	0.020805	0.932608	418	3	-0.3182	0.44602	0.58059	0.995437	11090	1	-0.3182
UBE2E2	4	0.0060147	0.02087	0.932608	419	2	-1.0222	0.73885	0.74769	0.998653	14266	1	-1.0222
ZBTB20	4	0.0060231	0.020898	0.932608	420	4	-0.80263	0.99398	0.99403	1	18967	0	-0.80263
PDLIM4	4	0.0060336	0.020937	0.932608	421	3	-0.81362	0.7767	0.77882	0.998653	14857	1	-0.81362
NFS1	4	0.0060482	0.020977	0.932608	422	2	-0.54059	0.75936	0.76413	0.998653	14563	1	-0.54059
SMUG1	4	0.0060502	0.020982	0.932608	423	2	-0.61809	0.72462	0.73682	0.998653	14067	1	-0.61809
EPB41L4B	4	0.0060839	0.021104	0.932608	424	3	-0.76435	0.79346	0.79386	0.998653	15164	1	-0.76435
TMEM251	4	0.0060858	0.021109	0.932608	425	2	-0.69509	0.95814	0.95809	1	18274	0	-0.69509
IFT140	4	0.0060955	0.021137	0.932608	426	3	-0.6072	0.3386	0.48026	0.992206	9197	1	-0.6072
KHDC3L	4	0.0061	0.021153	0.932608	427	2	-0.46387	0.95683	0.95677	1	18234	0	-0.46387
ZFYVE21	4	0.006114	0.021195	0.932608	428	3	-1.0357	0.88111	0.88063	1	16778	0	-1.0357
TMEM106B	4	0.006114	0.021195	0.932608	429	3	-1.4116	0.93538	0.93526	1	17809	0	-1.4116
PTEN	4	0.0061461	0.021297	0.932608	430	4	-1.0223	0.99074	0.99079	1	18915	0	-1.0223
NHLRC1	4	0.0061518	0.021312	0.932608	431	2	-0.39595	0.67655	0.70307	0.998653	13425	1	-0.39595
FAM102A	4	0.0061574	0.021328	0.932608	432	2	-0.68705	0.72933	0.7404	0.998653	14133	1	-0.68705
SLC13A4	4	0.0061578	0.021329	0.932608	433	4	-0.57663	0.98886	0.98891	1	18878	0	-0.57663
NT5E	4	0.0062036	0.021484	0.932608	434	2	-0.25752	0.62822	0.67299	0.998232	12866	1	-0.25752
PAQR3	4	0.0062391	0.021604	0.932608	435	3	-1.1778	0.96726	0.9672	1	18473	0	-1.1778
ARMC3	4	0.0062534	0.021652	0.932608	436	2	-0.46828	0.66217	0.69369	0.998232	13253	1	-0.46828
TPRKB	4	0.0062554	0.021658	0.932608	437	1	-0.21273	0.072751	0.16431	0.985332	3146	1	-0.21273
TRPM3	4	0.0062727	0.02172	0.932608	438	2	-0.68627	0.5333	0.62117	0.995437	11875	1	-0.68627
CNGA1	4	0.0063005	0.021804	0.932608	439	4	-1.3888	0.9937	0.99374	1	18963	0	-1.3888
EXOC5	4	0.0063005	0.021804	0.932608	440	4	-0.91511	0.9937	0.99374	1	18964	0	-0.91511
C15orf40	4	0.0063162	0.021855	0.932608	441	3	-0.9064	0.61407	0.66467	0.99704	12705	1	-0.9064
GP2	4	0.0063162	0.021855	0.932608	442	2	-0.92049	0.71135	0.72698	0.998653	13895	1	-0.92049
NCKAP5	4	0.0063241	0.021882	0.932608	443	3	-0.95343	0.48584	0.59862	0.995437	11426	1	-0.95343
CLTCL1	4	0.0063241	0.021882	0.932608	444	3	-1.1415	0.78769	0.78859	0.998653	15057	1	-1.1415
TPRG1	4	0.0063589	0.022001	0.932608	445	1	0.18042	0.24714	0.38433	0.990988	7388	2	0.18042
ZYG11B	4	0.0063718	0.022044	0.932608	446	3	-0.93123	0.33659	0.47809	0.992206	9178	1	-0.93123
SURF4	4	0.00639	0.022104	0.932608	447	4	-0.96343	0.99361	0.99365	1	18961	0	-0.96343
SLC35F6	4	0.0064107	0.022172	0.932608	448	2	-0.613	0.20044	0.33534	0.990988	6397	1	-0.613
DEFB135	4	0.0064218	0.022211	0.932608	449	3	-0.7333	0.94432	0.94423	1	17990	0	-0.7333
RNF144B	4	0.0064621	0.022351	0.932608	450	4	-0.79406	0.99354	0.99357	1	18959	0	-0.79406
FAM47C	4	0.0064625	0.022352	0.932608	451	3	-0.83619	0.27984	0.41857	0.992206	8021	1	-0.83619
MAF	4	0.0064867	0.022427	0.932608	452	2	-0.29908	0.27261	0.41098	0.992206	7891	2	-0.29908
CCDC105	4	0.0065143	0.022509	0.932608	453	3	-0.54178	0.92074	0.92055	1	17522	0	-0.54178
CLEC2B	4	0.0065165	0.022518	0.932608	454	3	-0.91002	0.83608	0.83543	0.999094	15982	0	-0.91002
MAGED4	4	0.0065252	0.022549	0.932608	455	4	-0.48715	0.99347	0.99352	1	18958	0	-0.48715
AMN1	4	0.0065408	0.022591	0.932608	456	3	-0.65955	0.63861	0.67913	0.998232	12977	1	-0.65955
RXRA	4	0.0065661	0.022672	0.932608	457	3	-0.62014	0.6501	0.68615	0.998232	13114	1	-0.62014
LYZL6	4	0.0065925	0.022754	0.932608	458	2	-0.58252	0.79644	0.79666	0.998653	15219	1	-0.58252
BMPR1B	4	0.0065925	0.022754	0.932608	459	3	-0.67452	0.88148	0.88102	1	16787	0	-0.67452
PROKR1	4	0.0065957	0.022764	0.932608	460	3	-0.68362	0.72646	0.73823	0.998653	14096	1	-0.68362
MILR1	4	0.0065957	0.022764	0.932608	461	3	-0.72031	0.98282	0.98285	1	18761	0	-0.72031
NSMAF	4	0.0065998	0.022776	0.932608	462	3	-0.87278	0.77572	0.77799	0.998653	14846	1	-0.87278
RBM34	4	0.0066123	0.022816	0.932608	463	2	-0.56284	0.35308	0.4955	0.992739	9507	1	-0.56284
NPHP1	4	0.0066178	0.022836	0.932608	464	2	-0.58989	0.97545	0.97539	1	18626	0	-0.58989
OR2L2	4	0.0066696	0.023001	0.935481	465	1	0.0021692	0.21842	0.35434	0.990988	6799	2	0.0021692
USP42	4	0.0066892	0.023061	0.935481	466	2	-0.0498	0.017241	0.053001	0.979088	1019	2	-0.0498
MATK	4	0.0067075	0.02312	0.935481	467	3	-0.68629	0.89538	0.89508	1	17040	0	-0.68629
LUC7L2	4	0.0067214	0.023165	0.935481	468	1	-0.00055818	0.087827	0.19239	0.985332	3670	1	-0.00055818
FGF2	3	0.0067311	0.018324	0.932608	469	3	-0.87675	0.99327	0.99342	1	18956	0	-0.87675
PGM2	4	0.0067612	0.023299	0.935481	470	3	-1.0713	0.95765	0.95761	1	18259	0	-1.0713
EEF2K	4	0.0067731	0.023338	0.935481	471	2	-0.22786	0.64544	0.68328	0.998232	13063	1	-0.22786
KRTAP1-3	4	0.0067916	0.023388	0.935481	472	2	-0.035569	0.091804	0.19979	0.985332	3823	2	-0.035569
KCNK12	4	0.0068166	0.023465	0.935481	473	3	-0.68088	0.65618	0.68992	0.998232	13175	1	-0.68088
OPLAH	4	0.0068249	0.023492	0.935481	474	2	-0.066682	0.49373	0.60221	0.995437	11491	1	-0.066682
C5orf51	4	0.0068308	0.023511	0.935481	475	3	-1.4766	0.3689	0.51213	0.992739	9817	1	-1.4766
COPG2	4	0.0068506	0.023577	0.935481	476	4	-0.84585	0.99315	0.99319	1	18954	0	-0.84585
UBXN6	4	0.0068506	0.023577	0.935481	477	4	-0.96675	0.99315	0.99319	1	18953	0	-0.96675
SLC16A1	4	0.0068767	0.02365	0.935481	478	4	-0.80291	0.99014	0.99015	1	18903	0	-0.80291
ECI1	4	0.0068884	0.023686	0.935481	479	3	-0.71811	0.85157	0.85099	1	16258	0	-0.71811
ABCA13	4	0.0069215	0.023791	0.935481	480	4	-0.61157	0.99308	0.99312	1	18952	0	-0.61157
CD70	4	0.0069272	0.023813	0.935481	481	3	-0.627	0.93289	0.93269	1	17755	0	-0.627
REG3G	4	0.0069284	0.023816	0.935481	482	2	-0.019727	0.084282	0.18591	0.985332	3539	2	-0.019727
NECAP2	4	0.0069346	0.023836	0.935481	483	3	-0.70335	0.9537	0.95359	1	18183	0	-0.70335
SLC25A34	4	0.0069347	0.023836	0.935481	484	4	-0.63025	0.99307	0.99311	1	18951	0	-0.63025
ZNF431	4	0.0069802	0.023984	0.937886	485	2	0.33604	0.008015	0.027318	0.970288	520	2	0.33604
BANF2	4	0.006993	0.024032	0.937886	486	4	-0.65483	0.99301	0.99305	1	18950	0	-0.65483
OR5AP2	4	0.007032	0.024142	0.937886	487	1	-0.035565	0.39813	0.54298	0.992739	10408	1	-0.035565
CAB39	4	0.007051	0.024213	0.937886	488	3	-0.97024	0.46466	0.58887	0.995437	11244	1	-0.97024
ARIH2	4	0.0070682	0.024262	0.937886	489	4	-0.53881	0.99293	0.99298	1	18949	0	-0.53881
MTFP1	4	0.0070837	0.024307	0.937886	490	1	0.23109	0.35065	0.49298	0.992627	9462	2	0.23109
FOXL2	4	0.0070986	0.024357	0.937886	491	4	-0.51672	0.9929	0.99296	1	18948	0	-0.51672
TBL1XR1	3	0.0071052	0.019322	0.932608	492	2	-0.38098	0.57693	0.59545	0.995437	12337	1	-0.38098
HSD11B1L	4	0.0071129	0.024407	0.937886	493	3	-1.6298	0.97969	0.97974	1	18711	0	-1.6298
ARHGAP29	4	0.0071129	0.024407	0.937886	494	3	-1.101	0.75024	0.75675	0.998653	14430	1	-1.101
LRRN2	4	0.0071286	0.024458	0.937886	495	4	-0.74288	0.99287	0.99293	1	18947	0	-0.74288
PATE2	4	0.0071355	0.02448	0.937886	496	3	-0.76559	0.85674	0.85627	1	16347	0	-0.76559
TSKS	4	0.0071369	0.024486	0.937886	497	4	-0.42437	0.99286	0.99292	1	18946	0	-0.42437
CXCL12	4	0.0071872	0.024663	0.941711	498	3	-0.93592	0.071718	0.16237	0.985332	3106	1	-0.93592
AQP6	4	0.0071939	0.024685	0.941711	499	4	-0.84793	0.99281	0.99286	1	18945	0	-0.84793
GKN1	4	0.0072183	0.024761	0.941861	500	3	-0.67787	0.96491	0.96488	1	18426	0	-0.67787
IGF2BP1	4	0.007239	0.024824	0.941861	501	1	-0.14268	0.5713	0.64082	0.995437	12271	1	-0.14268
FXYD7	4	0.0072432	0.024836	0.941861	502	3	-1.1671	0.96159	0.9615	1	18362	0	-1.1671
OR56A4	4	0.0072768	0.024947	0.944106	503	3	-0.92268	0.072751	0.16431	0.985332	3142	1	-0.92268
OR4A47	4	0.0072907	0.024994	0.944106	504	1	0.03484	0.36422	0.50717	0.992739	9723	2	0.03484
RND2	4	0.0073248	0.025109	0.945427	505	3	-0.99134	0.74554	0.75296	0.998653	14364	1	-0.99134
SOX7	4	0.0073433	0.025168	0.945427	506	4	-0.66632	0.9912	0.99125	1	18923	0	-0.66632
CISD2	4	0.0073534	0.025205	0.945427	507	3	-0.99816	0.68777	0.7106	0.998653	13562	1	-0.99816
SLC9A3	4	0.0073903	0.025317	0.945427	508	3	-0.85668	0.94248	0.94239	1	17954	0	-0.85668
CCL3L3	4	0.0073942	0.025332	0.945427	509	2	-0.19009	0.72585	0.73777	0.998653	14089	1	-0.19009
SMARCA2	4	0.007413	0.025408	0.945427	510	4	-0.69988	0.99259	0.99265	1	18943	0	-0.69988
OR5A1	4	0.007446	0.02552	0.945427	511	2	-0.22384	0.62644	0.67196	0.997611	12851	1	-0.22384
PTPRCAP	4	0.0074526	0.025542	0.945427	512	2	-0.56509	0.7197	0.73316	0.998653	13995	1	-0.56509
LYZL4	4	0.0074977	0.025682	0.945427	513	2	-0.50168	0.64907	0.68552	0.998232	13097	1	-0.50168
DDX19B	4	0.0075094	0.025725	0.945427	514	3	-0.88453	0.69815	0.71765	0.998653	13710	1	-0.88453
FAN1	4	0.0075327	0.025804	0.945427	515	4	-0.83887	0.9924	0.99246	1	18942	0	-0.83887
CST5	4	0.0075393	0.025824	0.945427	516	3	-1.1757	0.82061	0.82012	0.998653	15686	0	-1.1757
ALG8	4	0.0075753	0.02594	0.945427	517	2	-0.15326	0.51989	0.61461	0.995437	11743	1	-0.15326
SORL1	4	0.0075761	0.025942	0.945427	518	3	-0.87061	0.95732	0.95728	1	18247	0	-0.87061
ITCH	4	0.0075761	0.025942	0.945427	519	3	-0.80463	0.47294	0.59264	0.995437	11311	1	-0.80463
SRGAP2	4	0.0075815	0.025962	0.945427	520	2	-0.56537	0.05573	0.13156	0.985332	2476	2	-0.56537
RBBP6	4	0.0075815	0.025962	0.945427	521	2	-0.43077	0.21808	0.35397	0.990988	6781	2	-0.43077
ATG3	4	0.0076498	0.026172	0.945427	522	3	-0.7504	0.98382	0.98381	1	18774	0	-0.7504
GPR63	4	0.0076529	0.026183	0.945427	523	2	-0.26766	0.94847	0.94842	1	18071	0	-0.26766
OLIG2	4	0.0076741	0.026236	0.945427	524	2	-0.64601	0.91321	0.91299	1	17377	0	-0.64601
ATP6V1A	4	0.007679	0.026247	0.945427	525	3	-1.3694	0.67394	0.70137	0.998653	13393	1	-1.3694
TMEM192	4	0.0077047	0.026327	0.945427	526	2	-0.41174	0.65996	0.69235	0.998232	13230	1	-0.41174
CD40LG	4	0.0077087	0.026338	0.945427	527	2	-0.56322	0.70345	0.72137	0.998653	13776	1	-0.56322
ANKRD49	4	0.0077471	0.02647	0.945427	528	4	-0.89631	0.99225	0.99231	1	18941	0	-0.89631
CALCOCO2	4	0.0077564	0.026501	0.945427	529	2	0.078475	0.205	0.34013	0.990988	6499	2	0.078475
RNF146	4	0.0077566	0.026503	0.945427	530	2	-0.51068	0.026427	0.07254	0.985332	1399	1	-0.51068
LAMB1	4	0.0077852	0.026592	0.945427	531	4	-1.0045	0.99054	0.99057	1	18911	0	-1.0045
WFDC5	3	0.0077985	0.021142	0.932608	532	2	-1.0851	0.57139	0.59118	0.995437	12272	1	-1.0851
SLC22A18	4	0.0078081	0.026658	0.945427	533	1	0.099878	0.22559	0.3618	0.990988	6940	2	0.099878
CDK4	4	0.0078146	0.026682	0.945427	534	4	-1.115	0.99219	0.99225	1	18940	0	-1.115
SAT2	4	0.0078155	0.026684	0.945427	535	2	-0.24668	0.35883	0.50155	0.992739	9624	2	-0.24668
NAALADL2	4	0.0078599	0.026826	0.945427	536	2	-0.37831	0.78629	0.78734	0.998653	15029	1	-0.37831
TEX264	3	0.007871	0.021333	0.932608	537	3	-0.90662	0.99213	0.99225	1	18939	0	-0.90662
CEBPA	4	0.0078831	0.026898	0.945427	538	3	-0.47673	0.6976	0.71727	0.998653	13700	1	-0.47673
SLC5A8	4	0.0078911	0.026924	0.945427	539	3	-0.59803	0.28343	0.42233	0.992206	8081	1	-0.59803
ASIC3	4	0.007898	0.026946	0.945427	540	3	-0.70776	0.34986	0.49211	0.992356	9447	1	-0.70776
KRT73	4	0.0079116	0.026994	0.945427	541	3	-0.64076	0.30679	0.44673	0.992206	8563	1	-0.64076
TMPRSS5	4	0.007922	0.027026	0.945427	542	3	-0.76816	0.60116	0.65731	0.996672	12569	1	-0.76816
SLC39A9	4	0.0079446	0.027093	0.945427	543	4	-0.84203	0.99206	0.99212	1	18938	0	-0.84203
PRPH2	4	0.0079689	0.02717	0.945427	544	4	-1.0039	0.99203	0.9921	1	18937	0	-1.0039
ETV2	4	0.0079835	0.027219	0.945427	545	4	-0.49019	0.99202	0.99208	1	18936	0	-0.49019
LAMP3	4	0.0079892	0.027237	0.945427	546	2	-0.22156	0.83047	0.82984	0.998697	15878	0	-0.22156
MMP8	4	0.0079892	0.027237	0.945427	547	2	-0.087218	0.78924	0.78999	0.998653	15085	1	-0.087218
IL36G	4	0.0080002	0.027275	0.945427	548	4	-0.61899	0.992	0.99206	1	18935	0	-0.61899
MAGEA9	4	0.0080906	0.027556	0.945427	549	3	-0.83829	0.70067	0.71938	0.998653	13732	1	-0.83829
THOP1	4	0.0080906	0.027556	0.945427	550	3	-0.89166	0.55769	0.63364	0.995437	12114	1	-0.89166
GFOD1	4	0.0081173	0.027636	0.945427	551	3	-1.0652	0.94805	0.94802	1	18060	0	-1.0652
ARRDC1	4	0.0081185	0.027643	0.945427	552	2	-0.50455	0.32058	0.46117	0.992206	8829	1	-0.50455
SCN3A	4	0.0081345	0.027693	0.945427	553	2	-0.25456	0.59487	0.65378	0.996672	12508	1	-0.25456
CEP290	4	0.0081424	0.027717	0.945427	554	4	-0.48796	0.99186	0.99193	1	18934	0	-0.48796
KRTAP3-3	4	0.0081699	0.027809	0.945427	555	3	-0.93156	0.42331	0.56951	0.995437	10884	1	-0.93156
SCGB1D4	4	0.0081702	0.027809	0.945427	556	2	0.0002851	0.40956	0.55505	0.992739	10643	2	0.0002851
GP1BB	4	0.008189	0.027867	0.945427	557	4	-0.6921	0.99181	0.99188	1	18933	0	-0.6921
OAZ2	4	0.0082029	0.027918	0.945427	558	2	-0.36515	0.5012	0.6057	0.995437	11562	1	-0.36515
NMS	4	0.0082179	0.027962	0.945427	559	3	-0.67333	0.36683	0.50998	0.992739	9776	1	-0.67333
TNFAIP8L1	4	0.0082219	0.027977	0.945427	560	1	-0.19419	0.71589	0.7303	0.998653	13946	1	-0.19419
SLC2A5	4	0.0082231	0.027978	0.945427	561	4	-0.30877	0.99178	0.99184	1	18932	0	-0.30877
ASGR1	4	0.0082423	0.028043	0.945427	562	4	-0.34892	0.99176	0.99182	1	18931	0	-0.34892
C10orf107	4	0.0082736	0.028144	0.945427	563	1	0.44669	0.031657	0.083343	0.985332	1608	2	0.44669
ECT2L	4	0.0082862	0.028186	0.945427	564	3	-1.0545	0.94634	0.94627	1	18031	0	-1.0545
TERT	4	0.0082862	0.028186	0.945427	565	3	-1.0325	0.499	0.60468	0.995437	11542	1	-1.0325
CDX1	4	0.0082908	0.028206	0.945427	566	3	-1.3026	0.65746	0.69076	0.998232	13190	1	-1.3026
FANCE	4	0.0083086	0.028259	0.945427	567	4	-0.76905	0.99169	0.99175	1	18930	0	-0.76905
CSPG5	4	0.0083543	0.028406	0.945427	568	2	-0.11918	0.083968	0.18534	0.985332	3529	2	-0.11918
TPD52L1	4	0.0083709	0.028463	0.945427	569	2	-0.36525	0.40894	0.55439	0.992739	10631	1	-0.36525
AHSA1	4	0.008377	0.028479	0.945427	570	3	-0.49474	0.60744	0.6608	0.996672	12629	1	-0.49474
NEUROD2	4	0.0083776	0.02848	0.945427	571	4	-0.54722	0.99162	0.99168	1	18929	0	-0.54722
IRF2BPL	4	0.008418	0.0286	0.945427	572	2	-0.29001	0.29204	0.43131	0.992206	8252	2	-0.29001
ZC2HC1A	4	0.0084287	0.028634	0.945427	573	2	-0.25642	0.21545	0.35127	0.990988	6723	1	-0.25642
OR2W5	4	0.0084346	0.028657	0.945427	574	3	-0.7228	0.57766	0.64423	0.995494	12343	1	-0.7228
SOD3	4	0.0084568	0.028725	0.945427	575	2	-0.13492	0.23292	0.36953	0.990988	7098	2	-0.13492
CA8	4	0.0084651	0.028754	0.945427	576	4	-0.57586	0.99153	0.99159	1	18926	0	-0.57586
MAL2	4	0.0084668	0.028761	0.945427	577	3	-0.87217	0.85869	0.85824	1	16392	0	-0.87217
MXD3	4	0.0084668	0.028761	0.945427	578	4	-0.94923	0.98966	0.98968	1	18895	0	-0.94923
DSTYK	4	0.0084804	0.028807	0.945427	579	4	-0.99705	0.9899	0.98992	1	18900	0	-0.99705
CXorf40B	4	0.0084967	0.028853	0.945427	580	3	-0.82562	0.18278	0.31677	0.990988	6049	1	-0.82562
DPP7	4	0.0085838	0.029128	0.945427	581	1	0.20945	0.22864	0.36504	0.990988	7020	2	0.20945
TMEM123	4	0.0085991	0.029172	0.945427	582	3	-0.81416	0.92764	0.92741	1	17643	0	-0.81416
VIP	4	0.0085991	0.029172	0.945427	583	3	-0.93767	0.66559	0.69592	0.998653	13308	1	-0.93767
TF	4	0.0086188	0.029231	0.945427	584	2	-0.66307	0.35326	0.49572	0.992739	9510	1	-0.66307
VASN	4	0.0086355	0.029295	0.945427	585	1	0.35313	0.093766	0.20335	0.985332	3895	3	0.35313
DNTT	4	0.0086754	0.029413	0.945427	586	4	-0.7964	0.99132	0.99138	1	18925	0	-0.7964
GPR153	4	0.0086839	0.029435	0.945427	587	3	-0.5726	0.0079633	0.027151	0.970288	518	1	-0.5726
ZKSCAN4	4	0.0086947	0.029464	0.945427	588	3	-1.0065	0.59347	0.65299	0.996672	12495	1	-1.0065
ABHD14B	4	0.008705	0.029499	0.945427	589	4	-0.65818	0.99129	0.99135	1	18924	0	-0.65818
CLEC1A	4	0.0087119	0.029527	0.945427	590	3	-0.72019	0.6051	0.65952	0.996672	12607	1	-0.72019
PRR23D2	4	0.0087302	0.029587	0.945427	591	3	-0.76935	0.85603	0.85552	1	16335	0	-0.76935
FMN1	4	0.0087389	0.029617	0.945427	592	1	0.17214	0.020165	0.059313	0.979088	1127	2	0.17214
SLC2A3	4	0.0087906	0.029766	0.945427	593	2	-0.36298	0.27103	0.40931	0.992206	7863	1	-0.36298
RAD9B	4	0.0087907	0.029766	0.945427	594	2	-0.54916	0.89063	0.89029	1	16962	0	-0.54916
CAPN6	4	0.0088423	0.029932	0.945427	595	3	-0.5906	0.95751	0.95748	1	18257	0	-0.5906
PTGER1	4	0.0088531	0.029971	0.945427	596	2	-0.19389	0.36037	0.50317	0.992739	9639	2	-0.19389
KCTD11	4	0.0088929	0.030094	0.945427	597	3	-0.62633	0.89468	0.89436	1	17032	0	-0.62633
NPB	4	0.008894	0.030096	0.945427	598	2	-0.28621	0.26013	0.39793	0.990988	7660	1	-0.28621
AMFR	4	0.0089293	0.030207	0.945427	599	3	-0.5851	0.71323	0.72832	0.998653	13917	1	-0.5851
SUV420H1	4	0.0089304	0.03021	0.945427	600	4	-0.6024	0.99107	0.99112	1	18922	0	-0.6024
SPANXN2	4	0.0089457	0.030259	0.945427	601	2	-0.34303	0.70462	0.72219	0.998653	13793	1	-0.34303
CEP170B	4	0.0089479	0.030266	0.945427	602	3	-0.54451	0.12343	0.25396	0.990988	4869	1	-0.54451
AGT	4	0.0089757	0.030359	0.945427	603	2	-0.81069	0.87702	0.87659	1	16710	0	-0.81069
IL9R	4	0.0089781	0.030365	0.945427	604	4	-0.42116	0.99102	0.99108	1	18921	0	-0.42116
ATP11B	4	0.0089974	0.030424	0.945427	605	3	-0.90581	0.73911	0.74788	0.998653	14269	1	-0.90581
PJA1	4	0.0090412	0.030567	0.945427	606	3	-1.0903	0.21005	0.3455	0.990988	6615	1	-1.0903
OR6M1	4	0.009055	0.030616	0.945427	607	4	-0.83629	0.99095	0.99099	1	18918	0	-0.83629
B3GNT6	4	0.0090749	0.030677	0.945427	608	2	-0.45716	0.94549	0.94539	1	18012	0	-0.45716
C1orf137	4	0.0090789	0.030689	0.945427	609	3	-1.1763	0.61881	0.66746	0.99704	12768	1	-1.1763
EOGT	4	0.0091524	0.030909	0.945427	610	3	-0.73535	0.96066	0.96058	1	18332	0	-0.73535
TENM1	4	0.009174	0.030983	0.945427	611	3	-0.46366	0.93587	0.93575	1	17816	0	-0.46366
CLN8	4	0.0091809	0.031004	0.945427	612	4	-0.37103	0.99082	0.99088	1	18917	0	-0.37103
LRRC63	4	0.0092041	0.03108	0.945427	613	2	-0.046559	0.15444	0.2868	0.990988	5487	2	-0.046559
LRRC41	4	0.0092087	0.031094	0.945427	614	2	-0.56833	0.81447	0.81407	0.998653	15572	0	-0.56833
QTRTD1	4	0.0092318	0.031173	0.945427	615	3	-0.74143	0.79671	0.79692	0.998653	15222	1	-0.74143
TSC1	4	0.0092435	0.031208	0.945427	616	4	-1.0778	0.98806	0.98809	1	18863	0	-1.0778
DLD	4	0.0092557	0.031247	0.945427	617	1	0.23542	0.37761	0.52134	0.992739	9989	1	0.23542
PRDM16	4	0.0092567	0.031249	0.945427	618	4	-0.51325	0.99074	0.99079	1	18916	0	-0.51325
IRF7	4	0.0093074	0.031403	0.945427	619	1	0.26574	0.31638	0.45681	0.992206	8751	2	0.26574
SLC9B2	4	0.009319	0.03144	0.945427	620	3	-0.51403	0.059106	0.1381	0.985332	2603	1	-0.51403
IMPG1	4	0.0093252	0.031458	0.945427	621	4	-0.36699	0.99067	0.99071	1	18914	0	-0.36699
POLK	4	0.0093452	0.031517	0.945427	622	3	-1.0936	0.91401	0.9138	1	17396	0	-1.0936
CH25H	4	0.0093777	0.031626	0.945427	623	4	-0.61338	0.99062	0.99065	1	18913	0	-0.61338
SOD1	4	0.0094102	0.031727	0.945427	624	3	-1.6298	0.75024	0.75675	0.998653	14454	1	-1.6298
MYLK2	4	0.0094108	0.03173	0.945427	625	2	-0.25399	0.82505	0.82451	0.998697	15772	0	-0.25399
CRLF2	4	0.0094169	0.03175	0.945427	626	4	-0.57117	0.99058	0.99062	1	18912	0	-0.57117
BRIP1	4	0.0094357	0.0318	0.945427	627	3	-1.7413	0.97904	0.97908	1	18700	0	-1.7413
ROMO1	4	0.0094357	0.0318	0.945427	628	2	-0.80492	0.61088	0.66278	0.996672	12668	1	-0.80492
RAD54L	4	0.0094357	0.0318	0.945427	629	2	-1.1002	0.47768	0.59482	0.995437	11350	1	-1.1002
CTNNA1	4	0.0094357	0.0318	0.945427	630	3	-1.0013	0.75543	0.76096	0.998653	14504	1	-1.0013
NUFIP1	4	0.0094357	0.0318	0.945427	631	3	-1.2295	0.43304	0.57502	0.995437	10975	1	-1.2295
BACH1	4	0.0094579	0.031862	0.945427	632	4	-0.81719	0.99054	0.99057	1	18910	0	-0.81719
NOTCH1	4	0.0094697	0.031898	0.945427	633	4	-0.4329	0.99053	0.99056	1	18909	0	-0.4329
BIVM-ERCC5	4	0.0094744	0.031908	0.945427	634	4	-1.5776	0.98968	0.9897	1	18896	0	-1.5776
PAXIP1	4	0.0094824	0.031932	0.945427	635	4	-0.63145	0.99052	0.99055	1	18908	0	-0.63145
HIGD2A	4	0.0094988	0.03198	0.945427	636	3	-0.94442	0.61407	0.66467	0.99704	12704	1	-0.94442
CLMP	4	0.0094988	0.03198	0.945427	637	3	-0.82176	0.62245	0.66962	0.997468	12806	1	-0.82176
TCP11X2	4	0.0094988	0.03198	0.945427	638	3	-0.51063	0.91277	0.91257	1	17370	0	-0.51063
RBM15B	4	0.0095141	0.032029	0.945427	639	3	-0.50389	0.87576	0.87532	1	16685	0	-0.50389
CCDC155	4	0.0095172	0.032036	0.945427	640	4	-0.73013	0.99048	0.99051	1	18907	0	-0.73013
ZNF283	4	0.009562	0.032186	0.945427	641	3	-0.76143	0.66449	0.69521	0.998232	13295	1	-0.76143
RASSF3	4	0.0095657	0.032199	0.945427	642	2	-0.095196	0.41333	0.55899	0.992796	10721	1	-0.095196
ERCC8	4	0.0095944	0.032277	0.945427	643	2	-0.46634	0.010765	0.035955	0.972018	699	2	-0.46634
C9orf69	4	0.0096113	0.032333	0.945427	644	3	-1.3375	0.98455	0.98456	1	18795	0	-1.3375
MICAL1	4	0.0096174	0.032354	0.945427	645	2	-1.0478	0.80285	0.80269	0.998653	15343	1	-1.0478
MCU	4	0.009621	0.032366	0.945427	646	2	-0.29603	0.34999	0.49226	0.992356	9451	2	-0.29603
NR1I3	4	0.0096477	0.032451	0.945427	647	3	-0.7891	0.63402	0.67639	0.998232	12927	1	-0.7891
SLC39A2	4	0.0096679	0.032516	0.945427	648	4	-0.84746	0.99033	0.99036	1	18906	0	-0.84746
ADCYAP1R1	4	0.0096691	0.032517	0.945427	649	3	-0.8599	0.83223	0.83159	0.998855	15908	0	-0.8599
TNNC1	4	0.0097207	0.032706	0.945427	650	2	0.3325	0.017605	0.053786	0.979088	1034	2	0.3325
SLC12A6	4	0.0097403	0.032775	0.945427	651	4	-0.86698	0.99026	0.99027	1	18905	0	-0.86698
WBP2	4	0.0097481	0.032795	0.945427	652	3	-1.1757	0.067899	0.15504	0.985332	2947	1	-1.1757
CD79B	4	0.0097724	0.032874	0.945427	653	3	-0.66299	0.93045	0.93023	1	17697	0	-0.66299
E2F8	4	0.0097875	0.032923	0.945427	654	3	-0.82412	0.70735	0.72415	0.998653	13824	1	-0.82412
CRISPLD2	4	0.0098006	0.032961	0.945427	655	3	-0.57356	0.98222	0.98225	1	18749	0	-0.57356
SLC7A13	4	0.009818	0.033018	0.945427	656	4	-0.56902	0.99018	0.9902	1	18904	0	-0.56902
CCDC181	4	0.009824	0.033035	0.945427	657	3	-0.7654	0.34699	0.48908	0.992206	9383	1	-0.7654
NR6A1	4	0.0098259	0.033042	0.945427	658	3	-0.68744	0.89909	0.89877	1	17108	0	-0.68744
MAGOHB	4	0.0098562	0.033141	0.945427	659	4	-0.6376	0.99014	0.99015	1	18902	0	-0.6376
IGSF1	4	0.0098587	0.033148	0.945427	660	3	-0.79056	0.96694	0.96689	1	18469	0	-0.79056
TMUB1	4	0.0098677	0.033179	0.945427	661	2	-0.3696	0.7352	0.74491	0.998653	14222	1	-0.3696
CNOT10	4	0.0098757	0.033198	0.945427	662	4	-1.5511	0.98903	0.98909	1	18883	0	-1.5511
CFB	4	0.0098766	0.033202	0.945427	663	3	-0.81714	0.97993	0.97999	1	18716	0	-0.81714
P2RX7	4	0.0098766	0.033202	0.945427	664	2	-0.32639	0.354	0.49646	0.992739	9522	1	-0.32639
ELP3	4	0.0098889	0.033236	0.945427	665	3	-1.1423	0.033015	0.086122	0.985332	1646	1	-1.1423
UCKL1	4	0.009901	0.033273	0.945427	666	4	-0.28147	0.9901	0.99012	1	18901	0	-0.28147
CCDC112	4	0.0099066	0.03329	0.945427	667	2	-0.47144	0.076654	0.17167	0.985332	3258	1	-0.47144
GUCY2F	4	0.0099232	0.033342	0.945508	668	3	-0.76682	0.42343	0.56963	0.995437	10889	1	-0.76682
LRRC52	3	0.0099436	0.026655	0.945427	669	2	-1.1668	0.52397	0.55654	0.992739	11781	1	-1.1668
FIP1L1	4	0.0099696	0.033484	0.946709	670	2	-0.94512	0.34726	0.48936	0.992206	9387	1	-0.94512
LILRB5	4	0.010018	0.033622	0.949201	671	3	-0.95601	0.90644	0.90615	1	17241	0	-0.95601
MYL10	4	0.010046	0.033703	0.950093	672	3	-1.0908	0.12947	0.26039	0.990988	4977	1	-1.0908
DDC	4	0.010068	0.033768	0.950182	673	3	-0.6171	0.53814	0.62358	0.995437	11924	1	-0.6171
CTPS2	4	0.010082	0.033805	0.950182	674	2	-0.3202	0.25458	0.39218	0.990988	7550	1	-0.3202
ITIH5	4	0.01017	0.034093	0.952197	675	3	-0.64551	0.96983	0.96978	1	18525	0	-0.64551
TBC1D3L	4	0.010179	0.034118	0.952197	676	4	-0.59658	0.98982	0.98984	1	18899	0	-0.59658
RHOBTB1	4	0.010186	0.034136	0.952197	677	3	-0.57115	0.93748	0.93744	1	17847	0	-0.57115
FNIP1	4	0.010214	0.034219	0.952197	678	3	-0.71942	0.95252	0.9524	1	18160	0	-0.71942
ZNF573	4	0.01025	0.034329	0.952197	679	3	-0.7107	0.95627	0.9562	1	18226	0	-0.7107
C18orf65	4	0.010259	0.034366	0.952197	680	4	-0.37722	0.98974	0.98976	1	18897	0	-0.37722
TMEM234	4	0.010284	0.034447	0.952197	681	2	-0.77198	0.44446	0.5799	0.995437	11071	1	-0.77198
TFIP11	4	0.010284	0.034447	0.952197	682	3	-1.1193	0.86449	0.86407	1	16497	0	-1.1193
EIF5A2	4	0.010289	0.034469	0.952197	683	3	-0.9065	0.95068	0.95061	1	18122	0	-0.9065
RBM5	4	0.010292	0.034475	0.952197	684	3	-0.67659	0.93891	0.93887	1	17885	0	-0.67659
CCDC159	4	0.0103	0.034508	0.952197	685	3	-0.50829	0.91203	0.91184	1	17354	0	-0.50829
SNAPIN	4	0.010315	0.034555	0.952197	686	2	-0.4126	0.80285	0.80269	0.998653	15341	1	-0.4126
GALNT15	4	0.01033	0.034596	0.952197	687	3	-0.80767	0.36319	0.5061	0.992739	9702	1	-0.80767
PDZD9	4	0.01033	0.034596	0.952197	688	3	-0.95722	0.7264	0.73819	0.998653	14095	1	-0.95722
UBE2E1	4	0.01034	0.034624	0.952197	689	2	-0.036684	0.15381	0.28617	0.990988	5471	2	-0.036684
CT45A10	4	0.010392	0.03479	0.953186	690	2	-0.010502	0.77174	0.7746	0.998653	14777	1	-0.010502
PYCR2	4	0.010404	0.034826	0.953186	691	2	-0.57056	0.84814	0.84755	1	16199	0	-0.57056
NIPSNAP1	4	0.010468	0.035034	0.953186	692	4	-1.1396	0.98953	0.98956	1	18894	0	-1.1396
HHIPL2	4	0.010474	0.035057	0.953186	693	2	-0.39423	0.27803	0.41667	0.992206	7986	1	-0.39423
IL1RN	3	0.010488	0.028046	0.945427	694	2	-0.97164	0.88127	0.88136	1	16782	0	-0.97164
SLC15A4	4	0.010495	0.03512	0.953186	695	1	-0.020626	0.35595	0.49845	0.992739	9566	2	-0.020626
LUZP2	4	0.010515	0.035177	0.953186	696	4	-0.46369	0.98948	0.98952	1	18893	0	-0.46369
KAT2A	4	0.010526	0.035211	0.953186	697	4	-0.73937	0.98802	0.98804	1	18862	0	-0.73937
DCLRE1A	4	0.010542	0.035257	0.953186	698	3	-0.69996	0.77623	0.77841	0.998653	14853	1	-0.69996
ESYT1	4	0.010547	0.035274	0.953186	699	2	-0.40807	0.4581	0.58597	0.995437	11188	1	-0.40807
ST8SIA2	4	0.010553	0.035291	0.953186	700	3	-0.80274	0.86376	0.86334	1	16485	0	-0.80274
SRGN	4	0.010599	0.035439	0.953186	701	2	-0.74181	0.77858	0.78045	0.998653	14888	1	-0.74181
CBLC	4	0.010605	0.035456	0.953186	702	4	-0.46117	0.98939	0.98943	1	18892	0	-0.46117
DEPDC1B	4	0.010612	0.035483	0.953186	703	4	-0.74444	0.98939	0.98942	1	18891	0	-0.74444
ALG11	4	0.010646	0.035603	0.953186	704	3	-1.4671	0.085761	0.1886	0.985332	3592	1	-1.4671
TPD52	4	0.010702	0.035759	0.953186	705	2	-0.32232	0.34205	0.48392	0.992206	9277	1	-0.32232
UTS2B	4	0.010731	0.035855	0.953186	706	2	-0.48155	0.7885	0.78932	0.998653	15071	1	-0.48155
WDR46	4	0.010748	0.035916	0.953186	707	4	-0.91392	0.98925	0.98929	1	18889	0	-0.91392
GLE1	4	0.010748	0.035916	0.953186	708	4	-0.71045	0.98925	0.98929	1	18890	0	-0.71045
SNRNP48	4	0.010748	0.035916	0.953186	709	4	-1.3528	0.98925	0.98929	1	18888	0	-1.3528
CLSTN1	3	0.010752	0.028737	0.945427	710	2	-0.66502	0.44717	0.5049	0.992739	11098	1	-0.66502
DDIT4	4	0.010753	0.035928	0.953186	711	2	-0.24445	0.85681	0.85632	1	16349	0	-0.24445
COMMD10	4	0.010768	0.035968	0.953186	712	2	-0.38737	0.41327	0.55893	0.992796	10720	1	-0.38737
STAT6	4	0.010806	0.036103	0.953186	713	3	-0.72167	0.14011	0.27175	0.990988	5184	1	-0.72167
CUX2	4	0.010807	0.036104	0.953186	714	4	-0.44001	0.98919	0.98924	1	18887	0	-0.44001
IPO9	4	0.010812	0.036118	0.953186	715	2	-1.0931	0.70492	0.72241	0.998653	13797	1	-1.0931
IDS	4	0.010831	0.036169	0.953186	716	2	-0.23334	0.88979	0.88944	1	16947	0	-0.23334
ZNF774	4	0.010831	0.036169	0.953186	717	1	0.078853	0.20143	0.33637	0.990988	6420	1	0.078853
PDE1B	4	0.010855	0.03625	0.953186	718	3	-0.95352	0.96387	0.96383	1	18402	0	-0.95352
SNX32	4	0.010855	0.03625	0.953186	719	3	-1.0144	0.89793	0.89766	1	17089	0	-1.0144
MT1E	4	0.010855	0.03625	0.953186	720	3	-1.8347	0.6439	0.68235	0.998232	13045	1	-1.8347
FEV	4	0.010874	0.036307	0.953186	721	2	-0.7371	0.94715	0.94712	1	18047	0	-0.7371
TSPAN17	4	0.010874	0.036307	0.953186	722	2	-0.74671	0.56402	0.637	0.995437	12190	1	-0.74671
UMOD	4	0.010892	0.036365	0.953186	723	4	-0.47812	0.98911	0.98916	1	18886	0	-0.47812
KBTBD3	4	0.010927	0.036479	0.953186	724	3	-0.55987	0.8805	0.88003	1	16766	0	-0.55987
GTPBP2	4	0.010934	0.036499	0.953186	725	3	-0.71073	0.69796	0.71754	0.998653	13706	1	-0.71073
WWC3	4	0.010934	0.036499	0.953186	726	2	-0.50366	0.9701	0.97005	1	18532	0	-0.50366
TP53TG5	4	0.010954	0.03655	0.953186	727	3	-1.0862	0.74513	0.75262	0.998653	14356	1	-1.0862
RBM18	4	0.01097	0.036605	0.953186	728	4	-0.551	0.98903	0.98909	1	18884	0	-0.551
VMA21	4	0.01097	0.036605	0.953186	729	4	-0.76068	0.98903	0.98909	1	18882	0	-0.76068
FCAR	4	0.011038	0.036826	0.954502	730	3	-0.78323	0.40621	0.55148	0.992739	10566	1	-0.78323
SDE2	3	0.011062	0.029533	0.945427	731	1	1.0128	0.018635	0.04824	0.979088	1071	2	1.0128
SLC24A4	4	0.011063	0.036899	0.954502	732	1	0.029835	0.32624	0.4672	0.992206	8951	2	0.029835
DDX25	4	0.011066	0.036913	0.954502	733	4	-0.40857	0.98893	0.98899	1	18881	0	-0.40857
ARID2	4	0.01107	0.036929	0.954502	734	3	-1.6568	0.88209	0.88163	1	16796	0	-1.6568
FNTA	4	0.011075	0.036945	0.954502	735	2	-0.44012	0.069724	0.15856	0.985332	3020	2	-0.44012
RALYL	4	0.011078	0.036956	0.954502	736	4	-0.5531	0.98892	0.98897	1	18880	0	-0.5531
SCNN1A	4	0.011115	0.037079	0.955986	737	2	-1.0089	0.37353	0.51702	0.992739	9915	1	-1.0089
HIAT1	4	0.011125	0.037113	0.955986	738	4	-0.65051	0.98887	0.98892	1	18879	0	-0.65051
UPK3A	4	0.011151	0.037194	0.956778	739	2	-0.553	0.36418	0.50712	0.992739	9720	2	-0.553
MED13	4	0.011184	0.037291	0.95692	740	3	-0.96024	0.97442	0.97436	1	18606	0	-0.96024
ARL14EP	4	0.011218	0.037393	0.95692	741	2	-0.85864	0.84177	0.84105	0.999094	16081	0	-0.85864
PIK3AP1	3	0.011247	0.029981	0.945427	742	3	-0.70336	0.98875	0.98887	1	18877	0	-0.70336
KCNE1	4	0.011269	0.037541	0.95692	743	2	-0.21886	0.94953	0.94948	1	18092	0	-0.21886
KANK3	4	0.011281	0.037583	0.95692	744	3	-1.0319	0.84154	0.8408	0.999094	16074	0	-1.0319
GGCT	4	0.011288	0.037606	0.95692	745	4	-0.9083	0.98871	0.98877	1	18876	0	-0.9083
ITGA1	4	0.011291	0.037615	0.95692	746	3	-1.1156	0.65966	0.69217	0.998232	13225	1	-1.1156
FOXC2	4	0.011311	0.037679	0.95692	747	4	-0.56922	0.98869	0.98875	1	18875	0	-0.56922
PWWP2A	4	0.011321	0.037708	0.95692	748	3	-0.73624	0.88736	0.88702	1	16905	0	-0.73624
IL25	4	0.011348	0.037786	0.95692	749	3	-0.46302	0.71938	0.73289	0.998653	13989	1	-0.46302
RNASE12	4	0.011365	0.037832	0.95692	750	3	-0.60951	0.98198	0.98201	1	18743	0	-0.60951
ETFB	4	0.011373	0.037861	0.95692	751	3	-0.93417	0.88588	0.88552	1	16876	0	-0.93417
ZNF93	4	0.011424	0.038014	0.95692	752	3	-0.4427	0.98409	0.98409	1	18784	0	-0.4427
EFNB1	4	0.011431	0.038032	0.95692	753	3	-0.65854	0.96002	0.95993	1	18318	0	-0.65854
PIWIL3	4	0.011473	0.038161	0.95692	754	2	-0.25662	0.047796	0.11589	0.985332	2187	2	-0.25662
P2RY12	4	0.011476	0.038167	0.95692	755	1	0.21954	0.39605	0.54075	0.992739	10361	2	0.21954
RNF180	4	0.011479	0.038177	0.95692	756	4	-0.75245	0.98852	0.98856	1	18873	0	-0.75245
ACE	4	0.011479	0.038177	0.95692	757	4	-0.50376	0.98852	0.98856	1	18874	0	-0.50376
THEG	4	0.011502	0.038249	0.95692	758	3	-0.66213	0.81936	0.81889	0.998653	15665	0	-0.66213
MAGEC3	4	0.011527	0.038334	0.95692	759	2	0.089345	0.30697	0.44692	0.992206	8567	2	0.089345
AKR1A1	4	0.011564	0.038445	0.95692	760	4	-0.3233	0.98844	0.98848	1	18872	0	-0.3233
ATP11AUN	4	0.011577	0.038485	0.95692	761	4	-0.65293	0.98842	0.98847	1	18871	0	-0.65293
FADS6	4	0.011579	0.03849	0.95692	762	1	0.10539	0.23119	0.36774	0.990988	7064	2	0.10539
CUL7	4	0.011599	0.03855	0.95692	763	2	-0.043993	0.13219	0.26327	0.990988	5035	2	-0.043993
UBQLNL	4	0.011631	0.038643	0.95692	764	1	0.19717	0.076443	0.17129	0.985332	3254	2	0.19717
MAP1S	4	0.01165	0.0387	0.95692	765	3	-1.4756	0.51421	0.61182	0.995437	11697	1	-1.4756
SLC9A1	4	0.011668	0.038742	0.95692	766	3	-0.90413	0.94887	0.94881	1	18079	0	-0.90413
RHPN2	4	0.011677	0.038769	0.95692	767	4	-0.33513	0.98832	0.98835	1	18870	0	-0.33513
PDSS2	4	0.011683	0.038787	0.95692	768	2	-0.51945	0.11175	0.23571	0.990988	4520	2	-0.51945
EPCAM	4	0.011702	0.038853	0.95692	769	2	-0.53072	0.51503	0.61225	0.995437	11701	1	-0.53072
PGLYRP2	4	0.011706	0.038862	0.95692	770	4	-0.55881	0.98829	0.98832	1	18869	0	-0.55881
COL13A1	4	0.011734	0.038943	0.95692	771	4	-0.3805	0.98827	0.98829	1	18868	0	-0.3805
SLC25A2	4	0.011734	0.038943	0.95692	772	4	-0.71433	0.98827	0.98829	1	18867	0	-0.71433
MAU2	4	0.011751	0.038998	0.95692	773	3	-0.91359	0.72427	0.73657	0.998653	14059	1	-0.91359
BAG5	4	0.011785	0.03911	0.95692	774	1	0.10101	0.35409	0.49658	0.992739	9526	2	0.10101
TP53TG3C	4	0.011837	0.039271	0.95692	775	2	-0.53949	0.53699	0.623	0.995437	11913	1	-0.53949
SLC36A4	4	0.011838	0.039276	0.95692	776	3	-0.95044	0.22458	0.36075	0.990988	6917	1	-0.95044
MICALCL	4	0.011838	0.039276	0.95692	777	2	-0.64206	0.72808	0.73945	0.998653	14115	1	-0.64206
SLC25A12	4	0.011838	0.039276	0.95692	778	2	-0.28881	0.24881	0.3861	0.990988	7419	2	-0.28881
VSIG10	4	0.011864	0.039351	0.95692	779	4	-0.33021	0.98814	0.98817	1	18866	0	-0.33021
ERP29	4	0.011888	0.039415	0.95692	780	2	-0.25394	0.81749	0.81705	0.998653	15632	0	-0.25394
ZBTB4	4	0.01189	0.039419	0.95692	781	4	-0.4447	0.98811	0.98814	1	18865	0	-0.4447
LDLR	4	0.01189	0.039419	0.95692	782	4	-0.89069	0.98811	0.98814	1	18864	0	-0.89069
COL17A1	4	0.011894	0.039432	0.95692	783	3	-0.93591	0.72539	0.73741	0.998653	14080	1	-0.93591
TCEB3B	4	0.011917	0.039507	0.95692	784	3	-0.87334	0.59545	0.65408	0.996672	12516	1	-0.87334
SAYSD1	4	0.011962	0.039649	0.95692	785	2	-0.40644	0.77979	0.78152	0.998653	14901	1	-0.40644
SCN4A	4	0.011962	0.039649	0.95692	786	2	-0.62835	0.88072	0.88024	1	16769	0	-0.62835
SCAI	4	0.011966	0.039655	0.95692	787	3	-1.1005	0.98731	0.98734	1	18838	0	-1.1005
HIST1H3I	4	0.011966	0.039655	0.95692	788	1	-0.0033571	0.7301	0.74097	0.998653	14147	1	-0.0033571
DHX29	4	0.011974	0.03968	0.95692	789	3	-1.2585	0.31311	0.45343	0.992206	8687	1	-1.2585
C9orf89	4	0.012001	0.039771	0.95692	790	3	-0.94354	0.98707	0.9871	1	18837	0	-0.94354
TNNC2	4	0.012022	0.039837	0.95692	791	4	-0.51614	0.98798	0.98801	1	18861	0	-0.51614
PFDN1	4	0.012071	0.039931	0.95692	792	3	-0.55346	0.80895	0.80859	0.998653	15454	1	-0.55346
PRR14	4	0.012073	0.039934	0.95692	793	3	-0.50629	0.58936	0.65067	0.996559	12457	1	-0.50629
ARHGAP20	4	0.012095	0.03999	0.95692	794	2	-0.25046	0.060696	0.14115	0.985332	2665	1	-0.25046
GRIA2	4	0.012101	0.040003	0.95692	795	3	-0.82039	0.53195	0.62049	0.995437	11864	1	-0.82039
MSR1	4	0.012146	0.040109	0.958261	796	2	-0.42159	0.23666	0.37342	0.990988	7174	1	-0.42159
SRD5A3	4	0.012198	0.04022	0.95971	797	1	-0.25618	0.94715	0.94712	1	18046	0	-0.25618
SEH1L	3	0.012257	0.032483	0.945427	798	3	-1.2591	0.98774	0.9879	1	18853	0	-1.2591
FAM214A	4	0.012259	0.040358	0.960997	799	3	-0.63649	0.7236	0.73609	0.998653	14049	1	-0.63649
PALB2	4	0.012281	0.040398	0.960997	800	3	-1.1912	0.98375	0.98375	1	18773	0	-1.1912
CTDSPL	4	0.012352	0.040562	0.960997	801	2	-0.28277	0.80111	0.80106	0.998653	15304	1	-0.28277
SHROOM1	4	0.012404	0.040666	0.960997	802	3	-0.62218	0.47863	0.59525	0.995437	11357	1	-0.62218
OPN4	4	0.012448	0.04077	0.960997	803	3	-1.0091	0.90316	0.90282	1	17181	0	-1.0091
ARL5A	4	0.012448	0.04077	0.960997	804	3	-0.78336	0.197	0.33176	0.990988	6341	1	-0.78336
ITGA10	4	0.012456	0.040787	0.960997	805	2	-0.28229	0.91355	0.91333	1	17385	0	-0.28229
ELOF1	4	0.012502	0.040889	0.960997	806	3	-1.6249	0.55904	0.63433	0.995437	12123	1	-1.6249
NUP214	4	0.012502	0.040889	0.960997	807	3	-1.2126	0.82091	0.82043	0.998653	15691	0	-1.2126
NEUROD4	4	0.012507	0.040903	0.960997	808	1	-0.21331	0.8411	0.84038	0.999094	16069	0	-0.21331
KAZALD1	4	0.012511	0.040912	0.960997	809	2	-0.8297	0.85552	0.855	1	16327	0	-0.8297
RAB11FIP3	4	0.012551	0.040998	0.960997	810	3	-0.72577	0.97531	0.97524	1	18622	0	-0.72577
SLC25A42	4	0.012556	0.041005	0.960997	811	3	-0.44312	0.79605	0.79629	0.998653	15213	1	-0.44312
RSPO4	4	0.012559	0.041014	0.960997	812	1	0.22995	0.54418	0.62664	0.995437	11986	1	0.22995
RDH14	4	0.012566	0.041028	0.960997	813	3	-0.62793	0.98758	0.98762	1	18848	0	-0.62793
ATP6V0B	3	0.012632	0.033393	0.94553	814	3	-0.7924	0.98737	0.98752	1	18840	0	-0.7924
CNNM2	4	0.01265	0.041225	0.96282	815	3	-1.2576	0.96537	0.96532	1	18438	0	-1.2576
KLK12	4	0.012659	0.041252	0.96282	816	2	-0.25634	0.33207	0.47337	0.992206	9064	2	-0.25634
ATF7IP	4	0.012662	0.041257	0.96282	817	3	-0.73715	0.5243	0.6168	0.995437	11785	1	-0.73715
POMT2	4	0.012765	0.041483	0.966118	818	2	-0.23382	0.66671	0.69666	0.998653	13319	1	-0.23382
ANXA11	4	0.012772	0.0415	0.966118	819	3	-1.117	0.51712	0.61328	0.995437	11714	1	-1.117
EFCAB2	4	0.012817	0.041601	0.966319	820	2	-0.93691	0.78097	0.78254	0.998653	14930	1	-0.93691
TRIM77	4	0.012842	0.041669	0.966319	821	2	-0.84994	0.21872	0.35468	0.990988	6804	1	-0.84994
ZNF32	4	0.012842	0.041669	0.966319	822	1	0.2122	0.21842	0.35434	0.990988	6797	2	0.2122
GRIN1	4	0.012862	0.041711	0.966319	823	3	-0.89147	0.9099	0.90965	1	17301	0	-0.89147
KLF4	4	0.012909	0.041813	0.966819	824	3	-0.7118	0.75936	0.76413	0.998653	14558	1	-0.7118
NR5A2	4	0.012919	0.041833	0.966819	825	2	-0.44212	0.921	0.9208	1	17526	0	-0.44212
KCTD14	4	0.013022	0.042075	0.970566	826	2	-0.12953	0.38003	0.52389	0.992739	10044	2	-0.12953
TSPAN4	4	0.013034	0.042097	0.970566	827	2	-0.43306	0.71045	0.72635	0.998653	13880	1	-0.43306
TPMT	4	0.0131	0.042243	0.971578	828	1	-0.35819	0.9674	0.96735	1	18475	0	-0.35819
GPR160	4	0.0131	0.042243	0.971578	829	2	-0.38443	0.566	0.63805	0.995437	12211	1	-0.38443
C12orf10	4	0.013177	0.042396	0.972022	830	1	0.32802	0.20749	0.34281	0.990988	6562	2	0.32802
PAX2	4	0.013195	0.042438	0.972022	831	3	-0.96844	0.45156	0.58305	0.995437	11130	1	-0.96844
OR9A4	4	0.013198	0.042445	0.972022	832	3	-0.54691	0.18258	0.31656	0.990988	6046	1	-0.54691
BOLA1	4	0.013207	0.042465	0.972022	833	3	-0.5692	0.46093	0.58723	0.995437	11214	1	-0.5692
C18orf25	4	0.013253	0.042575	0.97337	834	2	-0.22379	0.073528	0.16578	0.985332	3161	2	-0.22379
ZBTB2	4	0.01328	0.042635	0.97358	835	3	-0.52497	0.9537	0.95359	1	18181	0	-0.52497
DHRS4L2	4	0.013309	0.042701	0.973917	836	3	-0.69773	0.96392	0.96387	1	18404	0	-0.69773
VPS13C	3	0.013331	0.035147	0.953186	837	2	-1.0691	0.79247	0.79263	0.998653	15139	0	-1.0691
FN1	4	0.013332	0.042752	0.973917	838	1	-0.065776	0.87464	0.8742	1	16665	0	-0.065776
AP2S1	4	0.013363	0.042823	0.973917	839	3	-1.3848	0.94595	0.94588	1	18024	0	-1.3848
PARVG	4	0.01338	0.042854	0.973917	840	2	-0.53493	0.88263	0.8822	1	16809	0	-0.53493
PI4K2A	4	0.01345	0.043011	0.975576	841	3	-0.81778	0.78945	0.79017	0.998653	15088	1	-0.81778
NKX2-5	4	0.01346	0.043029	0.975576	842	2	-0.53418	0.7058	0.72302	0.998653	13808	1	-0.53418
TCIRG1	4	0.013505	0.04313	0.976199	843	3	-1.3871	0.65341	0.68813	0.998232	13153	1	-1.3871
ARL13A	4	0.013538	0.043197	0.976199	844	2	-0.56294	0.072751	0.16431	0.985332	3132	2	-0.56294
MFSD10	4	0.013589	0.04331	0.976199	845	2	-0.16568	0.14339	0.27518	0.990988	5249	2	-0.16568
BPI	4	0.013597	0.043325	0.976199	846	3	-1.0638	0.25014	0.38746	0.990988	7449	1	-1.0638
SNUPN	4	0.013639	0.043427	0.976199	847	3	-1.0343	0.96287	0.9628	1	18384	0	-1.0343
TBC1D20	4	0.013641	0.04343	0.976199	848	1	-0.16232	0.322	0.46266	0.992206	8864	1	-0.16232
DNM2	4	0.013688	0.043539	0.976199	849	3	-0.97285	0.91146	0.91127	1	17334	0	-0.97285
TTC9B	4	0.013688	0.043539	0.976199	850	2	-0.38405	0.13368	0.26488	0.990988	5066	2	-0.38405
MFAP4	4	0.013692	0.043549	0.976199	851	3	-0.71233	0.35263	0.49503	0.992739	9498	1	-0.71233
CRYBB2	4	0.0137	0.043567	0.976199	852	3	-0.7571	0.98331	0.98334	1	18767	0	-0.7571
EIF4B	4	0.013744	0.043657	0.97631	853	2	-0.62725	0.40024	0.54525	0.992739	10435	1	-0.62725
GRM7	4	0.013759	0.043694	0.97631	854	3	-0.47801	0.63477	0.67681	0.998232	12932	1	-0.47801
NXF2	4	0.013795	0.043772	0.97631	855	3	-0.99621	0.95823	0.95817	1	18277	0	-0.99621
FRRS1	4	0.013798	0.043776	0.97631	856	3	-0.80118	0.93237	0.93215	1	17744	0	-0.80118
CSNK1G3	4	0.013856	0.043931	0.977114	857	2	-0.18496	0.31521	0.4556	0.992206	8730	2	-0.18496
HSF2BP	4	0.013872	0.043962	0.977114	858	3	-0.69488	0.95343	0.95333	1	18179	0	-0.69488
L3MBTL3	4	0.013898	0.044019	0.977114	859	3	-1.0039	0.52147	0.6154	0.995437	11757	1	-1.0039
KSR1	4	0.013918	0.044068	0.977114	860	3	-1.0068	0.73395	0.74393	0.998653	14198	1	-1.0068
TRIM25	4	0.013918	0.044068	0.977114	861	3	-1.2231	0.35026	0.49254	0.992592	9455	1	-1.2231
BCL7C	4	0.01398	0.044205	0.977914	862	3	-0.72774	0.96758	0.96752	1	18479	0	-0.72774
LONRF3	4	0.014001	0.044249	0.977914	863	3	-0.5717	0.75364	0.75952	0.998653	14474	1	-0.5717
CA2	4	0.014005	0.044258	0.977914	864	3	-0.72239	0.73359	0.74367	0.998653	14192	1	-0.72239
XPOT	4	0.014077	0.044415	0.979417	865	3	-0.58368	0.97961	0.97967	1	18707	0	-0.58368
PKD1	4	0.014099	0.044466	0.979417	866	2	-0.89708	0.31976	0.46031	0.992206	8811	1	-0.89708
ZNF628	4	0.014104	0.044479	0.979417	867	3	-0.61245	0.96932	0.96926	1	18518	0	-0.61245
CBX1	4	0.01413	0.044539	0.979419	868	3	-0.97043	0.97998	0.98004	1	18718	0	-0.97043
PLA2G15	4	0.01418	0.044648	0.979419	869	2	-0.53968	0.56711	0.63861	0.995437	12225	1	-0.53968
GZMK	4	0.014233	0.044763	0.979419	870	2	-0.34147	0.8868	0.88645	1	16891	0	-0.34147
GPR37	4	0.014233	0.044763	0.979419	871	1	0.36702	0.33608	0.47755	0.992206	9162	2	0.36702
SLC24A5	4	0.01424	0.044788	0.979419	872	3	-0.62008	0.74835	0.75521	0.998653	14408	1	-0.62008
FGF9	4	0.01424	0.044788	0.979419	873	3	-1.1707	0.83235	0.8317	0.998855	15912	0	-1.1707
PLOD2	4	0.014303	0.044935	0.979419	874	3	-0.91326	0.85453	0.854	1	16311	0	-0.91326
PCDH19	4	0.014303	0.044935	0.979419	875	3	-1.1037	0.85591	0.8554	1	16334	0	-1.1037
CR2	4	0.014354	0.045057	0.979419	876	2	-0.3078	0.81728	0.81684	0.998653	15627	0	-0.3078
MON1A	4	0.014364	0.045076	0.979419	877	3	-0.69483	0.92841	0.92821	1	17654	0	-0.69483
SRSF10	4	0.014372	0.045094	0.979419	878	3	-0.6928	0.77733	0.77936	0.998653	14864	1	-0.6928
OR4S2	4	0.014413	0.045194	0.979419	879	1	0.36796	0.20894	0.34432	0.990988	6597	2	0.36796
SC5D	4	0.014464	0.045315	0.979419	880	1	0.63911	0.040433	0.1013	0.985332	1918	3	0.63911
SLC2A1	4	0.014483	0.045362	0.979419	881	2	-0.48148	0.67701	0.70337	0.998653	13430	1	-0.48148
NRIP1	4	0.014516	0.045439	0.979419	882	2	-0.37477	0.40103	0.54609	0.992739	10455	2	-0.37477
OR5T1	4	0.014529	0.045474	0.979419	883	2	-0.6187	0.22611	0.36236	0.990988	6953	1	-0.6187
N4BP2L2	4	0.014529	0.045474	0.979419	884	3	-0.99081	0.25094	0.38829	0.990988	7469	1	-0.99081
RNF40	4	0.014529	0.045474	0.979419	885	2	-0.6481	0.73454	0.74439	0.998653	14212	1	-0.6481
PDE4D	4	0.014567	0.045559	0.979419	886	1	0.18749	0.17778	0.31146	0.990988	5952	2	0.18749
NPIPA7	4	0.014589	0.045606	0.979419	887	3	-0.9123	0.87181	0.87142	1	16601	0	-0.9123
CPSF4L	4	0.014619	0.045666	0.979419	888	2	-0.25451	0.93135	0.93113	1	17721	0	-0.25451
SPESP1	4	0.014667	0.045772	0.979419	889	3	-0.59399	0.72404	0.73642	0.998653	14057	1	-0.59399
TMEM120B	4	0.014763	0.045988	0.979419	890	3	-0.8844	0.97877	0.9788	1	18692	0	-0.8844
SLITRK6	4	0.014773	0.046012	0.979419	891	2	-0.34312	0.78867	0.78947	0.998653	15076	1	-0.34312
NKAIN1	4	0.014778	0.046019	0.979419	892	3	-0.58575	0.92426	0.9241	1	17588	0	-0.58575
OTUD1	4	0.014784	0.046031	0.979419	893	2	-0.49816	0.87956	0.8791	1	16751	0	-0.49816
OR2T2	4	0.014825	0.046131	0.979419	894	1	0.40498	0.1228	0.25329	0.990988	4852	2	0.40498
AGK	4	0.01486	0.046213	0.979419	895	3	-1.2866	0.58034	0.6457	0.995578	12371	1	-1.2866
RPS10-NUDT3	4	0.01486	0.046213	0.979419	896	3	-1.2031	0.52108	0.61521	0.995437	11754	1	-1.2031
PRRG2	4	0.014876	0.046258	0.979419	897	3	-1.1227	0.52476	0.61701	0.995437	11792	1	-1.1227
KLHL35	4	0.015007	0.046552	0.979419	898	3	-0.62982	0.95865	0.95861	1	18286	0	-0.62982
MOGAT1	4	0.015013	0.046564	0.979419	899	2	-0.68121	0.25799	0.39571	0.990988	7620	1	-0.68121
ALK	4	0.01503	0.046603	0.979419	900	1	0.10665	0.5098	0.60975	0.995437	11652	1	0.10665
ARVCF	4	0.015082	0.046725	0.979419	901	1	0.18352	0.37591	0.51955	0.992739	9964	2	0.18352
SQRDL	4	0.015133	0.046838	0.979419	902	1	0.18568	0.0055042	0.019181	0.970288	365	1	0.18568
ZFHX3	4	0.015155	0.046874	0.979419	903	2	-0.39741	0.70735	0.72415	0.998653	13827	1	-0.39741
USP17L22	3	0.015162	0.039736	0.95692	904	1	1.1483	0.11397	0.19918	0.985332	4593	2	1.1483
KRT23	4	0.015191	0.046941	0.979419	905	3	-0.5525	0.79123	0.79179	0.998653	15119	1	-0.5525
NF1	4	0.015215	0.046989	0.979419	906	3	-0.99708	0.34622	0.4883	0.992206	9363	1	-0.99708
ZSCAN31	4	0.015215	0.046989	0.979419	907	3	-0.62029	0.39433	0.53896	0.992739	10331	1	-0.62029
TSHB	4	0.015236	0.047034	0.979419	908	3	-0.68595	0.16793	0.30102	0.990988	5761	1	-0.68595
PCP4	4	0.015294	0.047158	0.979419	909	2	-0.28868	0.23257	0.36916	0.990988	7088	1	-0.28868
FAM73A	4	0.0153	0.047177	0.979419	910	3	-1.2693	0.061043	0.14184	0.985332	2676	1	-1.2693
RNF135	4	0.015313	0.047208	0.979419	911	2	-0.40541	0.81899	0.81851	0.998653	15659	0	-0.40541
ACSS2	4	0.015313	0.047208	0.979419	912	1	0.11897	0.41431	0.56001	0.992796	10738	2	0.11897
DCBLD2	4	0.015343	0.047275	0.979419	913	3	-0.62301	0.9499	0.94983	1	18107	0	-0.62301
CKS1B	4	0.015343	0.047275	0.979419	914	3	-0.85691	0.82682	0.82626	0.998697	15804	0	-0.85691
MTCH1	4	0.015411	0.047412	0.979419	915	2	-0.61868	0.84317	0.8425	0.999094	16113	0	-0.61868
MYL2	4	0.01543	0.047456	0.979419	916	2	-0.19554	0.26805	0.40618	0.992206	7800	1	-0.19554
NT5C1A	4	0.015459	0.047518	0.979419	917	2	-0.74989	0.91146	0.91127	1	17340	0	-0.74989
PGAM1	4	0.015514	0.047644	0.979419	918	2	-0.57412	0.36475	0.50773	0.992739	9734	1	-0.57412
ELMO2	4	0.015548	0.047724	0.979419	919	2	0.19686	0.021491	0.062113	0.979088	1190	2	0.19686
SYNRG	4	0.015588	0.047819	0.979419	920	2	-0.33111	0.020985	0.061026	0.979088	1167	2	-0.33111
HDGFRP3	4	0.015596	0.047837	0.979419	921	3	-0.9051	0.63801	0.67876	0.998232	12964	1	-0.9051
PPM1L	4	0.015628	0.047901	0.979419	922	3	-1.0913	0.51884	0.61411	0.995437	11730	1	-1.0913
RANBP10	4	0.015636	0.047918	0.979419	923	3	-0.82993	0.57459	0.64259	0.995437	12307	1	-0.82993
TMEM110-MUSTN1	4	0.015648	0.047941	0.979419	924	1	-0.11641	0.69901	0.71825	0.998653	13715	1	-0.11641
MSANTD1	4	0.015688	0.048029	0.979419	925	3	-0.83294	0.97733	0.97736	1	18667	0	-0.83294
TNF	4	0.015688	0.048029	0.979419	926	3	-1.09	0.9585	0.95846	1	18283	0	-1.09
C12orf42	4	0.015699	0.04806	0.979419	927	1	0.014809	0.014001	0.045844	0.979088	880	1	0.014809
OR5H1	4	0.015718	0.048098	0.979419	928	3	-0.72225	0.98443	0.98443	1	18792	0	-0.72225
LCLAT1	4	0.015722	0.048107	0.979419	929	3	-0.86572	0.54345	0.62625	0.995437	11978	1	-0.86572
NEK2	4	0.01575	0.048159	0.979419	930	3	-0.67031	0.63136	0.67483	0.998232	12898	1	-0.67031
ADNP2	4	0.015766	0.048191	0.979419	931	3	-0.61542	0.48218	0.59691	0.995437	11393	1	-0.61542
ECM2	4	0.015807	0.048275	0.979419	932	2	-0.33121	0.75234	0.7585	0.998653	14462	1	-0.33121
LHFPL1	4	0.015818	0.048294	0.979419	933	3	-0.49918	0.73709	0.74633	0.998653	14240	1	-0.49918
ZSCAN4	4	0.015826	0.048315	0.979419	934	3	-0.80884	0.73505	0.74478	0.998653	14218	1	-0.80884
ALB	4	0.015845	0.048356	0.979419	935	2	-0.19381	0.17611	0.30974	0.990988	5920	2	-0.19381
TYRO3	4	0.015845	0.048356	0.979419	936	2	-0.40371	0.40403	0.5492	0.992739	10524	1	-0.40371
ATE1	4	0.015853	0.048379	0.979419	937	2	-0.36941	0.50831	0.60906	0.995437	11635	1	-0.36941
RNFT2	4	0.015874	0.048434	0.979419	938	2	-0.36963	0.89285	0.89253	1	17002	0	-0.36963
POU4F3	4	0.015905	0.048494	0.979419	939	2	-0.18896	0.35996	0.50272	0.992739	9634	1	-0.18896
SIM1	4	0.015912	0.048509	0.979419	940	3	-0.71436	0.7881	0.78896	0.998653	15067	1	-0.71436
EIF3K	4	0.015956	0.04862	0.979419	941	1	-0.08076	0.73844	0.74737	0.998653	14259	1	-0.08076
UGT2B17	4	0.01599	0.048702	0.979419	942	3	-0.88317	0.9428	0.9427	1	17961	0	-0.88317
FFAR4	4	0.015994	0.048711	0.979419	943	3	-1.5346	0.97123	0.9712	1	18552	0	-1.5346
NAE1	4	0.016033	0.048801	0.979419	944	3	-1.3231	0.98228	0.9823	1	18750	0	-1.3231
CYP26A1	4	0.016103	0.048961	0.979419	945	2	-0.24659	0.28936	0.42853	0.992206	8200	2	-0.24659
DUSP8	4	0.016136	0.049031	0.979419	946	3	-1.0193	0.82682	0.82626	0.998697	15805	0	-1.0193
DYNAP	4	0.016136	0.049031	0.979419	947	2	-0.2802	0.072883	0.16455	0.985332	3151	2	-0.2802
RNASE8	4	0.016145	0.049048	0.979419	948	3	-0.86018	0.23977	0.37662	0.990988	7233	1	-0.86018
HIST1H4D	4	0.016163	0.049091	0.979419	949	3	-0.9107	0.88336	0.88293	1	16821	0	-0.9107
HTR4	4	0.016187	0.049142	0.979419	950	2	-0.071248	0.6815	0.7064	0.998653	13488	1	-0.071248
FKBP8	4	0.016197	0.049162	0.979419	951	2	-0.4316	0.9167	0.9165	1	17443	0	-0.4316
CCDC92	4	0.016241	0.049271	0.979419	952	3	-0.51906	0.87656	0.87612	1	16699	0	-0.51906
HNRNPCL3	4	0.016265	0.049329	0.979419	953	1	-0.067468	0.5399	0.62448	0.995437	11950	1	-0.067468
CARD16	4	0.016297	0.049402	0.979419	954	3	-1.018	0.022648	0.064579	0.979088	1237	1	-1.018
MOSPD1	4	0.016302	0.049415	0.979419	955	3	-0.83638	0.88654	0.88621	1	16884	0	-0.83638
PLEKHA1	4	0.016316	0.049441	0.979419	956	2	-0.50539	0.75873	0.76359	0.998653	14556	1	-0.50539
TRIM64C	4	0.016321	0.049447	0.979419	957	2	-0.53549	0.82349	0.82299	0.998653	15747	0	-0.53549
GRM3	4	0.016332	0.04947	0.979419	958	2	-0.42767	0.87412	0.87369	1	16655	0	-0.42767
NABP1	4	0.016367	0.049545	0.979419	959	1	0.078555	0.22385	0.36001	0.990988	6907	2	0.078555
UBTFL1	4	0.016419	0.049653	0.979419	960	2	-0.54478	0.23666	0.37342	0.990988	7179	1	-0.54478
KIF14	4	0.01647	0.049788	0.979419	961	1	-0.16043	0.7081	0.7247	0.998653	13837	1	-0.16043
RAB36	4	0.016479	0.049797	0.979419	962	3	-0.89276	0.7701	0.77317	0.998653	14751	1	-0.89276
C20orf203	4	0.016534	0.049907	0.979419	963	3	-0.78022	0.76312	0.76732	0.998653	14627	1	-0.78022
C8orf33	4	0.016547	0.04994	0.979419	964	2	-0.20516	0.81289	0.81251	0.998653	15539	1	-0.20516
LRRC26	4	0.016547	0.04994	0.979419	965	2	-0.25372	0.51916	0.61424	0.995437	11735	1	-0.25372
OR7G2	4	0.016552	0.049951	0.979419	966	2	-0.4492	0.55176	0.63054	0.995437	12061	1	-0.4492
CABLES1	4	0.016593	0.050034	0.979419	967	3	-0.63423	0.36077	0.50359	0.992739	9643	1	-0.63423
AS3MT	4	0.016624	0.050109	0.979419	968	3	-0.63501	0.038382	0.09717	0.985332	1837	1	-0.63501
DEFA1	4	0.016624	0.05011	0.979419	969	2	-0.079452	0.8219	0.8214	0.998653	15711	0	-0.079452
DDHD2	4	0.016676	0.05021	0.979419	970	2	-0.30188	0.95928	0.9592	1	18302	0	-0.30188
CCDC120	4	0.016727	0.050321	0.979419	971	1	0.15228	0.32809	0.46914	0.992206	8989	2	0.15228
TACR3	4	0.016747	0.050367	0.979419	972	2	-0.58214	0.3126	0.45291	0.992206	8671	1	-0.58214
NUP160	4	0.016747	0.050367	0.979419	973	2	-0.57614	0.33608	0.47755	0.992206	9135	2	-0.57614
VCPKMT	4	0.016747	0.050367	0.979419	974	2	-0.53737	0.87626	0.87582	1	16697	0	-0.53737
DYNC1H1	4	0.016747	0.050367	0.979419	975	2	-0.50422	0.65746	0.69076	0.998232	13189	1	-0.50422
ARIH1	4	0.016753	0.050382	0.979419	976	3	-1.5898	0.85003	0.84944	1	16229	0	-1.5898
ABHD17A	4	0.016753	0.050382	0.979419	977	3	-1.2788	0.77262	0.77533	0.998653	14791	1	-1.2788
KPNA7	4	0.016778	0.050439	0.979419	978	2	-0.29732	0.96472	0.96467	1	18424	0	-0.29732
COQ7	4	0.01683	0.050549	0.979419	979	1	-0.11828	0.823	0.82252	0.998653	15735	0	-0.11828
CHRM4	4	0.016881	0.050658	0.979419	980	1	0.028833	0.1822	0.31615	0.990988	6034	1	0.028833
FIGNL1	4	0.016903	0.05071	0.979419	981	3	-0.73925	0.95907	0.95899	1	18297	0	-0.73925
AIP	4	0.017039	0.051031	0.979419	982	2	-0.72453	0.79945	0.79951	0.998653	15279	1	-0.72453
PRAMEF4	4	0.017042	0.051042	0.979419	983	3	-0.62897	0.59175	0.65203	0.996672	12478	1	-0.62897
FBXO45	4	0.017072	0.051102	0.979419	984	3	-0.60221	0.029942	0.079771	0.985332	1531	1	-0.60221
TNFAIP1	4	0.017087	0.051136	0.979419	985	2	-0.59336	0.89829	0.89799	1	17095	0	-0.59336
AVPR1A	4	0.01712	0.051215	0.979419	986	2	-0.22678	0.82879	0.82816	0.998697	15839	0	-0.22678
FCGR2A	4	0.017135	0.051251	0.979419	987	2	-0.24107	0.41182	0.5574	0.992739	10691	1	-0.24107
IQSEC1	4	0.017135	0.051251	0.979419	988	2	-0.3313	0.20281	0.33784	0.990988	6450	1	-0.3313
TRIM45	4	0.017138	0.051258	0.979419	989	1	-0.031007	0.58103	0.64607	0.995707	12376	1	-0.031007
NELL1	4	0.017139	0.051259	0.979419	990	3	-0.55912	0.86177	0.86134	1	16448	0	-0.55912
SLX4IP	4	0.017171	0.051323	0.979419	991	3	-0.49663	0.44822	0.58159	0.995437	11108	1	-0.49663
SDC3	4	0.017189	0.051361	0.979419	992	2	-0.11511	0.68616	0.70952	0.998653	13547	1	-0.11511
ZNF503	4	0.017192	0.051366	0.979419	993	3	-0.56226	0.94059	0.94051	1	17922	0	-0.56226
TRPM6	4	0.017241	0.051474	0.979419	994	2	-0.34917	0.66517	0.69566	0.99862	13301	1	-0.34917
C1orf112	4	0.017269	0.051535	0.979419	995	3	-0.50262	0.98681	0.98682	1	18831	0	-0.50262
CCDC28A	4	0.017274	0.051544	0.979419	996	2	-0.43863	0.70295	0.721	0.998653	13771	1	-0.43863
RCBTB2	4	0.017289	0.051579	0.979419	997	3	-0.43889	0.35204	0.49442	0.992739	9484	1	-0.43889
ZNF442	4	0.017292	0.051585	0.979419	998	2	-0.54938	0.81569	0.81531	0.998653	15597	0	-0.54938
GLRA3	4	0.017309	0.051622	0.979419	999	2	-0.26882	0.21579	0.35162	0.990988	6727	2	-0.26882
SEPTIN14	4	0.017314	0.051632	0.979419	1000	3	-0.52256	0.89554	0.89522	1	17043	0	-0.52256
LYNX1	4	0.017338	0.051696	0.979419	1001	3	-0.46723	0.61509	0.66525	0.99704	12721	1	-0.46723
NUP153	4	0.017343	0.051705	0.979419	1002	2	-0.65866	0.90439	0.90405	1	17203	0	-0.65866
MFSD12	4	0.017406	0.051838	0.979419	1003	2	-0.54495	0.93289	0.93269	1	17756	0	-0.54495
BOD1L2	4	0.017472	0.05197	0.979419	1004	2	-0.16702	0.50595	0.60794	0.995437	11611	1	-0.16702
TMCC1	4	0.017472	0.05197	0.979419	1005	1	0.42378	0.21451	0.35029	0.990988	6704	2	0.42378
PGM2L1	4	0.017472	0.05197	0.979419	1006	3	-0.65645	0.5368	0.62292	0.995437	11910	1	-0.65645
CFH	4	0.017531	0.052102	0.979419	1007	3	-0.66495	0.97963	0.97969	1	18709	0	-0.66495
GPR143	4	0.0176	0.052253	0.979419	1008	2	-0.24584	0.91243	0.91224	1	17365	0	-0.24584
ARHGEF11	4	0.017652	0.052346	0.979419	1009	2	-0.41614	0.93658	0.93651	1	17830	0	-0.41614
OR1J2	4	0.017676	0.052391	0.979419	1010	2	-0.43168	0.39751	0.5423	0.992739	10396	1	-0.43168
STX16	4	0.017703	0.052458	0.979419	1011	2	-0.18088	0.25735	0.39504	0.990988	7605	1	-0.18088
CSNK2A2	4	0.017754	0.052573	0.979419	1012	3	-0.50963	0.85368	0.85312	1	16296	0	-0.50963
ISM1	4	0.017775	0.052626	0.979419	1013	3	-0.42626	0.56857	0.63937	0.995437	12239	1	-0.42626
NLRP11	4	0.01779	0.052654	0.979419	1014	3	-0.9757	0.11249	0.23702	0.990988	4540	1	-0.9757
TMEM59L	4	0.01779	0.052654	0.979419	1015	2	-0.42415	0.21238	0.34803	0.990988	6656	2	-0.42415
MAEA	4	0.017795	0.052665	0.979419	1016	3	-0.77408	0.96554	0.96548	1	18441	0	-0.77408
RGS4	4	0.017806	0.052695	0.979419	1017	2	-0.66027	0.89723	0.89693	1	17073	0	-0.66027
NIPAL4	4	0.017837	0.052769	0.979419	1018	2	-0.6826	0.91767	0.91748	1	17461	0	-0.6826
SMAD9	4	0.017857	0.052805	0.979419	1019	2	-0.092477	0.093082	0.20215	0.985332	3867	2	-0.092477
PSMC3IP	4	0.017908	0.052927	0.979419	1020	3	-0.84391	0.98067	0.98071	1	18724	0	-0.84391
CD59	4	0.017951	0.053015	0.979419	1021	3	-0.79434	0.71174	0.72724	0.998653	13898	1	-0.79434
ZNF80	4	0.017951	0.053015	0.979419	1022	2	-0.79121	0.53849	0.62376	0.995437	11929	1	-0.79121
COMMD2	4	0.01796	0.053032	0.979419	1023	1	0.20388	0.70538	0.72273	0.998653	13804	1	0.20388
MMP27	4	0.017995	0.05311	0.979419	1024	2	-0.46084	0.29755	0.43701	0.992206	8374	1	-0.46084
KRTAP19-2	4	0.018011	0.053144	0.979419	1025	2	-0.35689	0.60878	0.66156	0.996672	12648	1	-0.35689
DENND1C	4	0.018031	0.053185	0.979419	1026	3	-0.80255	0.33843	0.48005	0.992206	9195	1	-0.80255
ST5	4	0.018062	0.053257	0.979419	1027	1	0.51838	0.081273	0.18032	0.985332	3422	3	0.51838
CXorf21	4	0.018082	0.053297	0.979419	1028	2	-0.55996	0.2714	0.40968	0.992206	7869	1	-0.55996
ESPNL	4	0.018114	0.053373	0.979419	1029	2	-0.22696	0.8275	0.82692	0.998697	15819	0	-0.22696
MAGI2	4	0.018165	0.053482	0.979419	1030	2	-0.15109	0.76851	0.77181	0.998653	14717	1	-0.15109
RASL10B	4	0.018216	0.053597	0.979419	1031	2	-0.24488	0.14311	0.27487	0.990988	5244	1	-0.24488
CHKA	4	0.018244	0.05366	0.979419	1032	3	-0.80648	0.96999	0.96993	1	18530	0	-0.80648
HLTF	4	0.018267	0.053719	0.979419	1033	2	-0.098118	0.11196	0.2361	0.990988	4526	1	-0.098118
PM20D2	4	0.018268	0.053721	0.979419	1034	2	-0.42483	0.62352	0.67026	0.997468	12817	1	-0.42483
NRSN2	4	0.018268	0.053721	0.979419	1035	2	-0.6012	0.15013	0.28228	0.990988	5395	1	-0.6012
SCLT1	4	0.018388	0.053977	0.979419	1036	2	-0.94624	0.93488	0.93475	1	17793	0	-0.94624
DUT	4	0.018458	0.054131	0.979419	1037	3	-1.0506	0.45156	0.58305	0.995437	11133	1	-1.0506
ATXN3L	4	0.018458	0.054131	0.979419	1038	3	-0.86305	0.34718	0.48928	0.992206	9385	1	-0.86305
NBPF10	4	0.018458	0.054131	0.979419	1039	3	-0.96455	0.23666	0.37342	0.990988	7172	1	-0.96455
ZNF862	4	0.018492	0.054215	0.979419	1040	2	-0.49135	0.27185	0.41017	0.992206	7875	1	-0.49135
PREP	4	0.018524	0.054282	0.979419	1041	3	-0.49839	0.7862	0.78726	0.998653	15027	1	-0.49839
KCNK10	4	0.018556	0.05435	0.979419	1042	2	-0.3768	0.37891	0.52272	0.992739	10014	2	-0.3768
DEDD	4	0.018575	0.054399	0.979419	1043	2	-0.21645	0.1223	0.25274	0.990988	4842	1	-0.21645
DFNA5	4	0.0186	0.054448	0.979419	1044	3	-0.94245	0.16231	0.29507	0.990988	5645	1	-0.94245
TRA2B	4	0.018678	0.054613	0.979419	1045	2	-0.50644	0.34986	0.49211	0.992356	9446	1	-0.50644
NAV1	4	0.018729	0.054725	0.979419	1046	2	-0.40428	0.30939	0.44947	0.992206	8607	1	-0.40428
ACTR3B	4	0.018769	0.054802	0.979419	1047	2	-0.63393	0.6976	0.71727	0.998653	13704	1	-0.63393
LZTR1	4	0.018781	0.054826	0.979419	1048	3	-0.32139	0.83743	0.83677	0.999094	16004	0	-0.32139
CPSF7	4	0.018809	0.054901	0.979419	1049	2	-0.57696	0.21808	0.35397	0.990988	6785	2	-0.57696
PRKCA	4	0.018809	0.054901	0.979419	1050	2	-0.43381	0.15165	0.28389	0.990988	5429	2	-0.43381
PADI1	4	0.018832	0.054954	0.979419	1051	1	-0.1442	0.92239	0.92223	1	17555	0	-0.1442
HOXD1	4	0.018833	0.054956	0.979419	1052	3	-0.66708	0.79281	0.79326	0.998653	15148	1	-0.66708
NCOA4	4	0.018865	0.055027	0.979419	1053	3	-0.55373	0.67896	0.7047	0.998653	13453	1	-0.55373
TMEM106C	4	0.018872	0.055042	0.979419	1054	3	-1.0545	0.96506	0.96501	1	18429	0	-1.0545
CCL28	4	0.018872	0.055042	0.979419	1055	3	-0.91063	0.76076	0.76531	0.998653	14587	1	-0.91063
DACT2	4	0.018872	0.055042	0.979419	1056	3	-0.78047	0.8292	0.82856	0.998697	15851	0	-0.78047
HTR2B	4	0.018883	0.055067	0.979419	1057	1	-0.47869	0.041788	0.104	0.985332	1961	1	-0.47869
SLITRK4	4	0.018898	0.055094	0.979419	1058	2	-0.56861	0.81976	0.81928	0.998653	15673	0	-0.56861
TNIK	4	0.018898	0.055094	0.979419	1059	3	-0.82897	0.95446	0.95435	1	18200	0	-0.82897
GPR61	4	0.01894	0.055191	0.979419	1060	3	-0.84937	0.93842	0.93838	1	17867	0	-0.84937
BPHL	4	0.01896	0.055234	0.979419	1061	2	-0.040645	0.15305	0.28536	0.990988	5453	1	-0.040645
PLBD1	4	0.01896	0.055234	0.979419	1062	3	-0.76333	0.79281	0.79326	0.998653	15150	1	-0.76333
EMB	4	0.018987	0.055289	0.979419	1063	2	-0.32507	0.78097	0.78254	0.998653	14928	1	-0.32507
SP140	4	0.019015	0.055353	0.979419	1064	2	-0.33111	0.079591	0.17721	0.985332	3350	1	-0.33111
FAM46D	4	0.019063	0.055462	0.979419	1065	1	-0.13122	0.41161	0.55719	0.992739	10690	1	-0.13122
COL6A6	4	0.019063	0.055462	0.979419	1066	3	-0.89687	0.81044	0.81006	0.998653	15481	1	-0.89687
COL7A1	4	0.019112	0.055575	0.979419	1067	2	-0.34291	0.049651	0.11956	0.985332	2254	2	-0.34291
ANKRD63	4	0.01914	0.055634	0.979419	1068	2	-0.16196	0.29755	0.43701	0.992206	8375	1	-0.16196
SAMD9	4	0.019149	0.055647	0.979419	1069	2	-0.097407	0.12905	0.25995	0.990988	4969	2	-0.097407
CDR2L	4	0.019242	0.05585	0.979419	1070	2	-0.40574	0.91085	0.91064	1	17320	0	-0.40574
MAPK1IP1L	4	0.019259	0.055888	0.979419	1071	3	-1.1215	0.16892	0.30208	0.990988	5781	1	-1.1215
OPTN	4	0.01932	0.056031	0.979419	1072	2	-0.21888	0.18231	0.31628	0.990988	6036	2	-0.21888
RDH13	4	0.019329	0.056054	0.979419	1073	3	-0.6272	0.62245	0.66962	0.997468	12807	1	-0.6272
COQ10B	4	0.019345	0.056083	0.979419	1074	3	-0.55505	0.98465	0.98466	1	18797	0	-0.55505
LPAR6	4	0.019353	0.056102	0.979419	1075	3	-0.67632	0.97893	0.97897	1	18696	0	-0.67632
NAP1L3	4	0.019422	0.056255	0.979419	1076	1	0.34051	0.072833	0.16447	0.985332	3149	3	0.34051
NFATC1	4	0.019422	0.056255	0.979419	1077	1	0.25684	0.2574	0.3951	0.990988	7606	2	0.25684
SERTM1	4	0.019479	0.05638	0.979419	1078	3	-0.80033	0.85908	0.8586	1	16397	0	-0.80033
SLC22A25	4	0.01948	0.056381	0.979419	1079	3	-0.78526	0.95757	0.95754	1	18258	0	-0.78526
PPP1R3D	4	0.01948	0.056381	0.979419	1080	2	-0.63153	0.38741	0.53166	0.992739	10196	1	-0.63153
SMPD2	4	0.019499	0.056424	0.979419	1081	3	-0.51976	0.67655	0.70307	0.998653	13424	1	-0.51976
FAHD1	4	0.019536	0.056493	0.979419	1082	3	-0.53243	0.61379	0.66451	0.99704	12702	1	-0.53243
TAB1	4	0.019566	0.056549	0.979419	1083	3	-1.1025	0.94765	0.94762	1	18056	0	-1.1025
DMRTC1	4	0.019566	0.056549	0.979419	1084	3	-0.82944	0.64436	0.68262	0.998232	13050	1	-0.82944
SEPSECS	4	0.019601	0.056617	0.979419	1085	1	-0.14877	0.94746	0.94743	1	18053	0	-0.14877
RPS4Y2	4	0.019615	0.056647	0.979419	1086	3	-0.45576	0.91421	0.91399	1	17399	0	-0.45576
LRRC16B	4	0.019644	0.056708	0.979419	1087	2	-0.56144	0.27726	0.41585	0.992206	7974	2	-0.56144
EPT1	4	0.019652	0.056727	0.979419	1088	2	-0.095278	0.081545	0.18085	0.985332	3434	2	-0.095278
ZNF622	4	0.019703	0.056831	0.979419	1089	3	-0.52433	0.84814	0.84755	1	16194	0	-0.52433
PPP2R5C	4	0.019704	0.056833	0.979419	1090	2	0.050854	0.10408	0.22197	0.985349	4261	2	0.050854
LGR5	4	0.019723	0.056874	0.979419	1091	3	-0.79502	0.76145	0.7659	0.998653	14594	1	-0.79502
DSEL	4	0.019726	0.056881	0.979419	1092	2	-0.45258	0.28983	0.42903	0.992206	8210	1	-0.45258
POTED	4	0.019738	0.056909	0.979419	1093	2	-0.1035	0.2985	0.43803	0.992206	8396	2	-0.1035
EPHB2	4	0.019755	0.056937	0.979419	1094	1	0.51286	0.029539	0.078935	0.985332	1513	3	0.51286
EXT1	4	0.019766	0.056959	0.979419	1095	3	-1.3184	0.96994	0.96988	1	18529	0	-1.3184
GRXCR1	4	0.019767	0.056963	0.979419	1096	2	-0.3218	0.62335	0.67015	0.997468	12815	1	-0.3218
APEX2	4	0.019803	0.057038	0.979419	1097	3	-0.586	0.93133	0.9311	1	17720	0	-0.586
JRKL	4	0.019806	0.057048	0.979419	1098	2	-0.20187	0.29911	0.43866	0.992206	8410	1	-0.20187
C9	4	0.019819	0.057076	0.979419	1099	3	-0.54773	0.44799	0.58148	0.995437	11107	1	-0.54773
CHI3L1	4	0.019928	0.057327	0.979419	1100	3	-0.68607	0.43998	0.57797	0.995437	11028	1	-0.68607
LOC102724862	3	0.01994	0.051398	0.979419	1101	3	-1.2199	0.98006	0.98016	1	18719	0	-1.2199
RDM1	4	0.01996	0.05739	0.979419	1102	2	-0.99377	0.77481	0.77716	0.998653	14836	1	-0.99377
PLK2	4	0.01996	0.05739	0.979419	1103	2	-0.44	0.25799	0.39571	0.990988	7619	1	-0.44
HEPHL1	4	0.020017	0.057505	0.979419	1104	3	-0.65453	0.75253	0.75865	0.998653	14464	1	-0.65453
BEND7	4	0.020061	0.0576	0.979419	1105	2	-0.82012	0.80651	0.80626	0.998653	15404	1	-0.82012
MTMR4	4	0.020061	0.0576	0.979419	1106	2	-0.44618	0.80854	0.80821	0.998653	15448	1	-0.44618
UXT	3	0.020101	0.051806	0.979419	1107	2	-1.5625	0.95793	0.9582	1	18267	0	-1.5625
OTOA	4	0.02012	0.057751	0.979419	1108	3	-0.65516	0.089428	0.19539	0.985332	3747	1	-0.65516
GALNT5	4	0.020151	0.057812	0.979419	1109	3	-0.67762	0.59695	0.65491	0.996672	12524	1	-0.67762
EPHA2	4	0.020176	0.057865	0.979419	1110	3	-0.68737	0.89252	0.89218	1	16996	0	-0.68737
STK4	4	0.020186	0.057883	0.979419	1111	2	-0.34446	0.65518	0.68926	0.998232	13167	1	-0.34446
ICAM2	4	0.020186	0.057883	0.979419	1112	2	-0.57288	0.39106	0.53549	0.992739	10274	1	-0.57288
ACSL4	4	0.020215	0.057942	0.979419	1113	3	-0.62795	0.80579	0.80558	0.998653	15393	1	-0.62795
SEPTIN9	4	0.020216	0.057945	0.979419	1114	2	-0.81782	0.31603	0.45645	0.992206	8744	1	-0.81782
COL28A1	4	0.02024	0.058	0.979419	1115	3	-0.51292	0.56746	0.63879	0.995437	12230	1	-0.51292
LRP2BP	4	0.020253	0.058028	0.979419	1116	2	-0.66982	0.86941	0.869	1	16580	0	-0.66982
TARSL2	4	0.020259	0.058044	0.979419	1117	3	-0.65448	0.93305	0.93284	1	17760	0	-0.65448
NFATC2	4	0.020259	0.058044	0.979419	1118	3	-0.4474	0.94847	0.94842	1	18070	0	-0.4474
ARHGDIB	4	0.020267	0.058061	0.979419	1119	2	0.1052	0.12959	0.26052	0.990988	4979	2	0.1052
PCDHGB5	3	0.020279	0.052276	0.979419	1120	2	-2.0522	0.89198	0.89205	1	16986	0	-2.0522
JOSD2	4	0.020319	0.058162	0.979419	1121	2	-0.29083	0.50368	0.60685	0.995437	11588	1	-0.29083
TMPRSS11E	4	0.020361	0.058263	0.979419	1122	2	-0.47586	0.25689	0.39457	0.990988	7593	2	-0.47586
TLR10	4	0.020413	0.058381	0.979419	1123	3	-0.71043	0.92106	0.92086	1	17528	0	-0.71043
ATP5G3	4	0.020413	0.058381	0.979419	1124	3	-0.71237	0.85832	0.85785	1	16379	0	-0.71237
EMC1	4	0.020495	0.058554	0.979419	1125	3	-0.90826	0.81899	0.81851	0.998653	15657	0	-0.90826
ERLEC1	4	0.020495	0.058554	0.979419	1126	3	-0.76785	0.96834	0.96828	1	18497	0	-0.76785
H2AFX	4	0.020495	0.058554	0.979419	1127	3	-0.85914	0.96512	0.96506	1	18431	0	-0.85914
UIMC1	4	0.020498	0.058557	0.979419	1128	2	-0.6007	0.61088	0.66278	0.996672	12689	1	-0.6007
RHOT1	4	0.020498	0.058557	0.979419	1129	3	-0.75417	0.91174	0.91155	1	17343	0	-0.75417
CTTNBP2	4	0.020543	0.058654	0.979419	1130	3	-0.61994	0.90574	0.90544	1	17228	0	-0.61994
FAM216A	4	0.020562	0.058699	0.979419	1131	2	-0.28168	0.44053	0.5782	0.995437	11033	1	-0.28168
EPHB6	4	0.020562	0.058699	0.979419	1132	2	-0.39369	0.56954	0.63988	0.995437	12247	1	-0.39369
ONECUT3	4	0.020564	0.058701	0.979419	1133	3	-0.43942	0.45634	0.58519	0.995437	11174	1	-0.43942
GMDS	4	0.020608	0.058796	0.979419	1134	2	-0.25455	0.10987	0.23232	0.989917	4464	2	-0.25455
TAF15	4	0.020663	0.058906	0.979419	1135	2	-0.51152	0.93623	0.93615	1	17824	0	-0.51152
SETD7	4	0.020677	0.058936	0.979419	1136	2	-0.60551	0.95077	0.9507	1	18126	0	-0.60551
POLE3	4	0.020682	0.058951	0.979419	1137	3	-1.1637	0.98537	0.98536	1	18809	0	-1.1637
ANKRD6	4	0.020682	0.058951	0.979419	1138	3	-0.87699	0.93009	0.92987	1	17687	0	-0.87699
CELA3B	4	0.020697	0.058982	0.979419	1139	2	-0.10112	0.3252	0.4661	0.992206	8940	2	-0.10112
CRTC2	4	0.020811	0.0592	0.979419	1140	2	-0.99968	0.071398	0.16177	0.985332	3088	1	-0.99968
OR4X2	4	0.020811	0.0592	0.979419	1141	2	-0.97362	0.67816	0.70413	0.998653	13442	1	-0.97362
POLR2G	4	0.020811	0.0592	0.979419	1142	3	-1.5537	0.84067	0.83996	0.999094	16059	0	-1.5537
ARL16	4	0.020842	0.059283	0.979419	1143	3	-1.082	0.31362	0.45396	0.992206	8695	1	-1.082
MYBL2	4	0.020878	0.059357	0.979419	1144	3	-0.78459	0.93943	0.9394	1	17898	0	-0.78459
NOL4	4	0.020908	0.05941	0.979419	1145	2	-0.70484	0.75801	0.76303	0.998653	14545	1	-0.70484
RGS8	4	0.020959	0.059519	0.979419	1146	1	0.14419	0.26199	0.39986	0.990988	7689	2	0.14419
HIST1H4C	4	0.021014	0.059633	0.979419	1147	3	-0.97788	0.053676	0.12759	0.985332	2386	1	-0.97788
SEC13	4	0.021014	0.059633	0.979419	1148	3	-1.088	0.83881	0.83811	0.999094	16029	0	-1.088
SDAD1	4	0.021014	0.059633	0.979419	1149	3	-1.3853	0.42501	0.57131	0.995437	10913	1	-1.3853
L3MBTL2	4	0.021014	0.059633	0.979419	1150	3	-1.0047	0.80111	0.80106	0.998653	15307	1	-1.0047
OGN	4	0.021036	0.05968	0.979419	1151	2	-0.14105	0.45431	0.58425	0.995437	11157	1	-0.14105
CYP3A5	4	0.021082	0.059787	0.979419	1152	2	-0.84436	0.64146	0.6809	0.998232	13009	1	-0.84436
RBMS3	4	0.021087	0.059796	0.979419	1153	2	-0.20882	0.90428	0.90395	1	17201	0	-0.20882
ATP5J2-PTCD1	4	0.021138	0.059921	0.979419	1154	1	0.78096	0.07855	0.17525	0.985332	3310	3	0.78096
GNG4	4	0.021189	0.060037	0.979419	1155	3	-0.37497	0.40524	0.55048	0.992739	10547	1	-0.37497
HNRNPF	4	0.021202	0.060065	0.979419	1156	3	-1.378	0.47294	0.59264	0.995437	11323	1	-1.378
ZNF613	4	0.021202	0.060065	0.979419	1157	3	-0.67401	0.83252	0.83188	0.998855	15918	0	-0.67401
LOC102723859	4	0.021241	0.060138	0.979419	1158	2	-0.13471	0.75024	0.75675	0.998653	14428	1	-0.13471
CLVS1	4	0.021269	0.0602	0.979419	1159	2	-0.4222	0.33378	0.4751	0.992206	9104	1	-0.4222
FBP1	4	0.021292	0.060247	0.979419	1160	1	0.35016	0.21051	0.34599	0.990988	6625	1	0.35016
MRPS26	4	0.02135	0.060365	0.979419	1161	2	-0.49212	0.31018	0.45033	0.992206	8628	1	-0.49212
PAF1	4	0.02147	0.060608	0.979419	1162	2	-0.4566	0.51072	0.61015	0.995437	11664	1	-0.4566
NEDD9	4	0.021471	0.06061	0.979419	1163	2	-0.084318	0.41055	0.55608	0.992739	10665	1	-0.084318
OR8B8	4	0.021548	0.060785	0.979419	1164	1	-0.18703	0.2033	0.33833	0.990988	6461	1	-0.18703
USP22	4	0.02165	0.061002	0.979419	1165	2	-0.14612	0.0263	0.072286	0.985332	1395	2	-0.14612
CYP4F11	4	0.021652	0.061005	0.979419	1166	3	-0.89975	0.97657	0.97657	1	18646	0	-0.89975
TMPO	4	0.021652	0.061005	0.979419	1167	3	-0.82748	0.98742	0.98745	1	18841	0	-0.82748
COPG1	4	0.021701	0.061119	0.979419	1168	3	-0.89735	0.95613	0.95605	1	18224	0	-0.89735
GABRR3	4	0.02174	0.061204	0.979419	1169	2	-0.39972	0.93932	0.93929	1	17893	0	-0.39972
DLL1	4	0.021778	0.061291	0.979419	1170	2	-0.2993	0.12658	0.25725	0.990988	4923	1	-0.2993
DNMBP	4	0.021778	0.061291	0.979419	1171	2	-0.17894	0.20562	0.34077	0.990988	6517	2	-0.17894
C2orf80	4	0.021806	0.061345	0.979419	1172	3	-0.71053	0.93882	0.93878	1	17880	0	-0.71053
TFRC	4	0.02188	0.06148	0.979419	1173	3	-0.74615	0.92186	0.92167	1	17548	0	-0.74615
USMG5	4	0.02188	0.06148	0.979419	1174	3	-1.093	0.95323	0.95311	1	18175	0	-1.093
RAMP3	4	0.021881	0.061481	0.979419	1175	1	0.16723	0.097622	0.2104	0.985332	4043	1	0.16723
LARP4	4	0.021954	0.061644	0.979419	1176	3	-0.6596	0.58795	0.6499	0.996531	12434	1	-0.6596
GEMIN5	4	0.021957	0.06165	0.979419	1177	2	0.05068	0.043551	0.10755	0.985332	2028	2	0.05068
SLC17A4	4	0.021995	0.061733	0.979419	1178	2	-0.28754	0.79995	0.79997	0.998653	15289	1	-0.28754
LPXN	4	0.022008	0.061766	0.979419	1179	3	-0.62548	0.93703	0.93697	1	17838	0	-0.62548
ABCA2	4	0.022051	0.06185	0.979419	1180	2	-1.0208	0.50702	0.60848	0.995437	11627	1	-1.0208
BRPF1	4	0.022051	0.06185	0.979419	1181	2	-0.35878	0.15896	0.29157	0.990988	5579	2	-0.35878
GLS2	4	0.022051	0.06185	0.979419	1182	2	-0.99679	0.90872	0.90846	1	17279	0	-0.99679
ASF1B	4	0.022051	0.06185	0.979419	1183	3	-0.73315	0.92163	0.92143	1	17537	0	-0.73315
MXD4	4	0.022055	0.06186	0.979419	1184	3	-0.5618	0.018191	0.055057	0.979088	1058	1	-0.5618
LIPH	4	0.02206	0.061871	0.979419	1185	3	-0.61623	0.59085	0.65154	0.996672	12470	1	-0.61623
KIAA1586	4	0.022136	0.062044	0.979419	1186	3	-0.72955	0.41639	0.5622	0.994197	10773	1	-0.72955
C6orf118	4	0.022136	0.062044	0.979419	1187	2	-0.61494	0.74238	0.75046	0.998653	14317	1	-0.61494
ADPRH	4	0.022193	0.062176	0.979419	1188	3	-0.55207	0.97227	0.97224	1	18572	0	-0.55207
ASAP2	4	0.022213	0.062222	0.979419	1189	1	0.19084	0.36165	0.50451	0.992739	9672	2	0.19084
RNF219	4	0.022246	0.062292	0.979419	1190	3	-0.89598	0.80125	0.8012	0.998653	15309	1	-0.89598
ATG16L2	4	0.022264	0.062334	0.979419	1191	2	-0.28463	0.31986	0.46041	0.992206	8812	1	-0.28463
SLC6A20	4	0.022264	0.062335	0.979419	1192	1	0.33815	0.38003	0.52389	0.992739	10040	2	0.33815
SULT1C3	4	0.022301	0.062401	0.979419	1193	3	-0.63323	0.55341	0.63139	0.995437	12073	1	-0.63323
OR2T33	4	0.022315	0.062436	0.979419	1194	3	-0.66013	0.13872	0.27029	0.990988	5160	1	-0.66013
CCDC160	4	0.022325	0.062459	0.979419	1195	3	-0.49004	0.34254	0.48444	0.992206	9285	1	-0.49004
CYLD	4	0.022345	0.062503	0.979419	1196	3	-0.54715	0.51162	0.61059	0.995437	11671	1	-0.54715
C12orf56	4	0.022369	0.06254	0.979419	1197	2	-0.48301	0.48539	0.59843	0.995437	11423	1	-0.48301
CCDC108	4	0.022392	0.062587	0.979419	1198	2	-0.32833	0.68367	0.70785	0.998653	13514	1	-0.32833
LYPLA2	4	0.022392	0.062587	0.979419	1199	1	0.29901	0.086902	0.19066	0.985332	3634	3	0.29901
CST7	4	0.022452	0.062712	0.979419	1200	3	-0.84477	0.97223	0.9722	1	18571	0	-0.84477
FANCD2	4	0.022458	0.062729	0.979419	1201	3	-1.1025	0.97924	0.97928	1	18703	0	-1.1025
TCEA1	4	0.022545	0.062911	0.979419	1202	3	-1.0632	0.26708	0.4052	0.992206	7780	1	-1.0632
RP1L1	4	0.022545	0.062911	0.979419	1203	3	-0.98819	0.75024	0.75675	0.998653	14452	1	-0.98819
GORAB	4	0.022545	0.062911	0.979419	1204	3	-0.56699	0.40111	0.54618	0.992739	10457	1	-0.56699
RAD51C	4	0.022546	0.062912	0.979419	1205	2	-0.30747	0.291	0.43024	0.992206	8231	2	-0.30747
IMPA1	4	0.022546	0.062912	0.979419	1206	2	-0.4369	0.87552	0.87507	1	16678	0	-0.4369
B4GALNT2	4	0.022574	0.062974	0.979419	1207	2	-0.1082	0.35409	0.49658	0.992739	9527	2	-0.1082
CDC42EP4	4	0.022596	0.063035	0.979419	1208	3	-0.52658	0.94139	0.94131	1	17934	0	-0.52658
TP53INP1	4	0.022622	0.063087	0.979419	1209	2	-0.3068	0.96438	0.96435	1	18415	0	-0.3068
HAS1	4	0.02264	0.063129	0.979419	1210	2	-0.5072	0.5679	0.639	0.995437	12233	1	-0.5072
CCDC109B	4	0.022643	0.063138	0.979419	1211	3	-0.62683	0.95008	0.95002	1	18111	0	-0.62683
CAPN7	4	0.022725	0.06331	0.979419	1212	1	-0.049298	0.86239	0.86197	1	16459	0	-0.049298
C21orf58	4	0.022745	0.063351	0.979419	1213	3	-0.9062	0.61088	0.66278	0.996672	12657	1	-0.9062
SPHK1	4	0.022776	0.063418	0.979419	1214	1	0.016735	0.6173	0.66657	0.99704	12750	1	0.016735
DAPK3	4	0.022794	0.063455	0.979419	1215	2	-0.45051	0.54527	0.62719	0.995437	11995	1	-0.45051
WIPF3	4	0.022806	0.063479	0.979419	1216	3	-0.80796	0.89817	0.89789	1	17094	0	-0.80796
ADGRG4	4	0.022827	0.063536	0.979419	1217	2	-0.27748	0.7081	0.7247	0.998653	13838	1	-0.27748
TARS	3	0.022855	0.05855	0.979419	1218	3	-1.1653	0.97715	0.97732	1	18662	0	-1.1653
IFNA16	4	0.022878	0.063645	0.979419	1219	1	0.5555	0.097931	0.21093	0.985332	4052	2	0.5555
SV2A	4	0.022929	0.063749	0.979419	1220	1	0.14389	0.79851	0.79866	0.998653	15262	1	0.14389
ARHGEF25	4	0.022931	0.063756	0.979419	1221	3	-0.69715	0.9808	0.98083	1	18727	0	-0.69715
KIF4B	4	0.022956	0.063801	0.979419	1222	3	-0.60015	0.42098	0.56707	0.995437	10845	1	-0.60015
ELK4	4	0.023031	0.063972	0.979419	1223	2	-0.050434	0.34642	0.48849	0.992206	9368	2	-0.050434
INS	4	0.023036	0.063983	0.979419	1224	2	-0.37849	0.42513	0.57143	0.995437	10917	2	-0.37849
MCM3	4	0.023036	0.063983	0.979419	1225	2	-1.4681	0.47294	0.59264	0.995437	11325	1	-1.4681
UACA	4	0.023036	0.063983	0.979419	1226	2	-0.87189	0.64605	0.68366	0.998232	13066	1	-0.87189
FAM208A	4	0.023036	0.063983	0.979419	1227	3	-1.4322	0.70188	0.72026	0.998653	13749	1	-1.4322
SCUBE3	4	0.023036	0.063983	0.979419	1228	3	-1.4461	0.96352	0.96345	1	18395	0	-1.4461
CRABP2	4	0.023036	0.063983	0.979419	1229	2	-0.98541	0.90277	0.90243	1	17176	0	-0.98541
ID1	4	0.023036	0.063983	0.979419	1230	2	-1.1627	0.83843	0.83775	0.999094	16020	0	-1.1627
ANO3	4	0.023036	0.063983	0.979419	1231	2	-0.75186	0.50492	0.60744	0.995437	11603	1	-0.75186
PAFAH1B1	4	0.023036	0.063983	0.979419	1232	2	-1.1697	0.80745	0.80716	0.998653	15422	1	-1.1697
VAMP8	4	0.023083	0.064078	0.979419	1233	2	-0.62199	0.92272	0.92258	1	17562	0	-0.62199
RAF1	4	0.023112	0.064138	0.979419	1234	3	-1.0704	0.909	0.90875	1	17283	0	-1.0704
BMPER	4	0.023134	0.064194	0.979419	1235	1	0.17631	0.20992	0.34535	0.990988	6610	2	0.17631
TAS2R38	4	0.023185	0.064318	0.979419	1236	2	-1.0519	0.1469	0.27891	0.990988	5322	1	-1.0519
ZNF780B	4	0.023236	0.064434	0.979419	1237	1	0.17579	0.062308	0.14429	0.985332	2722	1	0.17579
ELSPBP1	4	0.023271	0.0645	0.979419	1238	2	-0.33055	0.37416	0.51772	0.992739	9928	2	-0.33055
F7	4	0.023271	0.0645	0.979419	1239	2	-0.36786	0.23842	0.37523	0.990988	7206	2	-0.36786
CBX3	4	0.023287	0.064538	0.979419	1240	1	0.1575	0.34999	0.49226	0.992356	9449	2	0.1575
CAT	4	0.023327	0.064626	0.979419	1241	3	-0.60545	0.95391	0.9538	1	18188	0	-0.60545
P3H4	4	0.023389	0.064771	0.979419	1242	2	-0.79263	0.7869	0.78791	0.998653	15044	1	-0.79263
PCF11	4	0.023389	0.064771	0.979419	1243	2	-0.21402	0.39605	0.54075	0.992739	10363	2	-0.21402
RFXANK	4	0.023492	0.064982	0.979419	1244	1	-0.039261	0.8319	0.83127	0.998855	15899	0	-0.039261
TRAF3	4	0.023495	0.064988	0.979419	1245	3	-0.63721	0.97562	0.97557	1	18631	0	-0.63721
SYNDIG1	4	0.023534	0.065071	0.979419	1246	3	-0.67534	0.97501	0.97497	1	18620	0	-0.67534
AGBL1	4	0.023534	0.065071	0.979419	1247	3	-0.64075	0.95158	0.95148	1	18141	0	-0.64075
ARL4C	4	0.023543	0.065094	0.979419	1248	2	-0.37314	0.89117	0.89085	1	16974	0	-0.37314
RABGEF1	4	0.023565	0.065146	0.979419	1249	2	-0.52872	0.90064	0.90027	1	17133	0	-0.52872
DNAJB5	4	0.023584	0.065185	0.979419	1250	3	-0.56767	0.31399	0.45433	0.992206	8702	1	-0.56767
SALL1	4	0.023584	0.065185	0.979419	1251	3	-0.64735	0.85118	0.8506	1	16254	0	-0.64735
ZNF771	4	0.023594	0.065206	0.979419	1252	2	-0.16557	0.64146	0.6809	0.998232	13010	1	-0.16557
ZCCHC16	4	0.023645	0.065316	0.979419	1253	2	-0.46293	0.29214	0.43142	0.992206	8253	1	-0.46293
TADA2B	4	0.023685	0.065413	0.979419	1254	3	-0.60873	0.25071	0.38806	0.990988	7465	1	-0.60873
HSPA4	4	0.023685	0.065413	0.979419	1255	3	-0.85764	0.89327	0.89294	1	17009	0	-0.85764
GLUD2	4	0.023696	0.065436	0.979419	1256	2	-0.50957	0.14092	0.2726	0.990988	5202	1	-0.50957
TGM3	4	0.02373	0.065501	0.979419	1257	2	-0.32624	0.19087	0.3253	0.990988	6211	1	-0.32624
MSL2	4	0.023802	0.065638	0.979419	1258	3	-0.75827	0.94678	0.94674	1	18038	0	-0.75827
METAP1	4	0.023802	0.065638	0.979419	1259	3	-1.5464	0.75024	0.75675	0.998653	14424	1	-1.5464
CCDC70	4	0.023849	0.065732	0.979419	1260	3	-0.59031	0.80497	0.80477	0.998653	15382	1	-0.59031
KCNS2	4	0.0239	0.065851	0.979419	1261	2	-0.3083	0.88833	0.888	1	16922	0	-0.3083
E2F6	3	0.023905	0.061062	0.979419	1262	1	-0.39427	0.59858	0.61245	0.995437	12542	1	-0.39427
CTU1	4	0.02394	0.065941	0.979419	1263	3	-1.1861	0.13034	0.2613	0.990988	4998	1	-1.1861
RASD2	4	0.02394	0.065941	0.979419	1264	3	-0.73206	0.93515	0.93503	1	17803	0	-0.73206
NLRP9	4	0.02394	0.065941	0.979419	1265	3	-0.70027	0.96896	0.96889	1	18507	0	-0.70027
GREB1L	4	0.023952	0.065966	0.979419	1266	2	0.020292	0.18554	0.3197	0.990988	6108	2	0.020292
CTBP2	4	0.023959	0.065982	0.979419	1267	2	-0.56202	0.32454	0.4654	0.992206	8924	1	-0.56202
AZGP1	4	0.024003	0.066072	0.979419	1268	3	-0.32645	0.44493	0.58012	0.995437	11081	1	-0.32645
HPR	4	0.024054	0.066192	0.979419	1269	2	-0.66733	0.76518	0.76899	0.998653	14652	1	-0.66733
MAP1A	4	0.024104	0.066297	0.979419	1270	3	-0.49033	0.17003	0.30327	0.990988	5801	1	-0.49033
FSTL5	4	0.024105	0.066297	0.979419	1271	2	-0.51307	0.84891	0.84833	1	16208	0	-0.51307
CLCN3	4	0.024207	0.06652	0.979419	1272	1	-0.10279	0.73088	0.74158	0.998653	14161	1	-0.10279
IREB2	4	0.024258	0.066625	0.979419	1273	2	-0.50334	0.28168	0.42052	0.992206	8051	2	-0.50334
ATG10	4	0.024292	0.066695	0.979419	1274	3	-0.73893	0.97835	0.97839	1	18681	0	-0.73893
MYRF	3	0.024303	0.061977	0.979419	1275	3	-1.2356	0.9757	0.97589	1	18633	0	-1.2356
LMCD1	4	0.024309	0.066727	0.979419	1276	2	-0.25116	0.16227	0.29504	0.990988	5644	1	-0.25116
ATAD5	4	0.024358	0.066832	0.979419	1277	3	-0.76638	0.25878	0.39655	0.990988	7631	1	-0.76638
HIP1R	4	0.024411	0.066942	0.979419	1278	2	-0.32774	0.80271	0.80256	0.998653	15340	1	-0.32774
RAB34	4	0.024462	0.067043	0.979419	1279	1	0.20216	0.29188	0.43115	0.992206	8249	2	0.20216
ZNF41	4	0.024479	0.067069	0.979419	1280	3	-1.0511	0.021292	0.0617	0.979088	1179	1	-1.0511
RALB	4	0.024479	0.067069	0.979419	1281	3	-0.94135	0.9167	0.9165	1	17440	0	-0.94135
PYHIN1	4	0.024479	0.067069	0.979419	1282	3	-1.1517	0.96043	0.96035	1	18325	0	-1.1517
USP17L17	4	0.024539	0.067201	0.979419	1283	3	-0.75623	0.51353	0.61148	0.995437	11688	1	-0.75623
PLCXD1	4	0.024539	0.067201	0.979419	1284	2	-0.4159	0.71539	0.72991	0.998653	13936	1	-0.4159
GNAT1	4	0.024587	0.067308	0.979419	1285	3	-0.70084	0.24269	0.37968	0.990988	7297	1	-0.70084
SPDL1	4	0.024587	0.067308	0.979419	1286	3	-0.95834	0.87181	0.87142	1	16620	0	-0.95834
NEIL2	4	0.024598	0.067329	0.979419	1287	2	-0.39552	0.74238	0.75046	0.998653	14318	1	-0.39552
KRTAP1-5	4	0.024616	0.067369	0.979419	1288	1	0.23504	0.31992	0.46047	0.992206	8814	2	0.23504
PLEKHB2	4	0.024657	0.067455	0.979419	1289	2	-0.49347	0.59296	0.65271	0.996672	12488	1	-0.49347
MAST2	4	0.024692	0.067525	0.979419	1290	2	-0.36429	0.95737	0.95734	1	18251	0	-0.36429
H6PD	4	0.024702	0.067547	0.979419	1291	3	-1.1043	0.85003	0.84944	1	16227	0	-1.1043
HEATR1	4	0.024702	0.067547	0.979419	1292	3	-0.97139	0.51353	0.61148	0.995437	11685	1	-0.97139
BABAM1	4	0.024707	0.067562	0.979419	1293	3	-0.98849	0.90529	0.90496	1	17220	0	-0.98849
VCX	4	0.024707	0.067562	0.979419	1294	2	-0.30881	0.56042	0.63508	0.995437	12141	1	-0.30881
MARCHF8	4	0.024769	0.067703	0.979419	1295	1	0.25758	0.18139	0.31531	0.990988	6016	2	0.25758
HSPB3	4	0.024803	0.067762	0.979419	1296	2	-0.46143	0.83802	0.83736	0.999094	16013	0	-0.46143
HSD17B4	4	0.02482	0.067797	0.979419	1297	1	-0.17664	0.3347	0.47608	0.992206	9115	1	-0.17664
CXCL13	4	0.024849	0.067854	0.979419	1298	2	-0.54649	0.9272	0.92699	1	17637	0	-0.54649
SLC25A4	4	0.024849	0.067854	0.979419	1299	2	-0.37196	0.34484	0.48685	0.992206	9334	2	-0.37196
BPY2	4	0.024876	0.067916	0.979419	1300	3	-0.33392	0.70132	0.71984	0.998653	13743	1	-0.33392
APOF	4	0.024896	0.067966	0.979419	1301	1	0.14409	0.14199	0.2737	0.990988	5218	2	0.14409
CSRNP2	4	0.024917	0.068007	0.979419	1302	2	0.086535	0.18374	0.3178	0.990988	6070	2	0.086535
PDCD5	4	0.024999	0.068184	0.979419	1303	2	-0.62984	0.95579	0.95571	1	18220	0	-0.62984
DKKL1	4	0.024999	0.068184	0.979419	1304	2	-0.22619	0.018883	0.056563	0.979088	1080	1	-0.22619
NHLH2	4	0.025044	0.068281	0.979419	1305	3	-1.0546	0.96345	0.96339	1	18394	0	-1.0546
EIF2S2	4	0.025044	0.068281	0.979419	1306	3	-1.1223	0.76437	0.76834	0.998653	14642	1	-1.1223
CNTD1	4	0.025044	0.068281	0.979419	1307	3	-0.9682	0.18319	0.3172	0.990988	6058	1	-0.9682
RBMY1A1	4	0.025044	0.068281	0.979419	1308	3	-1.0054	0.98775	0.98777	1	18854	0	-1.0054
UGCG	4	0.025055	0.068301	0.979419	1309	3	-0.76942	0.75024	0.75675	0.998653	14455	1	-0.76942
C3orf56	4	0.025055	0.068301	0.979419	1310	2	-0.51287	0.91767	0.91748	1	17460	0	-0.51287
CDRT4	4	0.025075	0.06835	0.979419	1311	2	-0.44664	0.936	0.9359	1	17818	0	-0.44664
ZDHHC23	3	0.025095	0.063889	0.979419	1312	1	0.53102	0.13057	0.22114	0.985349	5002	2	0.53102
C3AR1	4	0.025105	0.068427	0.979419	1313	3	-0.80326	0.46584	0.58944	0.995437	11254	1	-0.80326
HS6ST3	4	0.025126	0.068467	0.979419	1314	3	-0.4559	0.74175	0.74997	0.998653	14307	1	-0.4559
PEX11G	4	0.025165	0.068547	0.979419	1315	2	-0.21198	0.21911	0.35509	0.990988	6815	2	-0.21198
LCN10	4	0.025177	0.068566	0.979419	1316	1	-0.11174	0.12329	0.2538	0.990988	4865	1	-0.11174
RNPEP	4	0.025216	0.06864	0.979419	1317	2	-0.49666	0.75024	0.75675	0.998653	14427	1	-0.49666
TMEM40	4	0.025228	0.068671	0.979419	1318	3	-0.58286	0.55573	0.63261	0.995437	12098	1	-0.58286
NT5C2	4	0.025279	0.068775	0.979419	1319	1	0.5267	0.16997	0.3032	0.990988	5800	2	0.5267
CCBL1	4	0.025331	0.068891	0.979419	1320	2	-0.27256	0.090544	0.19746	0.985332	3789	2	-0.27256
PKP2	4	0.025331	0.068891	0.979419	1321	2	-0.71949	0.7534	0.75935	0.998653	14472	1	-0.71949
PCDHA2	4	0.025331	0.068891	0.979419	1322	2	-0.56994	0.46079	0.58717	0.995437	11212	1	-0.56994
MICALL1	4	0.025356	0.068947	0.979419	1323	2	-0.62556	0.46301	0.58815	0.995437	11232	1	-0.62556
MYO18B	4	0.025386	0.069003	0.979419	1324	2	-0.55906	0.12724	0.25797	0.990988	4937	1	-0.55906
UCK2	4	0.025412	0.069055	0.979419	1325	3	-0.689	0.97663	0.97662	1	18648	0	-0.689
ZNF425	4	0.025432	0.0691	0.979419	1326	2	-0.28436	0.32025	0.46083	0.992206	8823	2	-0.28436
CCL27	4	0.025534	0.069308	0.979419	1327	3	-0.85416	0.97856	0.9786	1	18687	0	-0.85416
LRRC66	4	0.025535	0.06931	0.979419	1328	1	0.27263	0.39191	0.53637	0.992739	10286	2	0.27263
SFTPD	4	0.025606	0.069457	0.979419	1329	3	-0.47652	0.98797	0.988	1	18860	0	-0.47652
PIK3R4	4	0.025611	0.069466	0.979419	1330	2	-0.20917	0.18522	0.31936	0.990988	6102	2	-0.20917
UBE3C	4	0.025673	0.06961	0.979419	1331	2	-0.46416	0.61805	0.66701	0.99704	12758	1	-0.46416
GFOD2	4	0.025685	0.069637	0.979419	1332	3	-0.46584	0.21306	0.34876	0.990988	6668	1	-0.46584
KLRK1	4	0.025688	0.06964	0.979419	1333	3	-0.96868	0.46799	0.59039	0.995437	11277	1	-0.96868
C7orf77	4	0.025764	0.069803	0.979419	1334	1	0.67605	0.012022	0.039838	0.972018	777	3	0.67605
LIPJ	4	0.025764	0.069803	0.979419	1335	1	0.017947	0.63048	0.67431	0.998232	12888	1	0.017947
C10orf12	4	0.025833	0.069955	0.979419	1336	3	-0.95397	0.96681	0.96675	1	18467	0	-0.95397
RPL37A	4	0.025833	0.069955	0.979419	1337	3	-1.2972	0.869	0.86857	1	16571	0	-1.2972
BVES	4	0.025841	0.069966	0.979419	1338	3	-0.46273	0.98537	0.98536	1	18802	0	-0.46273
PRPS2	4	0.025943	0.070187	0.979419	1339	1	0.2059	0.1919	0.32641	0.990988	6232	2	0.2059
SCUBE2	4	0.025943	0.070187	0.979419	1340	2	-0.11581	0.022111	0.063426	0.979088	1216	2	-0.11581
TEF	4	0.02599	0.070279	0.979419	1341	2	-0.65959	0.1197	0.24957	0.990988	4782	1	-0.65959
ANO9	4	0.025994	0.07029	0.979419	1342	1	0.23426	0.18526	0.3194	0.990988	6105	2	0.23426
MDH1B	4	0.025998	0.070295	0.979419	1343	3	-0.40945	0.87687	0.87643	1	16707	0	-0.40945
HHEX	4	0.026045	0.070387	0.979419	1344	2	-0.24705	0.80854	0.80821	0.998653	15446	1	-0.24705
TMPRSS11D	4	0.026049	0.070398	0.979419	1345	3	-0.6508	0.95514	0.95504	1	18210	0	-0.6508
MAT2B	4	0.026049	0.070398	0.979419	1346	3	-0.47119	0.62501	0.67114	0.997468	12835	1	-0.47119
CALM1	4	0.026092	0.070477	0.979419	1347	2	-0.77779	0.91189	0.91171	1	17352	0	-0.77779
PAQR5	4	0.026092	0.070477	0.979419	1348	3	-0.86462	0.079591	0.17721	0.985332	3352	1	-0.86462
RIMS1	4	0.026092	0.070477	0.979419	1349	3	-0.84054	0.7077	0.72439	0.998653	13830	1	-0.84054
PPP1R18	4	0.026096	0.070482	0.979419	1350	2	-0.51269	0.18466	0.31878	0.990988	6091	1	-0.51269
MSX1	4	0.026105	0.070498	0.979419	1351	3	-0.51062	0.93143	0.93121	1	17724	0	-0.51062
ESRRA	3	0.026131	0.066316	0.979419	1352	2	-0.90992	0.8775	0.87759	1	16718	0	-0.90992
KIAA1033	4	0.026161	0.070618	0.979419	1353	3	-0.48439	0.53075	0.61991	0.995437	11852	1	-0.48439
KCNC4	4	0.026167	0.070634	0.979419	1354	3	-0.67848	0.055397	0.13091	0.985332	2461	1	-0.67848
CCDC140	4	0.026172	0.070647	0.979419	1355	2	-0.38934	0.16985	0.30308	0.990988	5796	1	-0.38934
CNFN	4	0.026187	0.070671	0.979419	1356	3	-0.48718	0.74218	0.7503	0.998653	14313	1	-0.48718
MTRNR2L6	4	0.026231	0.070774	0.979419	1357	3	-0.9144	0.24682	0.38399	0.990988	7375	1	-0.9144
NSF	4	0.026231	0.070774	0.979419	1358	3	-0.78468	0.9547	0.95457	1	18203	0	-0.78468
CES5A	4	0.026231	0.070774	0.979419	1359	3	-0.77301	0.10452	0.22274	0.985349	4284	1	-0.77301
CCL4	4	0.026249	0.070811	0.979419	1360	1	-0.0847	0.33889	0.48055	0.992206	9212	1	-0.0847
HNF4A	4	0.0263	0.070919	0.979419	1361	3	-0.70486	0.45313	0.58373	0.995437	11148	1	-0.70486
SCN2A	4	0.026319	0.070956	0.979419	1362	3	-0.48353	0.93737	0.93732	1	17845	0	-0.48353
SPARCL1	4	0.026351	0.071021	0.979419	1363	1	-0.10856	0.62501	0.67114	0.997468	12834	1	-0.10856
SLC26A10	4	0.026402	0.071124	0.979419	1364	1	0.47043	0.2248	0.36099	0.990988	6918	2	0.47043
SMURF1	4	0.026444	0.071209	0.979419	1365	3	-0.83761	0.88917	0.88883	1	16939	0	-0.83761
MOGAT2	4	0.026466	0.071254	0.979419	1366	3	-1.0172	0.94496	0.94484	1	18006	0	-1.0172
XRCC6	4	0.026466	0.071254	0.979419	1367	3	-0.97879	0.019575	0.058056	0.979088	1114	1	-0.97879
HNRNPH2	4	0.026478	0.071275	0.979419	1368	2	-0.039343	0.062358	0.1444	0.985332	2727	2	-0.039343
TESK1	4	0.026478	0.071275	0.979419	1369	1	0.23564	0.38126	0.52522	0.992739	10068	1	0.23564
SPIN3	4	0.026575	0.071475	0.979419	1370	3	-0.72365	0.55573	0.63261	0.995437	12100	1	-0.72365
COL19A1	4	0.026606	0.071541	0.979419	1371	2	-0.52604	0.81289	0.81251	0.998653	15543	1	-0.52604
ZHX2	4	0.026657	0.071656	0.979419	1372	1	0.34007	0.23292	0.36953	0.990988	7094	2	0.34007
PACSIN2	4	0.026678	0.071695	0.979419	1373	3	-0.74228	0.71239	0.72769	0.998653	13906	1	-0.74228
ATXN3	4	0.026678	0.071695	0.979419	1374	3	-0.99488	0.42965	0.57353	0.995437	10952	1	-0.99488
FCGR1B	4	0.026708	0.071763	0.979419	1375	1	0.68961	0.060678	0.14111	0.985332	2661	3	0.68961
GDF2	4	0.026708	0.071764	0.979419	1376	3	-0.79892	0.15121	0.28344	0.990988	5416	1	-0.79892
RAB5B	4	0.026708	0.071764	0.979419	1377	2	-0.77377	0.91912	0.91894	1	17492	0	-0.77377
XPR1	4	0.026708	0.071764	0.979419	1378	3	-0.90476	0.95891	0.95884	1	18292	0	-0.90476
ARHGAP21	4	0.026759	0.071857	0.979419	1379	1	0.068862	0.67136	0.69968	0.998653	13371	1	0.068862
RABEP1	4	0.026787	0.071919	0.979419	1380	3	-0.71017	0.83398	0.83337	0.998936	15941	0	-0.71017
TBC1D2	4	0.026788	0.071924	0.979419	1381	2	-0.026463	0.095105	0.20582	0.985332	3941	2	-0.026463
AQP10	4	0.026845	0.072033	0.979419	1382	2	-0.53743	0.67944	0.70502	0.998653	13459	1	-0.53743
FLOT2	4	0.026861	0.072066	0.979419	1383	2	-0.31846	0.96901	0.96894	1	18509	0	-0.31846
DOC2B	4	0.026861	0.072066	0.979419	1384	1	-0.074749	0.9023	0.90193	1	17161	0	-0.074749
BCL2A1	4	0.026861	0.072066	0.979419	1385	1	0.40533	0.11335	0.23851	0.990988	4570	3	0.40533
HTR5A	4	0.026874	0.072093	0.979419	1386	3	-0.75046	0.77858	0.78045	0.998653	14886	1	-0.75046
MEAF6	4	0.027014	0.072367	0.979419	1387	1	0.24561	0.41955	0.56554	0.995235	10825	2	0.24561
HGD	4	0.027014	0.072367	0.979419	1388	2	-0.37373	0.32289	0.4636	0.992206	8883	1	-0.37373
RNF17	4	0.027014	0.072367	0.979419	1389	1	0.001063	0.55393	0.63169	0.995437	12078	1	0.001063
FSTL1	4	0.02707	0.072479	0.979419	1390	3	-0.47385	0.93834	0.9383	1	17866	0	-0.47385
PRDM7	4	0.027101	0.072543	0.979419	1391	3	-0.85868	0.92283	0.92269	1	17568	0	-0.85868
LGI3	4	0.027116	0.072577	0.979419	1392	1	-0.16109	0.56297	0.63645	0.995437	12176	1	-0.16109
LOXHD1	4	0.027144	0.072649	0.979419	1393	2	-0.37108	0.22282	0.35893	0.990988	6887	2	-0.37108
RSPO3	4	0.027157	0.072679	0.979419	1394	3	-0.58041	0.78701	0.78799	0.998653	15046	1	-0.58041
BTG1	4	0.027157	0.072679	0.979419	1395	3	-0.69783	0.97811	0.97816	1	18673	0	-0.69783
CLDN20	4	0.027157	0.072679	0.979419	1396	3	-0.58058	0.62864	0.67325	0.998232	12867	1	-0.58058
SLC25A46	4	0.027167	0.072703	0.979419	1397	1	0.44129	0.048261	0.11679	0.985332	2205	2	0.44129
B3GNT4	4	0.027218	0.072817	0.979419	1398	2	-0.21682	0.38394	0.52802	0.992739	10125	1	-0.21682
ARMC9	4	0.027234	0.072852	0.979419	1399	3	-0.53681	0.64146	0.6809	0.998232	13006	1	-0.53681
AMOTL1	4	0.027234	0.072852	0.979419	1400	3	-0.72806	0.0073942	0.025332	0.970288	482	1	-0.72806
ADAM15	4	0.027262	0.072911	0.979419	1401	3	-0.69259	0.96117	0.96107	1	18346	0	-0.69259
SLC30A7	4	0.027269	0.072922	0.979419	1402	1	0.57169	0.043979	0.10842	0.985332	2039	3	0.57169
WIBG	4	0.027315	0.073015	0.979419	1403	3	-0.57268	0.49854	0.60446	0.995437	11539	1	-0.57268
PDLIM5	4	0.02732	0.073027	0.979419	1404	3	-0.55058	0.90232	0.90195	1	17163	0	-0.55058
SERPINC1	4	0.027335	0.073063	0.979419	1405	2	-0.34981	0.45915	0.58645	0.995437	11196	1	-0.34981
TOPAZ1	4	0.027371	0.073142	0.979419	1406	2	-0.38515	0.82718	0.82661	0.998697	15813	0	-0.38515
GNAL	4	0.027378	0.073162	0.979419	1407	2	-0.21331	0.42288	0.56905	0.995437	10878	2	-0.21331
RAB40B	4	0.027402	0.073207	0.979419	1408	3	-0.74501	0.63219	0.67532	0.998232	12904	1	-0.74501
HERC5	4	0.027435	0.073275	0.979419	1409	3	-0.83313	0.65779	0.69098	0.998232	13194	1	-0.83313
MLNR	4	0.027455	0.073317	0.979419	1410	3	-0.86074	0.81289	0.81251	0.998653	15542	1	-0.86074
CLDN24	4	0.027455	0.073317	0.979419	1411	3	-0.64777	0.97691	0.97691	1	18658	0	-0.64777
C2orf88	4	0.027472	0.073356	0.979419	1412	1	0.20671	0.29355	0.43287	0.992206	8291	2	0.20671
POLR3A	3	0.02752	0.06955	0.979419	1413	3	-1.4464	0.97248	0.97263	1	18578	0	-1.4464
SRMS	4	0.027523	0.073458	0.979419	1414	1	-0.025241	0.31865	0.45917	0.992206	8784	1	-0.025241
CTNNA2	4	0.02754	0.073495	0.979419	1415	2	-0.44779	0.29519	0.4345	0.992206	8331	1	-0.44779
SLC17A9	4	0.02754	0.073495	0.979419	1416	3	-1.043	0.98772	0.98774	1	18852	0	-1.043
ZCCHC10	4	0.027574	0.073561	0.979419	1417	2	-0.54265	0.8868	0.88645	1	16886	0	-0.54265
ANKRD1	4	0.027608	0.073643	0.979419	1418	3	-0.58178	0.93488	0.93475	1	17797	0	-0.58178
OR2H1	4	0.027676	0.073784	0.979419	1419	1	-0.027361	0.87824	0.87779	1	16732	0	-0.027361
GRM1	4	0.027689	0.073812	0.979419	1420	3	-0.58523	0.10641	0.22616	0.985349	4342	1	-0.58523
UGT3A2	4	0.027713	0.073852	0.979419	1421	2	-0.0049706	0.11645	0.24388	0.990988	4674	2	-0.0049706
CSTF1	4	0.027727	0.073879	0.979419	1422	1	-0.061635	0.087098	0.19102	0.985332	3640	1	-0.061635
ZNF467	4	0.027778	0.073985	0.979419	1423	2	-0.18809	0.31648	0.45691	0.992206	8757	1	-0.18809
CDC25C	4	0.027869	0.074179	0.979419	1424	3	-0.47239	0.5249	0.61708	0.995437	11794	1	-0.47239
NARR	4	0.02791	0.074252	0.979419	1425	2	-0.41073	0.87576	0.87532	1	16686	0	-0.41073
ZNF436	4	0.027917	0.074269	0.979419	1426	3	-1.1599	0.77424	0.77668	0.998653	14830	1	-1.1599
PNMA2	4	0.027934	0.074298	0.979419	1427	2	-0.34294	0.52551	0.61737	0.995437	11804	1	-0.34294
MAP4	4	0.028006	0.074442	0.979419	1428	3	-0.86941	0.97036	0.9703	1	18537	0	-0.86941
PRKAG2	4	0.028006	0.074442	0.979419	1429	3	-0.55829	0.97694	0.97697	1	18659	0	-0.55829
AP4S1	3	0.028027	0.070736	0.979419	1430	1	-0.24658	0.74695	0.7472	0.998653	14387	0	-0.24658
LIMS3L	4	0.02808	0.074593	0.979419	1431	3	-0.57762	0.91277	0.91257	1	17369	0	-0.57762
ESRRG	4	0.028103	0.074636	0.979419	1432	2	-0.31052	0.1696	0.30281	0.990988	5792	2	-0.31052
LYZL2	4	0.028179	0.074783	0.979419	1433	3	-1.0583	0.98278	0.98282	1	18757	0	-1.0583
SPATA31A7	4	0.028211	0.074836	0.979419	1434	1	0.76689	0.10935	0.23141	0.989917	4435	2	0.76689
RCN2	4	0.028211	0.074836	0.979419	1435	1	-0.052701	0.81771	0.81725	0.998653	15635	0	-0.052701
GHRH	4	0.028211	0.074836	0.979419	1436	2	-0.35357	0.79041	0.79104	0.998653	15104	1	-0.35357
SPNS2	4	0.028211	0.074836	0.979419	1437	1	-0.29657	0.040881	0.10218	0.985332	1933	1	-0.29657
RABEP2	4	0.028215	0.07484	0.979419	1438	2	-0.35569	0.42312	0.56932	0.995437	10881	1	-0.35569
NR1H3	4	0.028258	0.074931	0.979419	1439	3	-0.68149	0.9574	0.95736	1	18253	0	-0.68149
URGCP	4	0.028276	0.074968	0.979419	1440	3	-0.82558	0.87753	0.87709	1	16723	0	-0.82558
CRTAP	4	0.028307	0.075026	0.979419	1441	2	-0.32554	0.88448	0.88406	1	16843	0	-0.32554
GABRB3	4	0.028338	0.075102	0.979419	1442	2	-0.51512	0.043677	0.10783	0.985332	2031	1	-0.51512
ZNF385D	4	0.028379	0.075197	0.979419	1443	3	-0.70672	0.97828	0.97832	1	18677	0	-0.70672
LBX2	4	0.028379	0.075197	0.979419	1444	2	-0.63477	0.49602	0.60329	0.995437	11514	1	-0.63477
CHAT	4	0.028389	0.075219	0.979419	1445	3	-0.599	0.98749	0.98751	1	18844	0	-0.599
CAPN14	3	0.028426	0.071679	0.979419	1446	3	-1.0413	0.97157	0.97175	1	18559	0	-1.0413
ZC3H12D	4	0.028438	0.075333	0.979419	1447	3	-0.53748	0.48218	0.59691	0.995437	11400	1	-0.53748
TMEM230	4	0.02844	0.075341	0.979419	1448	1	0.26478	0.25878	0.39655	0.990988	7630	2	0.26478
ABCC9	4	0.028476	0.075397	0.979419	1449	2	-0.34568	0.2044	0.3395	0.990988	6483	2	-0.34568
CDK5R2	4	0.028491	0.075427	0.979419	1450	1	0.0079061	0.6329	0.67574	0.998232	12912	1	0.0079061
C10orf128	4	0.028535	0.075521	0.979419	1451	3	-0.859	0.846	0.84537	0.999793	16161	0	-0.859
SLC4A3	4	0.028564	0.075579	0.979419	1452	3	-0.49251	0.88726	0.88693	1	16902	0	-0.49251
ARMCX6	4	0.028632	0.075738	0.979419	1453	2	-0.2354	0.28929	0.42846	0.992206	8197	2	-0.2354
KCNRG	4	0.028644	0.075773	0.979419	1454	2	-0.38166	0.78924	0.78999	0.998653	15083	1	-0.38166
BAG6	4	0.02874	0.075977	0.979419	1455	2	-0.91503	0.98142	0.98144	1	18734	0	-0.91503
UGT1A1	4	0.028746	0.07599	0.979419	1456	2	-0.055366	0.34424	0.48623	0.992206	9323	2	-0.055366
KRTAP9-8	4	0.028797	0.076109	0.979419	1457	2	-0.097857	0.77398	0.77647	0.998653	14817	1	-0.097857
BRD7	4	0.028813	0.076141	0.979419	1458	2	-0.5432	0.022008	0.063211	0.979088	1214	1	-0.5432
C3orf67	4	0.028848	0.076211	0.979419	1459	3	-0.72009	0.66804	0.69753	0.998653	13332	1	-0.72009
CAMK1	4	0.028898	0.076311	0.979419	1460	2	-0.37776	0.65746	0.69076	0.998232	13188	1	-0.37776
DIABLO	4	0.028939	0.076402	0.979419	1461	3	-0.44355	0.90234	0.90197	1	17164	0	-0.44355
CD274	4	0.028946	0.076417	0.979419	1462	3	-0.48273	0.5236	0.61646	0.995437	11775	1	-0.48273
PTGES	4	0.028949	0.07642	0.979419	1463	1	-0.27385	0.93865	0.9386	1	17870	0	-0.27385
PFKFB4	4	0.028998	0.076527	0.979419	1464	3	-0.68554	0.45156	0.58305	0.995437	11134	1	-0.68554
CD99L2	4	0.028998	0.076527	0.979419	1465	3	-0.72776	0.42207	0.56822	0.995437	10867	1	-0.72776
LOC339862	4	0.029	0.076529	0.979419	1466	2	-0.27952	0.16281	0.2956	0.990988	5662	1	-0.27952
LAPTM4B	4	0.029013	0.076558	0.979419	1467	2	-0.55089	0.88095	0.88047	1	16772	0	-0.55089
FBXL3	4	0.029121	0.076773	0.979419	1468	3	-0.61827	0.81921	0.81873	0.998653	15662	0	-0.61827
RAD21	4	0.029153	0.076841	0.979419	1469	2	0.18669	0.031416	0.082857	0.985332	1595	2	0.18669
BLMH	4	0.0292	0.076935	0.979419	1470	2	-0.20182	0.36943	0.5127	0.992739	9826	2	-0.20182
TPK1	4	0.029225	0.076994	0.979419	1471	3	-0.64261	0.40841	0.55384	0.992739	10621	1	-0.64261
CAMK4	4	0.029225	0.076994	0.979419	1472	3	-0.74369	0.26708	0.4052	0.992206	7783	1	-0.74369
MSH5	4	0.02928	0.077099	0.979419	1473	1	0.0095464	0.72427	0.73657	0.998653	14060	1	0.0095464
KIRREL	4	0.029298	0.077131	0.979419	1474	2	-0.21213	0.81813	0.81766	0.998653	15643	0	-0.21213
SIPA1L3	4	0.029298	0.077131	0.979419	1475	2	-0.19962	0.34923	0.49144	0.992356	9433	2	-0.19962
AIPL1	4	0.029348	0.07724	0.979419	1476	2	-0.79903	0.57945	0.6452	0.995578	12361	1	-0.79903
TOX4	4	0.029407	0.077356	0.979419	1477	1	0.13857	0.35068	0.49302	0.992627	9465	2	0.13857
NPFFR1	4	0.029458	0.077458	0.979419	1478	1	-0.079024	0.063498	0.14656	0.985332	2772	1	-0.079024
DNAI2	4	0.029486	0.077511	0.979419	1479	2	-0.64898	0.87181	0.87142	1	16629	0	-0.64898
BAD	4	0.029486	0.077511	0.979419	1480	2	-0.70152	0.84317	0.8425	0.999094	16112	0	-0.70152
ENTPD2	4	0.029509	0.077556	0.979419	1481	2	-0.57003	0.64651	0.68393	0.998232	13070	1	-0.57003
SLC6A12	4	0.029547	0.077646	0.979419	1482	3	-0.61228	0.91941	0.91922	1	17496	0	-0.61228
DAO	4	0.029547	0.077646	0.979419	1483	3	-0.75656	0.76228	0.76662	0.998653	14606	1	-0.75656
EBI3	4	0.029547	0.077646	0.979419	1484	3	-0.63179	0.98634	0.98633	1	18823	0	-0.63179
ZNF345	4	0.02956	0.077675	0.979419	1485	2	-0.35571	0.88528	0.88489	1	16861	0	-0.35571
KCNE4	4	0.029605	0.077758	0.979419	1486	3	-0.65537	0.76797	0.77139	0.998653	14708	1	-0.65537
SLC25A15	4	0.029609	0.077762	0.979419	1487	3	-0.83428	0.98731	0.98734	1	18839	0	-0.83428
FAM188A	4	0.029611	0.07777	0.979419	1488	1	-0.11651	0.49187	0.60138	0.995437	11472	1	-0.11651
NPFFR2	4	0.029649	0.077861	0.979419	1489	2	-0.2121	0.33972	0.48143	0.992206	9229	2	-0.2121
LMO7	4	0.029649	0.077861	0.979419	1490	3	-0.61155	0.21238	0.34803	0.990988	6655	1	-0.61155
ACACA	4	0.02966	0.077891	0.979419	1491	3	-0.56876	0.54919	0.62918	0.995437	12034	1	-0.56876
ZNF799	4	0.02966	0.077891	0.979419	1492	3	-0.54127	0.93009	0.92987	1	17686	0	-0.54127
CRYBG3	4	0.029662	0.077893	0.979419	1493	2	-0.27031	0.18645	0.32065	0.990988	6123	1	-0.27031
HOXB1	4	0.029713	0.078001	0.979419	1494	3	-0.63323	0.38347	0.52754	0.992739	10115	1	-0.63323
CD300LG	4	0.02974	0.078054	0.979419	1495	3	-0.79969	0.061391	0.14251	0.985332	2687	1	-0.79969
TMEM185B	4	0.029768	0.078106	0.979419	1496	2	-0.53472	0.74763	0.75463	0.998653	14395	1	-0.53472
FBXL13	4	0.029768	0.078106	0.979419	1497	2	-0.20297	0.029713	0.079301	0.985332	1523	2	-0.20297
CTAGE8	4	0.029814	0.078214	0.979419	1498	3	-0.52352	0.50502	0.60749	0.995437	11604	1	-0.52352
ASCL4	4	0.029837	0.078258	0.979419	1499	3	-1.1167	0.963	0.96293	1	18385	0	-1.1167
IL21	4	0.029837	0.078258	0.979419	1500	3	-0.90151	0.25835	0.39609	0.990988	7625	1	-0.90151
ABCA8	4	0.029837	0.078258	0.979419	1501	3	-1.0137	0.69649	0.71649	0.998653	13684	1	-1.0137
RAD21L1	4	0.029837	0.078258	0.979419	1502	3	-0.79893	0.95417	0.95406	1	18195	0	-0.79893
FAM228A	4	0.029837	0.078258	0.979419	1503	3	-0.79792	0.81213	0.81174	0.998653	15523	1	-0.79792
TESC	4	0.029916	0.078426	0.979419	1504	2	-0.23511	0.2561	0.39373	0.990988	7579	1	-0.23511
ALS2CR11	4	0.029954	0.078496	0.979419	1505	3	-0.75891	0.83843	0.83775	0.999094	16022	0	-0.75891
MCM8	4	0.029981	0.07856	0.979419	1506	3	-1.0458	0.56512	0.63759	0.995437	12200	1	-1.0458
CCL21	4	0.029981	0.07856	0.979419	1507	2	-0.75114	0.94962	0.94956	1	18097	0	-0.75114
KCP	4	0.029981	0.07856	0.979419	1508	3	-1.0367	0.90004	0.89967	1	17124	0	-1.0367
LCN12	4	0.029981	0.07856	0.979419	1509	2	-0.61657	0.64046	0.68027	0.998232	12994	1	-0.61657
C1orf86	4	0.029981	0.07856	0.979419	1510	2	-0.77674	0.82609	0.8255	0.998697	15786	0	-0.77674
CAPZA2	4	0.029981	0.07856	0.979419	1511	2	-1.1008	0.98428	0.9843	1	18788	0	-1.1008
ASCL2	4	0.030018	0.078623	0.979419	1512	1	-0.27512	0.29936	0.43894	0.992206	8417	1	-0.27512
USP9X	4	0.030052	0.078699	0.979419	1513	3	-1.0989	0.87753	0.87709	1	16720	0	-1.0989
ADAMTSL1	4	0.030052	0.078699	0.979419	1514	3	-0.88991	0.40164	0.54674	0.992739	10468	1	-0.88991
RBL2	4	0.030052	0.078699	0.979419	1515	3	-0.72322	0.41369	0.55937	0.992796	10729	1	-0.72322
TMEM88B	4	0.030052	0.078699	0.979419	1516	3	-0.91511	0.91954	0.91937	1	17498	0	-0.91511
UPK1A	4	0.030071	0.078733	0.979419	1517	2	-0.085714	0.35549	0.49798	0.992739	9555	2	-0.085714
TBX18	4	0.030081	0.078747	0.979419	1518	2	-0.41323	0.96376	0.96371	1	18399	0	-0.41323
ABHD5	4	0.030094	0.078781	0.979419	1519	2	-0.9488	0.97335	0.97329	1	18589	0	-0.9488
TSGA10	4	0.030094	0.078781	0.979419	1520	2	-0.27535	0.88939	0.88905	1	16944	0	-0.27535
PCDHA3	4	0.030132	0.078865	0.979419	1521	3	-0.52613	0.86135	0.86089	1	16438	0	-0.52613
LGALS9C	4	0.03017	0.078946	0.979419	1522	1	-0.19088	0.74001	0.74858	0.998653	14277	1	-0.19088
NIPSNAP3B	4	0.03023	0.07908	0.979419	1523	2	-0.51282	0.16793	0.30102	0.990988	5754	1	-0.51282
YPEL2	4	0.030238	0.079092	0.979419	1524	3	-0.68479	0.82196	0.82147	0.998653	15712	0	-0.68479
GSG2	4	0.030272	0.079158	0.979419	1525	1	1.6709	0.0097102	0.032669	0.972018	632	3	1.6709
NTAN1	4	0.030302	0.079214	0.979419	1526	3	-0.65778	0.96822	0.96816	1	18495	0	-0.65778
ZNF347	4	0.030302	0.079214	0.979419	1527	3	-0.6092	0.73562	0.74521	0.998653	14226	1	-0.6092
KNDC1	4	0.030323	0.079255	0.979419	1528	1	-0.047193	0.70492	0.72241	0.998653	13795	1	-0.047193
TRIM48	4	0.03035	0.079317	0.979419	1529	2	-0.50426	0.87181	0.87142	1	16630	0	-0.50426
RPL31	4	0.03035	0.079317	0.979419	1530	2	-0.47899	0.47294	0.59264	0.995437	11318	1	-0.47899
OSCAR	4	0.03035	0.079317	0.979419	1531	3	-0.9369	0.075869	0.17021	0.985332	3234	1	-0.9369
PCDH8	4	0.030415	0.079456	0.979419	1532	3	-0.44849	0.19561	0.33031	0.990988	6297	1	-0.44849
FOS	4	0.03046	0.079543	0.979419	1533	2	-0.4687	0.41823	0.56416	0.994994	10799	1	-0.4687
ZNF83	4	0.03046	0.079543	0.979419	1534	2	-0.48316	0.11415	0.23991	0.990988	4598	2	-0.48316
DHCR24	4	0.03052	0.07967	0.979419	1535	2	-0.44755	0.5593	0.63446	0.995437	12129	1	-0.44755
BEX5	4	0.030526	0.079687	0.979419	1536	1	0.36768	0.12896	0.25986	0.990988	4968	2	0.36768
MBD3L2	4	0.030526	0.079687	0.979419	1537	1	0.25384	0.19985	0.33473	0.990988	6387	2	0.25384
ARMC6	4	0.030526	0.079687	0.979419	1538	1	0.029877	0.77933	0.78112	0.998653	14896	1	0.029877
SLC25A16	4	0.030533	0.079701	0.979419	1539	3	-0.76738	0.86528	0.86487	1	16511	0	-0.76738
EML2	4	0.030565	0.079748	0.979419	1540	2	-0.012268	0.059528	0.13894	0.985332	2620	2	-0.012268
ASNS	4	0.030594	0.079813	0.979419	1541	3	-0.62632	0.93515	0.93503	1	17801	0	-0.62632
ATP8B4	4	0.030643	0.079919	0.979419	1542	3	-0.72279	0.75024	0.75675	0.998653	14434	1	-0.72279
ZNF185	4	0.030704	0.080062	0.979419	1543	2	-0.23562	0.56985	0.64005	0.995437	12251	1	-0.23562
SERINC5	4	0.030705	0.080062	0.979419	1544	3	-0.75818	0.93072	0.93048	1	17708	0	-0.75818
TAS2R30	4	0.030746	0.080139	0.979419	1545	2	-0.8473	0.75752	0.76265	0.998653	14537	1	-0.8473
SYDE1	4	0.03078	0.08021	0.979419	1546	2	-0.42516	0.72974	0.7407	0.998653	14139	1	-0.42516
CYP21A2	4	0.030831	0.080321	0.979419	1547	2	-0.14748	0.28908	0.42825	0.992206	8195	2	-0.14748
GID8	4	0.030842	0.080349	0.979419	1548	3	-0.84306	0.46188	0.58765	0.995437	11223	1	-0.84306
G0S2	4	0.030882	0.080441	0.979419	1549	2	-0.21204	0.79315	0.79358	0.998653	15155	1	-0.21204
TNNI1	4	0.030926	0.080541	0.979419	1550	3	-0.8451	0.86847	0.86804	1	16568	0	-0.8451
KCNH6	4	0.030933	0.080553	0.979419	1551	1	0.40772	0.080444	0.17874	0.985332	3389	3	0.40772
TRIM74	4	0.030961	0.080624	0.979419	1552	3	-0.5476	0.13013	0.26107	0.990988	4995	1	-0.5476
SLC25A39	4	0.030963	0.080629	0.979419	1553	2	-0.30604	0.75873	0.76359	0.998653	14557	1	-0.30604
MFAP3	4	0.030984	0.080663	0.979419	1554	2	-0.61837	0.88901	0.88865	1	16938	0	-0.61837
OR4P4	4	0.031013	0.08073	0.979419	1555	3	-0.7717	0.97456	0.97451	1	18611	0	-0.7717
SEC14L3	4	0.031013	0.08073	0.979419	1556	3	-0.57816	0.62674	0.67213	0.997611	12854	1	-0.57816
ULK4	4	0.031023	0.080749	0.979419	1557	3	-1.1218	0.14634	0.27834	0.990988	5309	1	-1.1218
ICAM4	4	0.031035	0.080775	0.979419	1558	1	-0.13962	0.85681	0.85632	1	16350	0	-0.13962
DECR1	4	0.031136	0.080996	0.979419	1559	1	-0.053061	0.72161	0.73458	0.998653	14025	1	-0.053061
MAGEB18	4	0.031187	0.081115	0.979419	1560	2	-0.21027	0.95258	0.95246	1	18161	0	-0.21027
ANKRD55	4	0.031191	0.081119	0.979419	1561	3	-0.86328	0.55309	0.63122	0.995437	12072	1	-0.86328
SETD2	4	0.031191	0.081119	0.979419	1562	3	-0.68146	0.98169	0.98173	1	18738	0	-0.68146
FOXP3	4	0.031289	0.081312	0.979419	1563	2	-0.041635	0.17243	0.30583	0.990988	5843	2	-0.041635
C12orf66	4	0.031289	0.081312	0.979419	1564	3	-0.60199	0.76263	0.76692	0.998653	14617	1	-0.60199
BAIAP2L1	4	0.031289	0.081312	0.979419	1565	2	-0.27692	0.18064	0.31451	0.990988	6002	1	-0.27692
BNIP2	4	0.031333	0.081413	0.979419	1566	3	-0.90042	0.25524	0.39284	0.990988	7559	1	-0.90042
AFMID	4	0.031333	0.081413	0.979419	1567	3	-0.7762	0.98585	0.98584	1	18814	0	-0.7762
KIAA0040	4	0.031347	0.081442	0.979419	1568	2	-0.40892	0.73885	0.74769	0.998653	14267	1	-0.40892
VLDLR	4	0.031347	0.081442	0.979419	1569	2	0.081506	0.044701	0.10983	0.985332	2065	2	0.081506
RANBP17	4	0.031383	0.081514	0.979419	1570	2	-0.55693	0.51421	0.61182	0.995437	11698	1	-0.55693
RADIL	4	0.031383	0.081514	0.979419	1571	3	-0.75026	0.66739	0.69712	0.998653	13329	1	-0.75026
KRTAP4-8	4	0.03139	0.081532	0.979419	1572	2	-0.54242	0.83702	0.83634	0.999094	15996	0	-0.54242
C1GALT1	4	0.031466	0.0817	0.979419	1573	2	-0.34717	0.81684	0.81642	0.998653	15617	0	-0.34717
COX4I1	4	0.031469	0.081704	0.979419	1574	2	-0.57241	0.1187	0.24779	0.990988	4752	2	-0.57241
ASPHD2	4	0.03151	0.081802	0.979419	1575	3	-0.522	0.8943	0.89397	1	17025	0	-0.522
UGT1A7	4	0.031543	0.08186	0.979419	1576	2	-0.45345	0.69345	0.71446	0.998653	13645	1	-0.45345
ATG101	4	0.031545	0.081865	0.979419	1577	2	-0.083859	0.13624	0.26764	0.990988	5113	2	-0.083859
THNSL1	4	0.031604	0.081974	0.979419	1578	3	-0.81863	0.94059	0.94051	1	17923	0	-0.81863
OR4B1	4	0.031644	0.082049	0.979419	1579	1	0.035094	0.77126	0.77419	0.998653	14770	1	0.035094
SPATA33	4	0.031667	0.082098	0.979419	1580	2	-0.086102	0.25475	0.39235	0.990988	7554	2	-0.086102
POF1B	4	0.031695	0.082156	0.979419	1581	1	0.17983	0.065849	0.15111	0.985332	2868	2	0.17983
NKX2-4	3	0.031749	0.0793	0.979419	1582	2	-1.2342	0.33054	0.43474	0.992206	9033	1	-1.2342
TCOF1	4	0.031797	0.082361	0.979419	1583	2	-0.1051	0.74292	0.75088	0.998653	14325	1	-0.1051
MBOAT7	4	0.031847	0.082463	0.979419	1584	1	0.46053	0.059829	0.1395	0.985332	2634	2	0.46053
MIOX	4	0.031854	0.082475	0.979419	1585	3	-0.50119	0.96016	0.96005	1	18323	0	-0.50119
TUFM	4	0.031924	0.082614	0.979419	1586	2	-0.0046026	0.29012	0.42933	0.992206	8217	2	-0.0046026
HP	4	0.031924	0.082614	0.979419	1587	2	-0.28398	0.84669	0.84608	1	16167	0	-0.28398
HTRA1	4	0.031933	0.082629	0.979419	1588	3	-0.45044	0.79281	0.79326	0.998653	15153	1	-0.45044
OR6C74	4	0.031933	0.082629	0.979419	1589	2	-0.72196	0.31638	0.45682	0.992206	8754	2	-0.72196
USP6	4	0.031933	0.082629	0.979419	1590	3	-0.90805	0.7338	0.74381	0.998653	14196	1	-0.90805
RAB11FIP1	4	0.032011	0.082783	0.979419	1591	3	-0.41499	0.87447	0.87403	1	16660	0	-0.41499
ZNF646	4	0.032076	0.082912	0.979419	1592	2	-0.79378	0.97398	0.9739	1	18599	0	-0.79378
ZNF248	4	0.032152	0.083063	0.979419	1593	2	-0.28154	0.41048	0.556	0.992739	10659	2	-0.28154
VWA5B2	4	0.032228	0.083241	0.979419	1594	1	-0.32705	0.92279	0.92266	1	17565	0	-0.32705
FGF4	4	0.032292	0.083377	0.979419	1595	3	-0.51382	0.84472	0.84406	0.99948	16141	0	-0.51382
MCHR1	4	0.03233	0.083467	0.979419	1596	1	-0.13797	0.24096	0.37787	0.990988	7262	1	-0.13797
SMARCC1	4	0.032364	0.083522	0.979419	1597	3	-0.7794	0.80961	0.80923	0.998653	15472	1	-0.7794
NRXN1	4	0.032431	0.083665	0.979419	1598	2	-0.24862	0.13857	0.27013	0.990988	5157	2	-0.24862
SLC4A8	4	0.032449	0.083703	0.979419	1599	3	-0.66237	0.98649	0.98649	1	18826	0	-0.66237
ARL6	4	0.032457	0.083723	0.979419	1600	1	-0.1188	0.56079	0.63527	0.995437	12145	1	-0.1188
ECE2	4	0.032523	0.083854	0.979419	1601	2	-0.10027	0.00065026	0.0023827	0.821869	53	2	-0.10027
FAM57B	4	0.032601	0.084014	0.979419	1602	2	-0.4717	0.53106	0.62006	0.995437	11854	1	-0.4717
TRIM42	4	0.032625	0.08407	0.979419	1603	3	-0.927	0.28138	0.4202	0.992206	8047	1	-0.927
LPO	4	0.03266	0.084136	0.979419	1604	1	0.098761	0.25559	0.3932	0.990988	7567	2	0.098761
HINT3	4	0.032683	0.08418	0.979419	1605	3	-0.57596	0.64651	0.68393	0.998232	13067	1	-0.57596
LNX2	4	0.032699	0.084215	0.979419	1606	2	-0.57203	0.58635	0.649	0.996531	12423	1	-0.57203
FAM76A	4	0.032699	0.084215	0.979419	1607	2	-0.2973	0.12736	0.2581	0.990988	4941	1	-0.2973
OPRM1	4	0.032756	0.084329	0.979419	1608	2	0.49456	0.0032491	0.011548	0.970288	219	2	0.49456
OR13C3	4	0.032761	0.084345	0.979419	1609	1	0.4684	0.0083211	0.028302	0.970288	547	2	0.4684
CAND1	4	0.032765	0.084352	0.979419	1610	3	-0.97777	0.71391	0.72882	0.998653	13925	1	-0.97777
TMEM81	4	0.032802	0.084436	0.979419	1611	2	-0.51252	0.72768	0.73915	0.998653	14109	1	-0.51252
EIF2D	4	0.032802	0.084436	0.979419	1612	2	-0.28534	0.37797	0.52171	0.992739	9999	2	-0.28534
NUDT6	4	0.032812	0.084457	0.979419	1613	1	-0.2049	0.59193	0.65213	0.996672	12479	1	-0.2049
FMOD	4	0.032854	0.084529	0.979419	1614	2	-0.39625	0.012352	0.040846	0.972226	797	1	-0.39625
RARB	4	0.032863	0.08455	0.979419	1615	2	-0.042338	0.074078	0.16679	0.985332	3181	1	-0.042338
SSBP2	4	0.032906	0.084654	0.979419	1616	3	-0.5747	0.27856	0.41724	0.992206	7995	1	-0.5747
LMO1	4	0.032913	0.08467	0.979419	1617	1	0.31861	0.076117	0.17068	0.985332	3245	3	0.31861
ACAP2	4	0.032926	0.084699	0.979419	1618	2	-0.15264	0.26994	0.40814	0.992206	7841	2	-0.15264
TCN2	4	0.032941	0.08473	0.979419	1619	3	-0.92094	0.70092	0.71957	0.998653	13735	1	-0.92094
USPL1	4	0.032941	0.08473	0.979419	1620	3	-1.128	0.75024	0.75675	0.998653	14418	1	-1.128
CEP70	4	0.032941	0.08473	0.979419	1621	3	-0.84039	0.4455	0.58037	0.995437	11083	1	-0.84039
TRIO	4	0.033004	0.084859	0.979419	1622	2	-0.38336	0.78143	0.78299	0.998653	14935	1	-0.38336
CEP120	4	0.033015	0.084878	0.979419	1623	2	-0.37502	0.32009	0.46064	0.992206	8818	2	-0.37502
CSNK1E	4	0.033065	0.084981	0.979419	1624	3	-0.73147	0.2906	0.42983	0.992206	8222	1	-0.73147
CLK4	4	0.033066	0.084982	0.979419	1625	1	0.11356	0.16595	0.29898	0.990988	5723	1	0.11356
FNDC7	4	0.033098	0.085048	0.979419	1626	2	0.22952	0.052492	0.12524	0.985332	2358	2	0.22952
CAPN5	4	0.033129	0.085115	0.979419	1627	3	-0.55071	0.80895	0.80859	0.998653	15457	1	-0.55071
ZNF620	4	0.033142	0.085142	0.979419	1628	1	0.82032	0.036518	0.093332	0.985332	1771	3	0.82032
PCGF6	4	0.03317	0.085189	0.979419	1629	3	-0.58197	0.76241	0.76674	0.998653	14609	1	-0.58197
TAF13	4	0.033207	0.085273	0.979419	1630	2	-0.60073	0.98212	0.98214	1	18748	0	-0.60073
SLC13A3	4	0.033207	0.085273	0.979419	1631	3	-0.66424	0.98296	0.983	1	18764	0	-0.66424
LNPEP	4	0.033243	0.085344	0.979419	1632	1	-0.17505	0.88209	0.88163	1	16794	0	-0.17505
GEM	4	0.033263	0.085388	0.979419	1633	3	-0.55395	0.58363	0.64747	0.996114	12401	1	-0.55395
TRMT12	4	0.033263	0.085388	0.979419	1634	3	-0.6566	0.011759	0.039021	0.972018	751	1	-0.6566
CUL2	4	0.033263	0.085388	0.979419	1635	3	-0.79075	0.46739	0.59013	0.995437	11267	1	-0.79075
USP17L2	4	0.033263	0.085388	0.979419	1636	3	-0.81	0.88917	0.88883	1	16942	0	-0.81
PGBD5	4	0.033348	0.08558	0.979419	1637	3	-0.42326	0.95399	0.95388	1	18191	0	-0.42326
PIH1D3	4	0.033368	0.085632	0.979419	1638	3	-0.54964	0.85196	0.85137	1	16266	0	-0.54964
SEC24D	4	0.03337	0.08564	0.979419	1639	2	-0.397	0.64868	0.68528	0.998232	13094	1	-0.397
IL1R2	4	0.033415	0.085723	0.979419	1640	2	-0.36987	0.078466	0.17509	0.985332	3308	1	-0.36987
C10orf25	4	0.033421	0.085733	0.979419	1641	1	0.087389	0.21958	0.35558	0.990988	6824	2	0.087389
SLC37A1	4	0.033424	0.085745	0.979419	1642	3	-0.52311	0.5267	0.61794	0.995437	11813	1	-0.52311
PTH	4	0.033484	0.085883	0.979419	1643	3	-0.68925	0.25662	0.39429	0.990988	7588	1	-0.68925
OR1J1	4	0.033522	0.085956	0.979419	1644	2	-0.62872	0.43692	0.57664	0.995437	11005	1	-0.62872
NDUFAF7	4	0.033522	0.085956	0.979419	1645	2	0.49872	0.0058223	0.020228	0.970288	387	2	0.49872
CSN2	4	0.033522	0.085956	0.979419	1646	1	0.24228	0.12244	0.25289	0.990988	4846	1	0.24228
IQCD	4	0.033532	0.085984	0.979419	1647	3	-0.36996	0.89094	0.89061	1	16968	0	-0.36996
NCBP1	4	0.033593	0.086097	0.979419	1648	3	-1.0836	0.63668	0.67793	0.998232	12952	1	-1.0836
CRTAC1	4	0.033697	0.086317	0.979419	1649	2	-0.51515	0.9611	0.96101	1	18345	0	-0.51515
COL6A5	4	0.033725	0.086361	0.979419	1650	2	-0.35725	0.9024	0.90202	1	17166	0	-0.35725
COG4	4	0.033769	0.086456	0.979419	1651	3	-0.97028	0.93209	0.93186	1	17740	0	-0.97028
PKP1	4	0.03382	0.086568	0.979419	1652	3	-0.37187	0.56191	0.63589	0.995437	12161	1	-0.37187
TMBIM6	4	0.033852	0.08663	0.979419	1653	2	-0.030293	0.13034	0.2613	0.990988	4996	1	-0.030293
USP17L30	4	0.033852	0.08663	0.979419	1654	1	0.34085	0.13676	0.26819	0.990988	5126	2	0.34085
MUCL1	4	0.033886	0.086694	0.979419	1655	2	-0.39581	0.66197	0.69357	0.998232	13250	1	-0.39581
FGFR1OP2	4	0.033892	0.086704	0.979419	1656	3	-0.64208	0.16003	0.29271	0.990988	5603	1	-0.64208
LOC100130705	4	0.033892	0.086704	0.979419	1657	3	-0.54599	0.97557	0.97552	1	18628	0	-0.54599
GAPT	4	0.033907	0.086744	0.979419	1658	2	-0.43998	0.86726	0.86682	1	16542	0	-0.43998
ZBED4	4	0.033928	0.086789	0.979419	1659	2	0.12785	0.080107	0.17812	0.985332	3370	2	0.12785
NR2F1	4	0.033979	0.08689	0.979419	1660	2	-0.32753	0.8345	0.83391	0.998936	15953	0	-0.32753
RPL17	3	0.034032	0.084479	0.979419	1661	3	-0.9897	0.96493	0.96512	1	18427	0	-0.9897
IARS	3	0.034032	0.084479	0.979419	1662	2	-1.7881	0.74782	0.7481	0.998653	14397	0	-1.7881
ALDH1L2	4	0.034038	0.087033	0.979419	1663	2	-0.95174	0.6591	0.6918	0.998232	13215	1	-0.95174
ALKBH5	4	0.034038	0.087033	0.979419	1664	2	-0.72577	0.5252	0.61723	0.995437	11795	1	-0.72577
DERL2	4	0.034038	0.087033	0.979419	1665	2	-0.91617	0.91401	0.9138	1	17395	0	-0.91617
KIAA1467	4	0.034038	0.087033	0.979419	1666	3	-0.7285	0.83528	0.83467	0.998936	15966	0	-0.7285
DIRAS2	4	0.034046	0.087046	0.979419	1667	3	-0.69966	0.6482	0.68499	0.998232	13083	1	-0.69966
AR	4	0.034046	0.087046	0.979419	1668	3	-0.45279	0.82163	0.82114	0.998653	15706	0	-0.45279
OR2D2	4	0.034123	0.087224	0.979419	1669	3	-0.63741	0.50214	0.60614	0.995437	11572	1	-0.63741
LOC286238	4	0.034181	0.087362	0.979419	1670	1	0.89037	0.0086355	0.029295	0.972018	571	3	0.89037
GEMIN4	4	0.034181	0.087362	0.979419	1671	1	-0.26865	0.12451	0.25509	0.990988	4888	1	-0.26865
AMT	4	0.034186	0.087367	0.979419	1672	3	-0.66188	0.51046	0.61003	0.995437	11660	1	-0.66188
B3GNT3	4	0.034256	0.087507	0.979419	1673	3	-0.93282	0.0014302	0.005166	0.92565	105	1	-0.93282
ELMOD3	4	0.034256	0.087507	0.979419	1674	3	-0.81666	0.74068	0.74912	0.998653	14290	1	-0.81666
TOR1AIP2	4	0.034256	0.087507	0.979419	1675	3	-0.62799	0.17457	0.30809	0.990988	5886	1	-0.62799
PSG7	4	0.034256	0.087507	0.979419	1676	3	-0.76476	0.28725	0.42631	0.992206	8157	1	-0.76476
TTC8	4	0.034256	0.087507	0.979419	1677	3	-0.7524	0.83047	0.82984	0.998697	15877	0	-0.7524
SLC17A5	4	0.034256	0.087507	0.979419	1678	3	-0.95782	0.93237	0.93215	1	17745	0	-0.95782
OLFML1	4	0.034286	0.087563	0.979419	1679	3	-0.76753	0.96307	0.963	1	18387	0	-0.76753
CDH19	4	0.034286	0.087563	0.979419	1680	3	-1.2476	0.98537	0.98536	1	18805	0	-1.2476
HAND1	4	0.034334	0.087675	0.979419	1681	2	-0.20233	0.9238	0.92366	1	17580	0	-0.20233
KRTAP4-12	4	0.034439	0.087888	0.979419	1682	2	-0.083979	0.10935	0.23141	0.989917	4437	2	-0.083979
YPEL1	4	0.034452	0.087909	0.979419	1683	3	-0.8047	0.95697	0.95691	1	18237	0	-0.8047
NCL	4	0.034486	0.087978	0.979419	1684	2	-1.1939	0.74634	0.75358	0.998653	14377	1	-1.1939
VEGFB	4	0.034524	0.088045	0.979419	1685	3	-0.53793	0.98149	0.98152	1	18735	0	-0.53793
C1orf64	4	0.034536	0.088068	0.979419	1686	3	-0.43924	0.74396	0.75171	0.998653	14340	1	-0.43924
ZCCHC24	4	0.034539	0.088074	0.979419	1687	3	-0.47115	0.90404	0.90369	1	17199	0	-0.47115
PIK3C2A	4	0.034545	0.088086	0.979419	1688	2	-0.18092	0.0059446	0.020638	0.970288	391	2	-0.18092
KDELR3	4	0.034597	0.08819	0.979419	1689	3	-0.71564	0.97638	0.97636	1	18642	0	-0.71564
ELOVL7	4	0.034597	0.08819	0.979419	1690	3	-0.7918	0.96043	0.96035	1	18324	0	-0.7918
SYCP2	4	0.034612	0.088215	0.979419	1691	1	0.35242	0.28485	0.42378	0.992206	8112	2	0.35242
GCNT7	4	0.034624	0.088236	0.979419	1692	2	-0.05603	0.34588	0.48796	0.992206	9357	2	-0.05603
LTBP2	4	0.034688	0.088363	0.979419	1693	2	-0.25376	0.65065	0.68648	0.998232	13120	1	-0.25376
G6PC3	4	0.034739	0.088474	0.979419	1694	3	-0.57665	0.91294	0.91272	1	17371	0	-0.57665
C16orf46	4	0.034739	0.088474	0.979419	1695	3	-0.51704	0.57798	0.64439	0.995576	12347	1	-0.51704
ISL1	4	0.034764	0.088514	0.979419	1696	3	-0.3503	0.93346	0.93328	1	17769	0	-0.3503
NOG	4	0.034764	0.088514	0.979419	1697	1	0.052428	0.22834	0.36469	0.990988	7010	1	0.052428
UBE2A	4	0.03484	0.088671	0.979419	1698	3	-0.92473	0.98537	0.98536	1	18804	0	-0.92473
FAM118B	4	0.034858	0.088718	0.979419	1699	3	-0.56966	0.91912	0.91894	1	17489	0	-0.56966
ADAM33	4	0.034858	0.088718	0.979419	1700	3	-0.70073	0.78097	0.78254	0.998653	14929	1	-0.70073
KRTAP6-3	4	0.034891	0.088788	0.979419	1701	1	-0.32597	0.4373	0.57679	0.995437	11007	1	-0.32597
OR2T34	4	0.0349	0.088807	0.979419	1702	2	-0.49355	0.9427	0.94261	1	17959	0	-0.49355
ETS1	4	0.0349	0.088807	0.979419	1703	2	-0.62604	0.27915	0.41785	0.992206	8007	1	-0.62604
SPO11	4	0.034902	0.088808	0.979419	1704	3	-0.48305	0.96403	0.96399	1	18406	0	-0.48305
PROM1	4	0.034967	0.08893	0.979419	1705	1	0.28616	0.73296	0.74322	0.998653	14186	1	0.28616
C15orf54	4	0.034967	0.08893	0.979419	1706	3	-0.67131	0.95973	0.95964	1	18311	0	-0.67131
AP1G1	4	0.034986	0.088967	0.979419	1707	3	-0.36113	0.96066	0.96058	1	18333	0	-0.36113
PCDHGB1	4	0.035039	0.089087	0.979419	1708	3	-0.52056	0.322	0.46266	0.992206	8863	1	-0.52056
SPTAN1	4	0.035043	0.089095	0.979419	1709	2	-0.50816	0.85976	0.85929	1	16409	0	-0.50816
NMBR	4	0.035094	0.089195	0.979419	1710	1	-0.25646	0.92087	0.92066	1	17525	0	-0.25646
OR6C76	4	0.035097	0.089199	0.979419	1711	3	-0.78253	0.70556	0.72286	0.998653	13807	1	-0.78253
ACAT1	4	0.035097	0.089199	0.979419	1712	3	-0.86255	0.77811	0.78004	0.998653	14877	1	-0.86255
FAM169B	4	0.035097	0.089199	0.979419	1713	3	-0.5992	0.97986	0.97992	1	18715	0	-0.5992
SLC35C1	4	0.035097	0.089199	0.979419	1714	3	-0.67421	0.90727	0.90704	1	17252	0	-0.67421
ZBTB3	4	0.035144	0.089307	0.979419	1715	2	-0.36209	0.80961	0.80923	0.998653	15471	1	-0.36209
CNGA3	4	0.03522	0.089471	0.979419	1716	1	0.17358	0.44344	0.57946	0.995437	11059	1	0.17358
DDX42	4	0.03522	0.089471	0.979419	1717	1	-0.052948	0.67552	0.7024	0.998653	13414	1	-0.052948
ELOVL3	4	0.035247	0.089522	0.979419	1718	3	-0.76482	0.52769	0.61843	0.995437	11825	1	-0.76482
ANKRD7	4	0.035296	0.089625	0.979419	1719	2	-0.1158	0.28862	0.42773	0.992206	8181	1	-0.1158
NT5M	4	0.0353	0.089638	0.979419	1720	2	-0.45173	0.62118	0.66888	0.997297	12792	1	-0.45173
SPEM1	4	0.0353	0.089638	0.979419	1721	2	-0.25244	0.23789	0.37468	0.990988	7198	1	-0.25244
CCK	4	0.035347	0.089721	0.979419	1722	2	0.092983	0.040835	0.10208	0.985332	1932	2	0.092983
TTC28	4	0.035354	0.08974	0.979419	1723	2	-0.68804	0.88095	0.88047	1	16774	0	-0.68804
SLC52A3	4	0.035354	0.08974	0.979419	1724	2	-0.52644	0.44344	0.57946	0.995437	11061	1	-0.52644
SPAG11B	4	0.035354	0.08974	0.979419	1725	2	-0.41962	0.48782	0.59951	0.995437	11443	1	-0.41962
PCDHA12	4	0.035398	0.089837	0.979419	1726	2	-0.27403	0.61645	0.66605	0.99704	12740	1	-0.27403
RPL41	4	0.035432	0.089903	0.979419	1727	3	-0.75466	0.33953	0.48124	0.992206	9225	1	-0.75466
ULK2	4	0.035439	0.089916	0.979419	1728	2	-0.20164	0.23336	0.36996	0.990988	7107	1	-0.20164
KAZN	4	0.035439	0.089916	0.979419	1729	2	-0.3674	0.67447	0.70171	0.998653	13397	1	-0.3674
DSE	4	0.035448	0.089937	0.979419	1730	2	-0.11512	0.7279	0.73931	0.998653	14114	1	-0.11512
TIGD1	4	0.035482	0.090001	0.979419	1731	3	-0.64685	0.77549	0.77779	0.998653	14841	1	-0.64685
TSHZ1	4	0.035499	0.090027	0.979419	1732	2	-0.36384	0.94708	0.94706	1	18043	0	-0.36384
HPGD	4	0.035511	0.090047	0.979419	1733	3	-0.37797	0.86065	0.86016	1	16428	0	-0.37797
CASP9	4	0.035549	0.090138	0.979419	1734	2	-0.40384	0.93119	0.93096	1	17716	0	-0.40384
PABPC1	4	0.035552	0.090145	0.979419	1735	3	-0.48075	0.81684	0.81642	0.998653	15623	0	-0.48075
LCT	4	0.035552	0.090145	0.979419	1736	3	-0.83357	0.97495	0.97491	1	18618	0	-0.83357
RBM11	4	0.035573	0.09018	0.979419	1737	3	-0.51937	0.91518	0.91497	1	17408	0	-0.51937
RSPH3	4	0.035632	0.090296	0.979419	1738	3	-0.41204	0.71893	0.73256	0.998653	13981	1	-0.41204
SOX8	4	0.035644	0.090322	0.979419	1739	3	-0.58784	0.6598	0.69225	0.998232	13227	1	-0.58784
MAGEB4	4	0.035676	0.090384	0.979419	1740	1	0.74737	0.017975	0.054576	0.979088	1048	3	0.74737
HNRNPH3	4	0.035676	0.090384	0.979419	1741	1	-0.15231	0.94724	0.94722	1	18049	0	-0.15231
PEX1	4	0.035703	0.090437	0.979419	1742	3	-1.044	0.87656	0.87612	1	16700	0	-1.044
SNPH	4	0.035707	0.090451	0.979419	1743	2	-0.44524	0.83902	0.83831	0.999094	16031	0	-0.44524
TDRD6	4	0.035774	0.090576	0.979419	1744	3	-0.58754	0.61287	0.66398	0.99704	12692	1	-0.58754
KRCC1	4	0.035774	0.090576	0.979419	1745	3	-0.54641	0.98604	0.98605	1	18818	0	-0.54641
SLC22A14	4	0.035777	0.090587	0.979419	1746	1	0.26777	0.11787	0.24636	0.990988	4729	3	0.26777
ZBTB7A	4	0.035777	0.090587	0.979419	1747	2	-0.38231	0.28969	0.42888	0.992206	8206	1	-0.38231
RASSF10	4	0.035799	0.090635	0.979419	1748	3	-0.68733	0.98655	0.98655	1	18828	0	-0.68733
KRTAP13-2	4	0.035803	0.090644	0.979419	1749	3	-0.36494	0.9735	0.97343	1	18592	0	-0.36494
RAB43	4	0.035825	0.090682	0.979419	1750	3	-0.62121	0.68415	0.70818	0.998653	13524	1	-0.62121
LILRB4	4	0.03583	0.09069	0.979419	1751	3	-0.63942	0.86239	0.86197	1	16458	0	-0.63942
HYAL3	4	0.035868	0.090771	0.979419	1752	3	-0.81771	0.89222	0.8919	1	16991	0	-0.81771
GYLTL1B	4	0.03598	0.091017	0.979419	1753	1	0.23652	0.22482	0.36101	0.990988	6928	2	0.23652
KRTAP4-3	4	0.03598	0.091017	0.979419	1754	2	-0.24882	0.4083	0.55371	0.992739	10619	1	-0.24882
CD101	4	0.035999	0.091054	0.979419	1755	3	-0.74003	0.023236	0.065856	0.979088	1268	1	-0.74003
TMEM139	4	0.036014	0.091078	0.979419	1756	2	-0.34021	0.54227	0.62564	0.995437	11971	1	-0.34021
HS3ST1	4	0.036046	0.091146	0.979419	1757	2	-0.24541	0.7731	0.77575	0.998653	14800	1	-0.24541
NIPAL1	4	0.036052	0.091155	0.979419	1758	3	-0.63704	0.35093	0.49329	0.992739	9469	1	-0.63704
HIST1H3C	4	0.036095	0.091243	0.979419	1759	2	-0.22081	0.22619	0.36245	0.990988	6956	2	-0.22081
HAP1	4	0.036115	0.091278	0.979419	1760	3	-0.62123	0.90847	0.9082	1	17275	0	-0.62123
LRRD1	4	0.036115	0.091278	0.979419	1761	3	-0.42799	0.97847	0.97851	1	18684	0	-0.42799
HSPA9	3	0.036119	0.089203	0.979419	1762	2	-1.4855	0.93268	0.93282	1	17752	0	-1.4855
TTC7B	4	0.036138	0.091322	0.979419	1763	2	-0.23417	0.24123	0.37814	0.990988	7271	1	-0.23417
EMG1	4	0.036157	0.091361	0.979419	1764	1	0.040178	0.26827	0.4064	0.992206	7809	2	0.040178
COL5A3	4	0.036224	0.091521	0.979419	1765	3	-0.58592	0.20393	0.33896	0.990988	6476	1	-0.58592
ERICH1	3	0.036252	0.089498	0.979419	1766	3	-0.48075	0.96375	0.96398	1	18398	0	-0.48075
MAGEA3	4	0.036258	0.091585	0.979419	1767	1	0.22517	0.72824	0.73957	0.998653	14120	1	0.22517
CYB5D1	4	0.036309	0.091693	0.979419	1768	2	-0.051544	0.29339	0.43271	0.992206	8284	2	-0.051544
GPR21	4	0.036316	0.091708	0.979419	1769	2	-0.32796	0.21752	0.35339	0.990988	6769	2	-0.32796
ACAD11	4	0.036316	0.091708	0.979419	1770	3	-0.83465	0.83994	0.83924	0.999094	16049	0	-0.83465
ANLN	4	0.036316	0.091708	0.979419	1771	3	-0.81352	0.50831	0.60906	0.995437	11641	1	-0.81352
ZBTB8A	4	0.036316	0.091708	0.979419	1772	2	-0.43946	0.33336	0.47468	0.992206	9095	2	-0.43946
TBC1D16	4	0.03641	0.0919	0.979419	1773	1	-0.16092	0.096706	0.20875	0.985332	3999	1	-0.16092
SCAP	4	0.036419	0.091915	0.979419	1774	3	-0.45338	0.96271	0.96264	1	18378	0	-0.45338
CEP128	4	0.036446	0.091983	0.979419	1775	3	-0.9802	0.86964	0.86922	1	16582	0	-0.9802
SLC10A6	4	0.036446	0.091985	0.979419	1776	2	-0.009742	0.16775	0.30083	0.990988	5751	2	-0.009742
RFPL4A	4	0.036461	0.092015	0.979419	1777	1	0.52796	0.016705	0.051812	0.979088	998	3	0.52796
SMEK2	4	0.036511	0.092126	0.979419	1778	3	-1.2739	0.75281	0.75888	0.998653	14468	1	-1.2739
RNF214	4	0.036518	0.092141	0.979419	1779	3	-0.58111	0.94148	0.9414	1	17937	0	-0.58111
ZNF263	4	0.036518	0.092141	0.979419	1780	3	-0.69858	0.35148	0.49384	0.992739	9476	1	-0.69858
LY6D	4	0.036544	0.092195	0.979419	1781	2	-0.63869	0.87375	0.87333	1	16653	0	-0.63869
ST3GAL1	4	0.036544	0.092195	0.979419	1782	2	-0.62312	0.66918	0.69827	0.998653	13343	1	-0.62312
PANK3	4	0.036544	0.092195	0.979419	1783	2	-0.76202	0.79671	0.79692	0.998653	15221	1	-0.76202
GNAZ	4	0.036544	0.092195	0.979419	1784	2	-0.34083	0.35846	0.50115	0.992739	9613	1	-0.34083
LRRC19	4	0.036544	0.092195	0.979419	1785	2	-0.57396	0.0021577	0.007768	0.970288	148	1	-0.57396
SMEK1	4	0.036612	0.092343	0.979419	1786	1	1.5402	0.01459	0.047187	0.979088	913	3	1.5402
HDAC10	4	0.036612	0.092343	0.979419	1787	3	-0.68985	0.94746	0.94743	1	18054	0	-0.68985
KBTBD12	4	0.036619	0.092359	0.979419	1788	3	-0.44718	0.29871	0.43825	0.992206	8400	1	-0.44718
GLRA2	4	0.036625	0.092367	0.979419	1789	2	-0.41108	0.77641	0.77858	0.998653	14856	1	-0.41108
F2RL1	4	0.03669	0.092499	0.979419	1790	3	-0.94697	0.94432	0.94423	1	17986	0	-0.94697
HLA-DQB1	4	0.036713	0.092534	0.979419	1791	3	-0.6717	0.06216	0.144	0.985332	2717	1	-0.6717
LRRC8E	4	0.036713	0.092534	0.979419	1792	3	-0.48079	0.55631	0.63288	0.995437	12103	1	-0.48079
TNRC6A	4	0.036739	0.092592	0.979419	1793	2	-0.20165	0.91184	0.91166	1	17349	0	-0.20165
GPATCH1	4	0.036739	0.092592	0.979419	1794	2	-0.59884	0.36274	0.50564	0.992739	9695	1	-0.59884
ZDHHC20	4	0.036815	0.092738	0.979419	1795	1	-0.046806	0.32103	0.46161	0.992206	8840	1	-0.046806
BAIAP2	4	0.036845	0.092797	0.979419	1796	3	-0.54771	0.96748	0.96742	1	18477	0	-0.54771
USP44	4	0.036845	0.092797	0.979419	1797	3	-0.4797	0.19426	0.32888	0.990988	6276	1	-0.4797
MED15	4	0.036865	0.092845	0.979419	1798	2	-0.61907	0.83393	0.83331	0.998936	15940	0	-0.61907
OSBPL10	4	0.03689	0.092902	0.979419	1799	3	-0.39905	0.73296	0.74322	0.998653	14185	1	-0.39905
OXGR1	4	0.036916	0.092954	0.979419	1800	3	-0.57771	0.75801	0.76303	0.998653	14548	1	-0.57771
ARID3B	4	0.036967	0.09306	0.979419	1801	1	0.21584	0.26358	0.40154	0.992206	7727	2	0.21584
CA6	4	0.036987	0.093092	0.979419	1802	3	-0.97484	0.69218	0.71362	0.998653	13629	1	-0.97484
RMND5A	4	0.036987	0.093092	0.979419	1803	3	-1.1318	0.9734	0.97334	1	18591	0	-1.1318
OTUB2	4	0.036987	0.093092	0.979419	1804	3	-0.74097	0.42053	0.56658	0.995437	10834	1	-0.74097
CACFD1	4	0.037006	0.093131	0.979419	1805	2	-0.58308	0.90807	0.90781	1	17266	0	-0.58308
MKLN1	4	0.037017	0.093154	0.979419	1806	1	0.1138	0.34699	0.48908	0.992206	9382	2	0.1138
MLH1	4	0.037093	0.093328	0.979419	1807	2	0.092367	0.031094	0.082184	0.985332	1574	2	0.092367
TAF5	4	0.037153	0.093449	0.979419	1808	3	-0.93031	0.57563	0.64316	0.995437	12319	1	-0.93031
KIF6	4	0.037153	0.093451	0.979419	1809	3	-0.92654	0.33889	0.48055	0.992206	9213	1	-0.92654
RALY	4	0.037153	0.093451	0.979419	1810	2	-0.87514	0.52302	0.61615	0.995437	11768	1	-0.87514
ZNF793	4	0.037153	0.093451	0.979419	1811	2	-0.38096	0.56719	0.63865	0.995437	12226	1	-0.38096
AKT1	4	0.037194	0.093539	0.979419	1812	2	-0.27977	0.63243	0.67547	0.998232	12907	1	-0.27977
CDY1B	4	0.037271	0.093698	0.979419	1813	3	-0.42644	0.18285	0.31684	0.990988	6052	1	-0.42644
TRIM64B	4	0.037274	0.093705	0.979419	1814	2	-0.4463	0.12848	0.25936	0.990988	4960	1	-0.4463
CTRB2	4	0.037296	0.093758	0.979419	1815	2	-0.52318	0.94432	0.94423	1	17988	0	-0.52318
ZNF776	4	0.037307	0.093784	0.979419	1816	2	-0.30609	0.5624	0.63616	0.995437	12172	1	-0.30609
GTF2F1	4	0.037313	0.093799	0.979419	1817	3	-0.59338	0.55573	0.63261	0.995437	12099	1	-0.59338
RHBDF1	4	0.037321	0.093812	0.979419	1818	2	-0.34752	0.60365	0.65872	0.996672	12596	1	-0.34752
IGFL2	4	0.037367	0.093897	0.979419	1819	2	-0.2854	0.31065	0.45081	0.992206	8636	2	-0.2854
GPR1	4	0.037371	0.093905	0.979419	1820	1	0.2106	0.14178	0.27347	0.990988	5216	2	0.2106
OR14I1	4	0.037405	0.093969	0.979419	1821	2	-0.30017	0.69542	0.71579	0.998653	13669	1	-0.30017
RCCD1	4	0.037427	0.094013	0.979419	1822	2	-0.70407	0.9353	0.93517	1	17807	0	-0.70407
BLM	4	0.037429	0.094017	0.979419	1823	3	-0.83489	0.49028	0.60064	0.995437	11460	1	-0.83489
ATP2B2	4	0.037447	0.094054	0.979419	1824	3	-0.56922	0.76185	0.76626	0.998653	14599	1	-0.56922
KIAA1755	4	0.037447	0.094054	0.979419	1825	2	-0.23486	0.91044	0.9102	1	17312	0	-0.23486
ZNF107	4	0.037471	0.09411	0.979419	1826	2	-0.31888	0.77756	0.77956	0.998653	14868	1	-0.31888
LACRT	4	0.03752	0.094204	0.979419	1827	3	-0.64298	0.87535	0.87491	1	16676	0	-0.64298
CPNE2	4	0.037523	0.094213	0.979419	1828	1	-0.066852	0.32358	0.46433	0.992206	8902	2	-0.066852
LRRC73	4	0.037564	0.094312	0.979419	1829	2	-0.8198	0.088045	0.19281	0.985332	3678	1	-0.8198
RBBP4	4	0.037564	0.094312	0.979419	1830	2	-0.45334	0.26264	0.40053	0.990988	7703	2	-0.45334
USP17L1	4	0.037564	0.094312	0.979419	1831	2	-0.82713	0.23472	0.3714	0.990988	7135	1	-0.82713
TRPC4AP	4	0.037573	0.094329	0.979419	1832	2	-0.26131	0.85278	0.8522	1	16282	0	-0.26131
ZNF479	4	0.037636	0.094443	0.979419	1833	3	-0.81503	0.60579	0.65989	0.996672	12610	1	-0.81503
RNASEH2A	4	0.037669	0.094512	0.979419	1834	3	-0.54292	0.016984	0.052434	0.979088	1010	1	-0.54292
PPM1B	4	0.037675	0.094525	0.979419	1835	1	0.18904	0.42445	0.5707	0.995437	10902	2	0.18904
TK2	4	0.037718	0.094612	0.979419	1836	2	-0.182	0.38248	0.52652	0.992739	10091	2	-0.182
FAM83G	4	0.037776	0.094728	0.979419	1837	2	-0.035333	0.38738	0.53162	0.992739	10190	2	-0.035333
ZC2HC1B	4	0.037776	0.094728	0.979419	1838	1	0.10371	0.29133	0.4306	0.992206	8234	2	0.10371
SPATA21	4	0.037776	0.094728	0.979419	1839	1	-0.15048	0.94115	0.94108	1	17932	0	-0.15048
CENPM	3	0.037797	0.091739	0.979419	1840	1	-0.19029	0.76122	0.76157	0.998653	14593	0	-0.19029
SESN1	4	0.037801	0.094791	0.979419	1841	3	-0.49153	0.67394	0.70137	0.998653	13388	1	-0.49153
COX7A2L	4	0.037834	0.094856	0.979419	1842	3	-0.60753	0.95545	0.95536	1	18213	0	-0.60753
XPO4	4	0.03792	0.095042	0.979419	1843	3	-0.49555	0.93253	0.93231	1	17748	0	-0.49555
LAMA1	3	0.03795	0.091969	0.979419	1844	2	-0.99681	0.48571	0.53016	0.992739	11424	1	-0.99681
CAMK2N1	4	0.037953	0.095114	0.979419	1845	2	0.13641	0.1949	0.32955	0.990988	6289	2	0.13641
MUM1	4	0.037953	0.095114	0.979419	1846	2	-0.019094	0.73232	0.74272	0.998653	14177	1	-0.019094
CCDC59	4	0.03796	0.095137	0.979419	1847	2	-0.53453	0.32058	0.46117	0.992206	8833	1	-0.53453
MPZL2	4	0.03796	0.095137	0.979419	1848	2	-0.81467	0.88038	0.87991	1	16762	0	-0.81467
GPX1	4	0.038054	0.095339	0.979419	1849	2	-0.36242	0.57059	0.64043	0.995437	12260	1	-0.36242
ITK	4	0.038058	0.095348	0.979419	1850	3	-0.67363	0.98745	0.98748	1	18843	0	-0.67363
RFX1	4	0.038104	0.095438	0.979419	1851	2	-0.12739	0.21752	0.35339	0.990988	6766	2	-0.12739
IPMK	4	0.038159	0.095544	0.979419	1852	2	-0.15078	0.31521	0.4556	0.992206	8731	2	-0.15078
USP5	4	0.038194	0.095616	0.979419	1853	3	-0.48216	0.95282	0.9527	1	18168	0	-0.48216
S100A6	4	0.038218	0.095669	0.979419	1854	3	-0.33481	0.74452	0.75213	0.998653	14349	1	-0.33481
C1orf110	4	0.038231	0.095684	0.979419	1855	2	-0.20197	0.01395	0.045729	0.979088	879	1	-0.20197
C22orf23	4	0.038252	0.095725	0.979419	1856	3	-0.6996	0.61527	0.66536	0.99704	12724	1	-0.6996
FBXO15	4	0.038274	0.095771	0.979419	1857	3	-0.57918	0.98658	0.98657	1	18829	0	-0.57918
HIST1H1E	4	0.038281	0.095789	0.979419	1858	2	-0.12129	0.62419	0.67064	0.997468	12826	1	-0.12129
ARHGEF37	4	0.038286	0.095801	0.979419	1859	2	-0.43818	0.070931	0.16087	0.985332	3068	2	-0.43818
CENPJ	4	0.038342	0.095912	0.979419	1860	3	-0.70995	0.52647	0.61783	0.995437	11811	1	-0.70995
NCAPH	4	0.038357	0.095954	0.979419	1861	3	-0.53833	0.68966	0.71188	0.998653	13586	1	-0.53833
SHISA7	4	0.038397	0.096035	0.979419	1862	3	-0.82762	0.98212	0.98214	1	18747	0	-0.82762
PRRG1	4	0.038419	0.09609	0.979419	1863	2	-0.19754	0.20125	0.33618	0.990988	6414	1	-0.19754
KIF18B	4	0.038433	0.096117	0.979419	1864	1	-0.27057	0.59255	0.65249	0.996672	12483	1	-0.27057
TAOK3	4	0.038469	0.096191	0.979419	1865	3	-0.85394	0.33188	0.47315	0.992206	9061	1	-0.85394
LECT1	4	0.038469	0.096191	0.979419	1866	2	-0.50139	0.65463	0.68892	0.998232	13160	1	-0.50139
BRI3	4	0.038552	0.096348	0.979419	1867	2	-0.35064	0.7326	0.74294	0.998653	14179	1	-0.35064
BZRAP1	4	0.038552	0.096348	0.979419	1868	2	-0.30645	0.37193	0.51533	0.992739	9878	2	-0.30645
CFC1	4	0.038559	0.096359	0.979419	1869	1	0.037887	0.22012	0.35613	0.990988	6833	2	0.037887
TMTC4	4	0.038559	0.096359	0.979419	1870	2	-0.38774	0.3426	0.4845	0.992206	9287	1	-0.38774
TLL1	4	0.038614	0.096472	0.979419	1871	3	-0.38246	0.8812	0.88073	1	16780	0	-0.38246
RBM4B	4	0.038625	0.096494	0.979419	1872	2	-0.32129	0.20354	0.33856	0.990988	6469	2	-0.32129
WNT9A	4	0.038635	0.09651	0.979419	1873	3	-0.53961	0.6337	0.67622	0.998232	12921	1	-0.53961
C15orf38-AP3S2	4	0.038691	0.096634	0.979419	1874	3	-0.84784	0.629	0.67345	0.998232	12868	1	-0.84784
FBLN2	4	0.038691	0.096634	0.979419	1875	3	-0.69448	0.96686	0.96681	1	18468	0	-0.69448
SOX5	4	0.038691	0.096634	0.979419	1876	3	-0.62367	0.58968	0.65086	0.996559	12461	1	-0.62367
TBC1D28	4	0.038753	0.096753	0.979419	1877	3	-0.894	0.94953	0.94948	1	18094	0	-0.894
ILVBL	4	0.038797	0.096839	0.979419	1878	3	-0.56172	0.83053	0.82991	0.998697	15879	0	-0.56172
NUDT19	4	0.038819	0.096881	0.979419	1879	2	-0.67027	0.59811	0.65555	0.996672	12536	1	-0.67027
FBXL5	4	0.038837	0.096915	0.979419	1880	3	-0.60234	0.96991	0.96985	1	18528	0	-0.60234
SLC4A10	4	0.038887	0.097012	0.979419	1881	2	0.19343	0.031236	0.082484	0.985332	1576	2	0.19343
PKM	4	0.038893	0.097025	0.979419	1882	3	-0.97778	0.93391	0.93375	1	17775	0	-0.97778
CDC40	4	0.038893	0.097025	0.979419	1883	3	-1.0939	0.75936	0.76413	0.998653	14562	1	-1.0939
USP39	4	0.038893	0.097025	0.979419	1884	3	-0.73838	0.47294	0.59264	0.995437	11324	1	-0.73838
ZNF618	4	0.038893	0.097025	0.979419	1885	3	-1.1545	0.8302	0.82956	0.998697	15872	0	-1.1545
SRSF1	4	0.038893	0.097025	0.979419	1886	3	-0.92036	0.75024	0.75675	0.998653	14448	1	-0.92036
BGN	4	0.038914	0.097079	0.979419	1887	2	-0.13161	0.24936	0.38666	0.990988	7429	2	-0.13161
C6orf25	4	0.038938	0.097132	0.979419	1888	2	-0.17743	0.60913	0.66175	0.996672	12653	1	-0.17743
GPX6	4	0.03903	0.097316	0.979419	1889	3	-0.51034	0.76468	0.7686	0.998653	14645	1	-0.51034
LTB4R2	4	0.039121	0.097495	0.979419	1890	3	-0.40081	0.25401	0.39161	0.990988	7542	1	-0.40081
SLC45A1	4	0.03914	0.097532	0.979419	1891	1	0.054612	0.28454	0.42347	0.992206	8106	1	0.054612
SLFN12L	4	0.039216	0.097678	0.979419	1892	1	-0.1173	0.040124	0.10068	0.985332	1907	2	-0.1173
IGIP	4	0.039216	0.097678	0.979419	1893	2	-0.33414	0.34632	0.48839	0.992206	9364	2	-0.33414
RAPGEFL1	4	0.039218	0.097684	0.979419	1894	3	-0.80983	0.89793	0.89766	1	17088	0	-0.80983
TMEM218	4	0.039232	0.097709	0.979419	1895	2	-0.55755	0.8142	0.81381	0.998653	15569	0	-0.55755
FAM172A	4	0.039232	0.097709	0.979419	1896	2	-0.63571	0.85832	0.85785	1	16377	0	-0.63571
TATDN3	4	0.039286	0.097826	0.979419	1897	3	-0.54289	0.95171	0.9516	1	18146	0	-0.54289
USP14	4	0.039324	0.097902	0.979419	1898	3	-0.43167	0.4564	0.58521	0.995437	11175	1	-0.43167
LIFR	4	0.039392	0.098029	0.979419	1899	2	-0.23215	0.93129	0.93107	1	17719	0	-0.23215
ERN1	3	0.039396	0.094037	0.979419	1900	2	-0.6737	0.83769	0.83774	0.999094	16007	0	-0.6737
GDF9	4	0.039412	0.098077	0.979419	1901	3	-0.64009	0.86871	0.86828	1	16570	0	-0.64009
VPS72	4	0.039412	0.098077	0.979419	1902	3	-0.92836	0.67552	0.7024	0.998653	13413	1	-0.92836
ATP10A	4	0.03944	0.098126	0.979419	1903	2	-0.52096	0.35669	0.49923	0.992739	9574	2	-0.52096
RTN4	4	0.039481	0.098218	0.979419	1904	3	-0.69287	0.89689	0.89658	1	17068	0	-0.69287
GNLY	4	0.039493	0.098241	0.979419	1905	2	-0.33327	0.72907	0.74021	0.998653	14132	1	-0.33327
LRRC32	4	0.039534	0.09832	0.979419	1906	3	-0.49195	0.987	0.98703	1	18835	0	-0.49195
TAS2R50	4	0.039552	0.098355	0.979419	1907	2	-0.296	0.52108	0.61521	0.995437	11750	1	-0.296
EZR	4	0.039566	0.098387	0.979419	1908	3	-0.66402	0.13132	0.26234	0.990988	5018	1	-0.66402
CD1D	4	0.039566	0.098387	0.979419	1909	3	-0.61485	0.89153	0.89123	1	16977	0	-0.61485
CPT2	4	0.039608	0.098481	0.979419	1910	2	0.028153	0.10554	0.22463	0.985349	4321	2	0.028153
ZMYM1	4	0.039619	0.098509	0.979419	1911	3	-0.65629	0.93293	0.93273	1	17758	0	-0.65629
RAB25	4	0.03962	0.098509	0.979419	1912	3	-0.64536	0.2452	0.38228	0.990988	7348	1	-0.64536
TMPRSS2	4	0.03962	0.098509	0.979419	1913	2	-0.031949	0.3632	0.5061	0.992739	9704	2	-0.031949
STAM	4	0.039664	0.098606	0.979419	1914	2	-0.46322	0.63136	0.67483	0.998232	12897	1	-0.46322
NUDT16L1	4	0.039695	0.098658	0.979419	1915	1	0.06895	0.34514	0.48718	0.992206	9341	2	0.06895
PYCARD	4	0.039701	0.09867	0.979419	1916	3	-0.71965	0.1183	0.24709	0.990988	4744	1	-0.71965
STAG1	4	0.039701	0.09867	0.979419	1917	3	-0.74007	0.98386	0.98385	1	18775	0	-0.74007
P2RX5	4	0.039771	0.098823	0.979419	1918	2	-0.44395	0.7977	0.79787	0.998653	15238	1	-0.44395
ZNF597	4	0.039771	0.098823	0.979419	1919	2	-0.14251	0.73957	0.74824	0.998653	14275	1	-0.14251
XAGE1B	4	0.039847	0.098967	0.979419	1920	2	-0.24184	0.84395	0.84327	0.999094	16125	0	-0.24184
CDKN2AIPNL	4	0.039906	0.099099	0.979419	1921	2	-0.49097	0.38342	0.52748	0.992739	10114	1	-0.49097
GPR87	4	0.039922	0.099126	0.979419	1922	1	0.2642	0.10489	0.22346	0.985349	4298	3	0.2642
BPGM	4	0.039922	0.099126	0.979419	1923	2	-0.37446	0.88235	0.8819	1	16801	0	-0.37446
GATS	4	0.04003	0.099348	0.979419	1924	3	-0.70557	0.79671	0.79692	0.998653	15229	1	-0.70557
ADH5	4	0.04003	0.099348	0.979419	1925	3	-0.94699	0.97123	0.9712	1	18553	0	-0.94699
EIF4G2	4	0.04003	0.099348	0.979419	1926	3	-0.9277	0.72539	0.73741	0.998653	14078	1	-0.9277
TMEM38B	4	0.04003	0.099348	0.979419	1927	3	-0.79099	0.065577	0.1506	0.985332	2857	1	-0.79099
ARHGAP11B	4	0.04003	0.099348	0.979419	1928	3	-0.7711	0.90947	0.90923	1	17291	0	-0.7711
TOPBP1	4	0.040047	0.099379	0.979419	1929	2	-0.9264	0.73614	0.74559	0.998653	14233	1	-0.9264
MET	4	0.040047	0.099379	0.979419	1930	2	-0.59144	0.9701	0.97005	1	18533	0	-0.59144
DDX10	4	0.040047	0.099379	0.979419	1931	2	-0.91935	0.84067	0.83996	0.999094	16065	0	-0.91935
ZNF22	4	0.040047	0.099379	0.979419	1932	2	-0.76202	0.83918	0.83849	0.999094	16035	0	-0.76202
SOCS3	4	0.040049	0.099383	0.979419	1933	2	-0.20521	0.88024	0.87976	1	16760	0	-0.20521
MAGEB3	4	0.040149	0.099592	0.979419	1934	2	-0.51386	0.57407	0.6423	0.995437	12304	1	-0.51386
ZNF844	4	0.040149	0.099592	0.979419	1935	2	-0.43831	0.89368	0.89336	1	17013	0	-0.43831
AP1B1	4	0.040198	0.099685	0.979419	1936	3	-0.6418	0.56884	0.63954	0.995437	12244	1	-0.6418
OLIG1	4	0.040301	0.099899	0.979419	1937	1	0.23458	0.35538	0.49786	0.992739	9550	2	0.23458
VAPB	4	0.040307	0.099909	0.979419	1938	2	-0.68241	0.026019	0.07171	0.985332	1384	1	-0.68241
SLC41A2	4	0.040402	0.10011	0.979419	1939	1	0.13796	0.14974	0.28188	0.990988	5384	1	0.13796
CP	4	0.040436	0.10018	0.979419	1940	3	-0.45853	0.91645	0.91624	1	17433	0	-0.45853
SERPINB12	4	0.040449	0.10021	0.979419	1941	2	-0.48945	0.89238	0.89205	1	16993	0	-0.48945
ELAVL3	4	0.040452	0.10021	0.979419	1942	2	-0.23005	0.76775	0.77119	0.998653	14705	1	-0.23005
SLC39A10	4	0.040503	0.10031	0.979419	1943	3	-0.89793	0.52217	0.61574	0.995437	11761	1	-0.89793
PSMD12	4	0.040539	0.10039	0.979419	1944	2	-0.25076	0.019575	0.058056	0.979088	1111	2	-0.25076
KRT33A	4	0.040539	0.10039	0.979419	1945	3	-0.92228	0.98401	0.98401	1	18782	0	-0.92228
KRTAP5-11	4	0.040553	0.10042	0.979419	1946	1	0.4923	0.13008	0.26103	0.990988	4988	2	0.4923
ACY1	4	0.040618	0.10056	0.979419	1947	3	-0.62734	0.55675	0.63312	0.995437	12109	1	-0.62734
GCK	4	0.040618	0.10056	0.979419	1948	3	-0.52172	0.98465	0.98466	1	18798	0	-0.52172
LPGAT1	4	0.040647	0.10062	0.979419	1949	2	-0.23308	0.047169	0.11467	0.985332	2164	2	-0.23308
CNOT6L	4	0.040647	0.10062	0.979419	1950	3	-0.56633	0.78037	0.78202	0.998653	14914	1	-0.56633
CYTIP	4	0.040654	0.10062	0.979419	1951	3	-0.43606	0.061167	0.14208	0.985332	2679	1	-0.43606
EFHD2	4	0.040686	0.10068	0.979419	1952	3	-0.64072	0.87561	0.87517	1	16680	0	-0.64072
C19orf68	4	0.040704	0.10071	0.979419	1953	1	0.27892	0.26375	0.40172	0.992206	7728	2	0.27892
CCDC124	4	0.040727	0.10075	0.979419	1954	3	-0.54746	0.12206	0.25251	0.990988	4839	1	-0.54746
PIGX	4	0.040785	0.10087	0.979419	1955	3	-0.5465	0.90071	0.90034	1	17134	0	-0.5465
FAM21C	4	0.040785	0.10087	0.979419	1956	3	-0.62025	0.96387	0.96383	1	18403	0	-0.62025
RAI14	4	0.040795	0.10089	0.979419	1957	2	-0.12868	0.088523	0.19374	0.985332	3706	2	-0.12868
LIX1L	4	0.040831	0.10095	0.979419	1958	2	-0.41226	0.91029	0.91005	1	17307	0	-0.41226
NCCRP1	4	0.040831	0.10095	0.979419	1959	2	-0.30616	0.064364	0.14828	0.985332	2810	1	-0.30616
SCLY	4	0.040881	0.10106	0.979419	1960	3	-0.50586	0.89327	0.89294	1	17006	0	-0.50586
ADH4	4	0.040957	0.10122	0.979419	1961	1	0.98726	0.022203	0.063643	0.979088	1222	3	0.98726
DUPD1	4	0.040957	0.10122	0.979419	1962	2	-0.35351	0.88545	0.88506	1	16865	0	-0.35351
SLC2A9	4	0.040957	0.10122	0.979419	1963	3	-0.81137	0.95874	0.9587	1	18290	0	-0.81137
OTOL1	4	0.040966	0.10124	0.979419	1964	2	-0.32623	0.37228	0.51569	0.992739	9886	2	-0.32623
RGSL1	4	0.041006	0.10132	0.979419	1965	3	-0.47797	0.44176	0.57873	0.995437	11047	1	-0.47797
CCDC43	4	0.041063	0.10143	0.979419	1966	3	-0.92937	0.65746	0.69076	0.998232	13191	1	-0.92937
PCDH9	4	0.041087	0.10148	0.979419	1967	3	-0.53669	0.96454	0.96451	1	18417	0	-0.53669
OR1L1	4	0.041087	0.10148	0.979419	1968	3	-0.7394	0.92249	0.92233	1	17557	0	-0.7394
TMEM11	4	0.041087	0.10148	0.979419	1969	3	-0.51402	0.73136	0.74196	0.998653	14168	1	-0.51402
C16orf90	4	0.041108	0.10153	0.979419	1970	2	0.80705	0.0044115	0.015489	0.970288	289	2	0.80705
TRH	4	0.041209	0.10172	0.979419	1971	2	-0.17865	0.96612	0.96606	1	18454	0	-0.17865
CLSTN3	4	0.041234	0.10178	0.979419	1972	3	-0.92613	0.70188	0.72026	0.998653	13754	1	-0.92613
IRF1	4	0.041284	0.10187	0.979419	1973	2	-0.88262	0.15013	0.28228	0.990988	5393	1	-0.88262
PABPC4L	4	0.04136	0.10204	0.979419	1974	2	-0.28933	0.92662	0.92642	1	17624	0	-0.28933
PI16	4	0.041383	0.10208	0.979419	1975	2	-0.12606	0.16053	0.29323	0.990988	5616	2	-0.12606
KLK8	4	0.041436	0.10219	0.979419	1976	2	-0.1207	0.78555	0.78666	0.998653	15010	1	-0.1207
SMOC2	4	0.041492	0.10231	0.979419	1977	3	-0.46661	0.96608	0.96601	1	18453	0	-0.46661
OR6B1	4	0.041492	0.10231	0.979419	1978	2	-0.55053	0.25167	0.38904	0.990988	7482	2	-0.55053
HAUS1	4	0.041492	0.10231	0.979419	1979	3	-1.1472	0.81684	0.81642	0.998653	15616	0	-1.1472
IER5	4	0.041492	0.10231	0.979419	1980	2	-0.65616	0.18907	0.32335	0.990988	6186	2	-0.65616
SMOX	4	0.041492	0.10231	0.979419	1981	3	-1.1319	0.57207	0.64122	0.995437	12279	1	-1.1319
MUC17	4	0.041562	0.10244	0.979419	1982	2	-0.33614	0.35478	0.49727	0.992739	9538	2	-0.33614
CBLL1	4	0.041637	0.1026	0.979419	1983	1	0.031707	0.70645	0.72352	0.998653	13814	1	0.031707
TICAM2	4	0.041669	0.10266	0.979419	1984	2	-0.33195	0.46943	0.59103	0.995437	11286	1	-0.33195
TBC1D3H	4	0.041701	0.10272	0.979419	1985	3	-1.1043	0.14521	0.27715	0.990988	5283	1	-1.1043
PPP2R1A	4	0.041701	0.10272	0.979419	1986	3	-0.89919	0.95208	0.95198	1	18153	0	-0.89919
FRMD8	4	0.041701	0.10272	0.979419	1987	3	-0.78986	0.89817	0.89789	1	17092	0	-0.78986
XPC	4	0.041701	0.10272	0.979419	1988	3	-0.92482	0.98198	0.98201	1	18742	0	-0.92482
TTI1	4	0.041701	0.10272	0.979419	1989	3	-0.87581	0.67816	0.70413	0.998653	13440	1	-0.87581
STX18	4	0.041701	0.10272	0.979419	1990	3	-0.63894	0.56622	0.63816	0.995437	12215	1	-0.63894
UQCRQ	4	0.041701	0.10272	0.979419	1991	3	-0.73919	0.93346	0.93328	1	17765	0	-0.73919
HIST1H3B	4	0.041701	0.10272	0.979419	1992	3	-0.73476	0.69059	0.71255	0.998653	13603	1	-0.73476
MYEOV2	4	0.041701	0.10272	0.979419	1993	3	-0.75448	0.8345	0.83391	0.998936	15950	0	-0.75448
CRAMP1L	4	0.041701	0.10272	0.979419	1994	3	-1.9246	0.81323	0.81284	0.998653	15548	1	-1.9246
SKA2	4	0.041701	0.10272	0.979419	1995	3	-0.70318	0.95361	0.9535	1	18180	0	-0.70318
SLC47A1	4	0.041701	0.10272	0.979419	1996	3	-0.54849	0.55058	0.62993	0.995437	12054	1	-0.54849
RPL37	4	0.041701	0.10272	0.979419	1997	3	-0.73919	0.47294	0.59264	0.995437	11307	1	-0.73919
FAM71F1	4	0.041704	0.10273	0.979419	1998	2	-0.26397	0.84246	0.84176	0.999094	16095	0	-0.26397
TRIP6	4	0.041763	0.10286	0.979419	1999	2	-0.42329	0.75234	0.7585	0.998653	14460	1	-0.42329
[truncated: 17,114 more rows]
