# Supplementary material for: CRISPR knockout genome-wide screens identify the HELQ-RAD52 axis in regulating the repair of cisplatin-induced single-stranded DNA gaps
Source: Nucleic Acids Res. 2024 Nov 12;52(22):13832–48. doi: 10.1093/nar/gkae998 (PMC11662931; doi:10.1093/nar/gkae998)
Supplement: gkae998_Supplemental_Files [file gkae998_supplemental_files.zip › Supplementary Table S4.xls]

## Sheet: U2OSPPOENTCIS.gene_summary
Supplementary Table S4: MAGeCK analyses of the CRISPR screens identifying genes whose loss confers increased sensitivity to cisplatin in U2OS PRIMPOL-overexpressing cells.
id	num	neg|score	neg|p-value	neg|fdr	neg|rank	neg|goodsgrna	neg|lfc	pos|score	pos|p-value	pos|fdr	pos|rank	pos|goodsgrna	pos|lfc
KYNU	4	1.00E-06	2.85E-06	0.054455	1	3	-2.3917	0.8512	0.85063	0.997563	16283	0	-2.3917
C15orf48	4	7.21E-06	2.05E-05	0.195545	2	2	-0.75568	0.25012	0.38306	0.994732	7339	1	-0.75568
ENPP3	4	2.47E-05	8.88E-05	0.434406	3	3	-1.4764	0.34727	0.48765	0.997068	9306	1	-1.4764
LHX9	4	2.60E-05	9.09E-05	0.434406	4	1	-0.072573	0.65204	0.67996	0.997068	12921	1	-0.072573
LTBP2	4	3.72E-05	0.00013287	0.507921	5	3	-1.5051	0.76939	0.77048	0.997068	14674	1	-1.5051
GDI1	4	5.71E-05	0.00021006	0.669142	6	4	-1.111	0.99994	0.99994	0.999945	19113	0	-1.111
ATXN7	4	7.79E-05	0.00029812	0.678218	7	1	-0.086321	0.64918	0.67816	0.997068	12888	1	-0.086321
RNF17	4	9.88E-05	0.00037686	0.678218	8	2	-0.99137	0.22437	0.35542	0.994732	6800	1	-0.99137
SP1	4	0.00010592	0.00040484	0.678218	9	4	-1.7529	0.99943	0.99945	0.999942	19095	0	-1.7529
SEMA4D	4	0.00011081	0.00041986	0.678218	10	4	-1.3786	0.99989	0.99989	0.999942	19112	0	-1.3786
CELA3B	4	0.00011505	0.0004411	0.678218	11	4	-0.97296	0.99988	0.99989	0.999942	19111	0	-0.97296
ANKDD1B	4	0.00012981	0.00050197	0.678218	12	2	-0.33798	0.80966	0.80925	0.997068	15473	0	-0.33798
AGTR2	4	0.0001362	0.00052813	0.678218	13	3	-1.0057	0.87145	0.87106	0.999796	16646	0	-1.0057
ROS1	4	0.00013855	0.00053227	0.678218	14	4	-1.4993	0.99778	0.99779	0.999942	19061	0	-1.4993
TM4SF18	4	0.00013855	0.00053227	0.678218	15	3	-1.5254	0.96312	0.96305	0.999796	18381	0	-1.5254
THNSL2	4	0.00015859	0.00060997	0.714327	16	4	-0.86428	0.99984	0.99985	0.999942	19110	0	-0.86428
GUCY1B3	4	0.00016591	0.00063536	0.714327	17	2	-0.54118	0.66232	0.68688	0.997068	13037	1	-0.54118
NUAK1	4	0.00018173	0.0006913	0.714695	18	1	-0.0088528	0.23284	0.36457	0.994732	6982	1	-0.0088528
ZPLD1	4	0.00018686	0.00071047	0.714695	19	4	-0.94344	0.99464	0.99469	0.999942	19005	0	-0.94344
SPDL1	4	0.00024116	0.00089903	0.744793	20	4	-1.5212	0.99976	0.99976	0.999942	19109	0	-1.5212
CYB5A	4	0.00025329	0.00093944	0.744793	21	4	-0.85767	0.99975	0.99974	0.999942	19108	0	-0.85767
MIA2	4	0.0002746	0.0010239	0.744793	22	3	-1.3323	0.14454	0.26893	0.991649	5168	1	-1.3323
SYT10	4	0.0002792	0.0010353	0.744793	23	4	-0.9148	0.99972	0.99972	0.999942	19107	0	-0.9148
HEATR5B	4	0.00028089	0.0010384	0.744793	24	4	-1.1343	0.99972	0.99972	0.999942	19106	0	-1.1343
ZNF107	4	0.00028557	0.0010581	0.744793	26	2	-0.32438	0.40052	0.54521	0.997068	10332	1	-0.32438
TFEB	4	0.00029093	0.0010777	0.744793	27	4	-1.2324	0.99971	0.99971	0.999942	19105	0	-1.2324
LEMD2	4	0.0002948	0.0010954	0.744793	28	3	-1.4174	0.13137	0.2545	0.990467	4878	1	-1.4174
ZNF81	4	0.00030187	0.0011166	0.744793	29	2	-1.0168	0.052421	0.12412	0.965762	2432	1	-1.0168
OR52E4	4	0.00030693	0.0011301	0.744793	30	4	-1.1052	0.99969	0.9997	0.999942	19104	0	-1.1052
IFNA2	4	0.00033039	0.001215	0.754177	31	4	-0.83685	0.99967	0.99968	0.999942	19103	0	-0.83685
TMEM192	4	0.00033748	0.0012414	0.754177	32	2	-0.43626	0.19711	0.32596	0.994732	6205	1	-0.43626
SNRPN	4	0.00034312	0.0012627	0.754177	33	3	-0.8147	0.40792	0.54925	0.997068	10409	1	-0.8147
MATN2	4	0.00038939	0.001429	0.815512	34	2	-0.22937	0.67064	0.69265	0.997068	13149	1	-0.22937
MYBPC2	4	0.00041982	0.0015383	0.815512	35	4	-1.2606	0.99958	0.99959	0.999942	19102	0	-1.2606
MRPS9	4	0.0004413	0.0016149	0.815512	36	3	-0.57254	0.29781	0.43425	0.995667	8300	1	-0.57254
FBXO3	4	0.00045362	0.0016631	0.815512	37	4	-1.1691	0.99955	0.99957	0.999942	19101	0	-1.1691
PDLIM4	4	0.00048462	0.0017843	0.815512	38	3	-1.138	0.81869	0.81822	0.997068	15652	0	-1.138
ITGB8	4	0.00049321	0.0018154	0.815512	39	1	0.37611	0.35986	0.50121	0.997068	9541	2	0.37611
EIF3H	4	0.0004968	0.0018268	0.815512	40	4	-1.1062	0.9995	0.99952	0.999942	19100	0	-1.1062
AP5Z1	4	0.0005128	0.0018869	0.815512	41	4	-1.0777	0.99949	0.9995	0.999942	19099	0	-1.0777
GEMIN5	4	0.0005167	0.0019004	0.815512	42	4	-1.4735	0.99948	0.9995	0.999942	19098	0	-1.4735
POLR2C	4	0.0005167	0.0019004	0.815512	43	4	-1.4082	0.99948	0.9995	0.999942	19097	0	-1.4082
TMEM240	4	0.00052344	0.0019201	0.815512	44	3	-1.3744	0.94929	0.94924	0.999796	18102	0	-1.3744
SEC22C	4	0.00054512	0.0019905	0.827056	45	3	-0.71721	0.92486	0.92467	0.999796	17616	0	-0.71721
CTSC	3	0.00056373	0.001631	0.815512	46	3	-0.98632	0.99944	0.99945	0.999942	19096	0	-0.98632
CERS6	4	0.00059702	0.0021884	0.872996	47	2	-0.47157	0.80172	0.80131	0.997068	15299	0	-0.47157
ACAA2	4	0.00064892	0.0023795	0.872996	48	1	0.47165	0.13145	0.25459	0.990467	4883	2	0.47165
FAM127C	4	0.00068134	0.0025013	0.872996	49	4	-1.0172	0.99932	0.99933	0.999942	19094	0	-1.0172
TCEB1	4	0.00070048	0.0025702	0.872996	50	4	-1.0842	0.9993	0.99931	0.999942	19093	0	-1.0842
STARD3NL	4	0.00070082	0.0025707	0.872996	51	3	-0.93279	0.54006	0.61335	0.997068	11619	1	-0.93279
CLCA4	4	0.00070562	0.0025919	0.872996	52	2	-0.38756	0.086827	0.19016	0.978683	3695	2	-0.38756
TADA1	4	0.00071421	0.0026184	0.872996	53	3	-1.0589	0.63148	0.66678	0.997068	12690	1	-1.0589
FBXO9	4	0.0007238	0.0026505	0.872996	54	4	-1.0853	0.99928	0.99928	0.999942	19092	0	-1.0853
BMPR1B	4	0.0007393	0.0027106	0.872996	55	2	-0.7242	0.95749	0.95746	0.999796	18266	0	-0.7242
EPHX1	4	0.00074651	0.0027308	0.872996	56	4	-0.89917	0.99925	0.99925	0.999942	19091	0	-0.89917
DRC7	4	0.00074945	0.0027396	0.872996	57	4	-1.4428	0.99925	0.99925	0.999942	19090	0	-1.4428
FAM169A	4	0.00075272	0.002753	0.872996	58	2	-0.51379	0.41429	0.55207	0.997068	10465	1	-0.51379
RBMY1E	4	0.00076283	0.0027872	0.872996	59	4	-0.82586	0.99924	0.99924	0.999942	19089	0	-0.82586
USP29	4	0.00077977	0.002852	0.872996	60	4	-1.0945	0.99922	0.99921	0.999942	19088	0	-1.0945
C11orf45	4	0.00080462	0.0029442	0.872996	61	2	-0.24459	0.68087	0.69982	0.997068	13306	1	-0.24459
PBOV1	4	0.0008105	0.0029628	0.872996	62	4	-1.0795	0.99919	0.99918	0.999942	19087	0	-1.0795
GRM3	4	0.0008323	0.0030369	0.872996	63	2	-0.8188	0.97222	0.97218	0.999796	18573	0	-0.8188
C1orf112	4	0.00085099	0.0031037	0.872996	64	3	-1.1554	0.83415	0.83354	0.997068	15949	0	-1.1554
TPGS2	4	0.00085651	0.003125	0.872996	65	2	-0.51921	0.14394	0.26827	0.991388	5149	1	-0.51921
NEUROD6	4	0.00086419	0.0031561	0.872996	66	3	-0.88882	0.96081	0.96073	0.999796	18337	0	-0.88882
SPINK1	4	0.00089668	0.0032729	0.872996	67	2	-0.65554	0.62781	0.6645	0.997068	12638	1	-0.65554
COMMD6	4	0.00090369	0.0032996	0.872996	68	4	-0.75959	0.9991	0.99909	0.999942	19086	0	-0.75959
OR10W1	4	0.0009084	0.0033115	0.872996	69	3	-1.0571	0.89831	0.89801	0.999796	17121	0	-1.0571
DUOXA2	4	0.00091208	0.0033265	0.872996	70	3	-1.3868	0.50326	0.5943	0.997068	11257	1	-1.3868
IL3	4	0.00094795	0.0034581	0.872996	71	2	-0.31119	0.38224	0.52545	0.997068	9985	2	-0.31119
CT45A3	4	0.00096029	0.0035016	0.872996	72	1	-0.13341	0.0071208	0.024435	0.945555	482	1	-0.13341
TNFAIP1	4	0.00097021	0.0035306	0.872996	73	3	-1.374	0.80342	0.80301	0.997068	15332	0	-1.374
REEP1	4	0.00099419	0.0036083	0.872996	74	4	-0.87199	0.99901	0.99899	0.999942	19085	0	-0.87199
CEACAM20	4	0.0010122	0.0036741	0.872996	75	2	-0.42696	0.87166	0.87128	0.999796	16651	0	-0.42696
MRPS25	4	0.0010229	0.0037052	0.872996	76	3	-1.544	0.94066	0.94059	0.999796	17918	0	-1.544
MAP2	4	0.0010599	0.0038461	0.872996	77	4	-0.79152	0.99894	0.99893	0.999942	19084	0	-0.79152
C1orf168	4	0.0010641	0.0038611	0.872996	78	3	-0.52064	0.41739	0.55351	0.997068	10496	1	-0.52064
ADNP2	4	0.0010801	0.0039196	0.872996	79	4	-0.93211	0.99892	0.99891	0.999942	19083	0	-0.93211
YIF1B	4	0.001116	0.0040517	0.872996	80	2	-0.35323	0.34921	0.48972	0.997068	9337	1	-0.35323
LRMP	4	0.0011184	0.0040616	0.872996	81	4	-0.91218	0.99888	0.99887	0.999942	19082	0	-0.91218
NPC1L1	4	0.001134	0.0041108	0.872996	82	3	-0.98312	0.91927	0.91909	0.999796	17506	0	-0.98312
ALDH3B2	4	0.0011395	0.0041274	0.872996	83	3	-1.0763	0.51079	0.59805	0.997068	11323	1	-1.0763
SLAMF9	4	0.0011432	0.0041398	0.872996	84	3	-1.0594	0.72073	0.72948	0.997068	13877	1	-1.0594
UBP1	4	0.0011503	0.0041621	0.872996	85	4	-1.0288	0.99885	0.99884	0.999942	19081	0	-1.0288
GTPBP10	4	0.0011788	0.004274	0.872996	86	4	-1.0785	0.99417	0.99423	0.999942	19003	0	-1.0785
ZFP69	4	0.0011788	0.004274	0.872996	87	2	-0.61157	0.095289	0.20588	0.983691	3987	2	-0.61157
SUPT16H	4	0.0011788	0.004274	0.872996	88	2	-0.65058	0.24058	0.3728	0.994732	7132	2	-0.65058
CDC37	4	0.0011788	0.004274	0.872996	89	2	-0.97459	0.87286	0.87247	0.999796	16663	0	-0.97459
PARP2	4	0.0011811	0.0042791	0.872996	90	3	-1.0327	0.71303	0.72336	0.997068	13760	1	-1.0327
ZNF135	4	0.0012197	0.0044169	0.872996	91	1	0.084802	0.29382	0.42997	0.995667	8215	1	0.084802
IRX5	4	0.0012198	0.004418	0.872996	92	3	-1.0961	0.36581	0.50763	0.997068	9660	1	-1.0961
HAVCR1	4	0.001245	0.0045221	0.872996	93	3	-0.92268	0.059334	0.13772	0.966358	2708	1	-0.92268
TOR2A	4	0.0012573	0.0045552	0.872996	94	3	-1.2512	0.84047	0.83976	0.997068	16090	0	-1.2512
SRSF7	4	0.001261	0.0045718	0.872996	95	4	-1.4506	0.99874	0.99873	0.999942	19080	0	-1.4506
GATA3	4	0.0012716	0.0046174	0.872996	96	2	-0.66528	0.9039	0.90357	0.999796	17232	0	-0.66528
ARCN1	4	0.0012805	0.0046418	0.872996	97	4	-1.1963	0.99182	0.99189	0.999942	18953	0	-1.1963
NBEAL2	4	0.0012835	0.0046531	0.872996	98	3	-1.1042	0.97397	0.9739	0.999796	18604	0	-1.1042
CCDC144A	4	0.0013051	0.0047288	0.872996	99	4	-1.3928	0.99201	0.99207	0.999942	18960	0	-1.3928
KIAA1147	4	0.0013067	0.0047309	0.872996	100	4	-0.8397	0.99869	0.9987	0.999942	19079	0	-0.8397
SLC9B2	4	0.0013119	0.0047511	0.872996	101	2	-0.73487	0.84652	0.84588	0.997563	16189	0	-0.73487
PPAP2C	4	0.0013235	0.0047969	0.872996	102	2	-0.42461	0.87626	0.87583	0.999796	16728	0	-0.42461
TCEA3	4	0.0013574	0.0049148	0.872996	103	3	-1.3192	0.98236	0.98238	0.999796	18759	0	-1.3192
H2AFY	4	0.0013731	0.0049666	0.872996	104	4	-1.0414	0.99863	0.99863	0.999942	19078	0	-1.0414
LYG1	4	0.0013753	0.0049717	0.872996	105	2	-0.3242	0.90828	0.90801	0.999796	17313	0	-0.3242
PATE2	4	0.0013897	0.0050241	0.872996	106	3	-0.92044	0.12746	0.25022	0.990467	4796	1	-0.92044
PPP6C	4	0.0013902	0.0050246	0.872996	107	3	-1.5346	0.37698	0.51972	0.997068	9877	1	-1.5346
HSPA9	4	0.001394	0.0050349	0.872996	108	4	-1.2666	0.99861	0.99861	0.999942	19077	0	-1.2666
CDKN1A	4	0.0013944	0.0050365	0.872996	109	3	-0.94315	0.95682	0.95675	0.999796	18250	0	-0.94315
RAB3GAP1	4	0.001406	0.0050784	0.872996	110	3	-1.337	0.98649	0.98649	0.999796	18841	0	-1.337
SCN3A	4	0.0014177	0.0051173	0.872996	111	3	-1.111	0.98417	0.98418	0.999796	18795	0	-1.111
FAM198B	4	0.0014272	0.0051551	0.872996	112	2	-0.38498	0.7965	0.79612	0.997068	15190	1	-0.38498
IMPG1	4	0.0014291	0.0051613	0.872996	113	4	-0.91076	0.99857	0.99857	0.999942	19076	0	-0.91076
ADI1	4	0.0014687	0.0053105	0.880985	114	4	-0.62947	0.99853	0.99854	0.999942	19075	0	-0.62947
HN1L	4	0.0014791	0.0053442	0.880985	115	2	-0.1933	0.14933	0.27412	0.993806	5253	1	-0.1933
EXOSC7	4	0.0015118	0.0054721	0.880985	116	3	-0.9565	0.85294	0.85236	0.997563	16318	0	-0.9565
PEX1	4	0.0015243	0.0055167	0.880985	117	3	-1.5593	0.27518	0.41001	0.995667	7843	1	-1.5593
TRAPPC13	4	0.0015276	0.0055307	0.880985	118	4	-1.3841	0.99389	0.99393	0.999942	18994	0	-1.3841
VDAC2	4	0.001531	0.0055426	0.880985	119	2	-0.42197	0.5178	0.60169	0.997068	11384	1	-0.42197
ZNF583	4	0.0015362	0.0055592	0.880985	120	3	-0.80045	0.85084	0.85026	0.997563	16276	0	-0.80045
SETX	4	0.0015491	0.0056073	0.880985	121	4	-1.0079	0.99845	0.99847	0.999942	19074	0	-1.0079
IDO2	4	0.0015545	0.0056234	0.880985	122	2	-0.78765	0.80257	0.80216	0.997068	15316	0	-0.78765
BTBD3	4	0.0015828	0.0057218	0.883956	123	2	-0.16916	0.11453	0.2362	0.989322	4539	2	-0.16916
ZSCAN4	4	0.0016119	0.0058291	0.883956	124	4	-0.94156	0.99839	0.9984	0.999942	19073	0	-0.94156
GPC2	4	0.0016265	0.0058835	0.883956	125	3	-1.1192	0.94352	0.94343	0.999796	17988	0	-1.1192
TET2	4	0.0016347	0.0059132	0.883956	126	2	-0.36084	0.78606	0.78592	0.997068	15000	1	-0.36084
DGCR8	4	0.0016663	0.0060207	0.883956	127	3	-1.5138	0.86277	0.86233	0.998752	16495	0	-1.5138
CCDC36	4	0.0016781	0.0060575	0.883956	128	4	-0.83288	0.99832	0.99833	0.999942	19072	0	-0.83288
BACH1	4	0.0016793	0.0060627	0.883956	129	3	-1.0439	0.88977	0.88942	0.999796	16973	0	-1.0439
CPNE1	4	0.0016872	0.0060896	0.883956	130	2	-0.60234	0.8151	0.81471	0.997068	15591	0	-0.60234
SRBD1	4	0.0016928	0.0061078	0.883956	131	4	-0.86239	0.99831	0.99832	0.999942	19071	0	-0.86239
NBN	4	0.0017244	0.006229	0.883956	132	4	-0.95715	0.99828	0.99829	0.999942	19070	0	-0.95715
GPN1	4	0.0017263	0.0062373	0.883956	133	3	-1.564	0.89461	0.89428	0.999796	17051	0	-1.564
ATF4	4	0.0017607	0.0063549	0.883956	134	2	-0.94648	0.51762	0.6016	0.997068	11381	1	-0.94648
SEMA7A	4	0.0017784	0.0064248	0.883956	135	4	-0.672	0.99822	0.99824	0.999942	19069	0	-0.672
AUH	4	0.0017903	0.0064714	0.883956	136	2	-0.74343	0.75943	0.76161	0.997068	14483	1	-0.74343
VCAM1	4	0.0018	0.0064989	0.883956	137	2	-0.67234	0.21545	0.3459	0.994732	6613	2	-0.67234
JAM3	4	0.001804	0.0065108	0.883956	138	2	-0.4821	0.62631	0.66359	0.997068	12609	1	-0.4821
DND1	4	0.0018172	0.0065517	0.883956	139	4	-0.87557	0.99182	0.99189	0.999942	18954	0	-0.87557
NECAB1	4	0.0018261	0.0065838	0.883956	140	4	-1.125	0.99817	0.9982	0.999942	19068	0	-1.125
CITED1	4	0.0018308	0.0065999	0.883956	141	3	-1.4092	0.27385	0.40857	0.995667	7815	1	-1.4092
C21orf62	4	0.0018309	0.0066004	0.883956	142	4	-1.1915	0.99817	0.99819	0.999942	19067	0	-1.1915
C20orf24	4	0.0018421	0.0066439	0.883956	143	1	0.2689	0.51117	0.59825	0.997068	11324	1	0.2689
LSM7	4	0.0018517	0.0066807	0.883956	144	3	-1.4778	0.10321	0.22025	0.988737	4233	1	-1.4778
CENPU	4	0.001894	0.0068257	0.883956	145	2	0.045041	0.205	0.33445	0.994732	6396	2	0.045041
CD44	4	0.0018977	0.0068382	0.883956	146	3	-1.4731	0.96139	0.9613	0.999796	18342	0	-1.4731
TMEM194B	4	0.0019277	0.0069506	0.883956	147	4	-0.74317	0.99807	0.99809	0.999942	19066	0	-0.74317
CD79B	4	0.0019333	0.0069677	0.883956	148	3	-0.80877	0.94908	0.94902	0.999796	18098	0	-0.80877
C3orf38	4	0.0019404	0.0069889	0.883956	149	4	-1.0727	0.99806	0.99807	0.999942	19065	0	-1.0727
MAGI2	4	0.0019458	0.0070065	0.883956	150	2	-0.21156	0.6786	0.6982	0.997068	13264	1	-0.21156
PPIAL4F	4	0.0019492	0.0070205	0.883956	151	2	-0.76277	0.10844	0.22961	0.988737	4405	2	-0.76277
IKZF1	4	0.0019517	0.0070298	0.883956	152	4	-0.7323	0.99805	0.99806	0.999942	19064	0	-0.7323
DTNA	4	0.0019977	0.0071961	0.898952	153	1	0.098569	0.19815	0.32704	0.994732	6235	1	0.098569
TM7SF3	4	0.0020127	0.007257	0.900669	154	3	-0.785	0.30179	0.43855	0.995667	8388	1	-0.785
CLIP1	4	0.0020495	0.0073712	0.902024	155	2	-0.016591	0.16939	0.29584	0.994732	5655	2	-0.016591
FGF4	4	0.0020596	0.0074054	0.902024	156	3	-0.99951	0.57374	0.63198	0.997068	11987	1	-0.99951
GPIHBP1	4	0.0020705	0.0074567	0.902024	157	4	-0.86182	0.99793	0.99795	0.999942	19062	0	-0.86182
CRIPT	4	0.0020705	0.0074567	0.902024	158	4	-0.99285	0.99793	0.99795	0.999942	19063	0	-0.99285
C7orf43	4	0.0021014	0.007567	0.909615	159	2	-0.50622	0.48593	0.58577	0.997068	11086	1	-0.50622
CIPC	4	0.0021169	0.007624	0.910736	160	3	-1.2011	0.14724	0.27184	0.993558	5214	1	-1.2011
RSAD1	4	0.0021555	0.0077571	0.920884	161	3	-0.84998	0.95085	0.95078	0.999796	18131	0	-0.84998
HMGN5	4	0.002205	0.0079255	0.932363	162	2	0.073	0.050724	0.12073	0.965762	2369	2	0.073
PMF1-BGLAP	4	0.0022122	0.0079514	0.932363	163	4	-1.4594	0.99201	0.99207	0.999942	18959	0	-1.4594
ADGRE3	4	0.0022442	0.0080628	0.937164	164	3	-1.0774	0.59475	0.64426	0.997068	12226	1	-1.0774
ITGA10	4	0.0022569	0.0081094	0.937164	165	2	-0.18615	0.68025	0.69937	0.997068	13294	1	-0.18615
PQLC2	4	0.0022663	0.0081394	0.937164	166	2	-0.67282	0.1468	0.27139	0.993558	5206	1	-0.67282
FGG	4	0.0023071	0.0082855	0.941893	167	4	-0.69266	0.99769	0.9977	0.999942	19060	0	-0.69266
C3orf79	4	0.0023395	0.0084031	0.941893	168	3	-0.92738	0.97237	0.97233	0.999796	18578	0	-0.92738
PLCZ1	4	0.0023606	0.0084746	0.941893	169	3	-0.98296	0.66742	0.69044	0.997068	13107	1	-0.98296
STAB1	4	0.0024057	0.0086362	0.941893	170	3	-1.0795	0.51117	0.59825	0.997068	11326	1	-1.0795
PIGB	4	0.0024124	0.0086611	0.941893	171	1	0.21213	0.11653	0.23831	0.989322	4579	2	0.21213
DNAH5	4	0.0024153	0.0086761	0.941893	172	4	-1.1371	0.99743	0.99743	0.999942	19056	0	-1.1371
PITPNB	4	0.0024434	0.0087668	0.941893	173	4	-0.88904	0.99756	0.99756	0.999942	19059	0	-0.88904
MPV17L	4	0.0024511	0.0087948	0.941893	174	2	-0.6427	0.97797	0.97802	0.999796	18674	0	-0.6427
SH3GL1	4	0.0024642	0.0088403	0.941893	175	1	-0.051466	0.295	0.43115	0.995667	8240	2	-0.051466
CCRN4L	4	0.0025161	0.0089942	0.941893	176	1	-0.22928	0.70669	0.71862	0.997068	13666	1	-0.22928
GRM5	4	0.0025376	0.0090745	0.941893	177	2	-0.61838	0.51067	0.59798	0.997068	11321	1	-0.61838
SERPING1	4	0.0025407	0.0090864	0.941893	178	2	-0.55524	0.55565	0.62183	0.997068	11793	1	-0.55524
LPIN3	4	0.0025643	0.0091574	0.941893	179	4	-0.92951	0.99744	0.99744	0.999942	19058	0	-0.92951
KRR1	4	0.0025666	0.0091641	0.941893	180	4	-0.86782	0.99743	0.99744	0.999942	19057	0	-0.86782
CGB1	4	0.0025679	0.0091672	0.941893	181	2	-0.34418	0.63148	0.66678	0.997068	12675	1	-0.34418
GABBR1	4	0.0025688	0.0091708	0.941893	182	2	-0.31131	0.094929	0.20522	0.983637	3973	2	-0.31131
SERPINB1	4	0.0026038	0.0092817	0.941893	183	4	-0.85201	0.9974	0.9974	0.999942	19055	0	-0.85201
OR4D6	4	0.0026038	0.0092817	0.941893	184	4	-0.76099	0.9974	0.9974	0.999942	19054	0	-0.76099
MICALCL	4	0.002605	0.0092853	0.941893	185	3	-1.4884	0.96054	0.96046	0.999796	18331	0	-1.4884
FAM160A1	4	0.0026158	0.0093273	0.941893	186	4	-0.98784	0.99738	0.99739	0.999942	19053	0	-0.98784
WDR38	4	0.0026158	0.0093273	0.941893	187	4	-1.412	0.99738	0.99739	0.999942	19052	0	-1.412
STPG1	4	0.0026197	0.0093423	0.941893	188	1	0.093127	0.59264	0.64302	0.997068	12203	1	0.093127
EPHB6	4	0.0026307	0.0093749	0.941893	189	3	-1.1453	0.98094	0.98098	0.999796	18734	0	-1.1453
EIF4EBP1	4	0.0026715	0.0095101	0.941893	190	1	0.38168	0.10356	0.22088	0.988737	4245	3	0.38168
RBMS3	4	0.0026956	0.0095956	0.941893	191	4	-0.8493	0.9965	0.99651	0.999942	19039	0	-0.8493
HELQ	4	0.002701	0.0096143	0.941893	192	4	-1.0771	0.99692	0.99692	0.999942	19047	0	-1.0771
SNX6	4	0.0027037	0.0096231	0.941893	193	2	-0.70219	0.96385	0.96381	0.999796	18398	0	-0.70219
TNNT1	4	0.0027165	0.0096707	0.941893	194	3	-1.0166	0.91897	0.91878	0.999796	17500	0	-1.0166
CD200	4	0.0027234	0.0096951	0.941893	195	2	-0.65113	0.97434	0.97427	0.999796	18608	0	-0.65113
CLTC	4	0.0027285	0.0097137	0.941893	196	3	-1.4277	0.92381	0.92368	0.999796	17586	0	-1.4277
DYNLT3	4	0.0027472	0.0097795	0.941893	197	2	-0.38479	0.11193	0.23346	0.988737	4490	2	-0.38479
TBX10	4	0.0027686	0.0098562	0.941893	198	4	-0.94132	0.99723	0.99724	0.999942	19051	0	-0.94132
RIC1	4	0.0027862	0.0099173	0.941893	199	3	-0.7647	0.90404	0.90369	0.999796	17233	0	-0.7647
WBP2NL	4	0.002796	0.0099546	0.941893	200	2	-0.91658	0.92148	0.92128	0.999796	17549	0	-0.91658
DOC2A	4	0.002827	0.010073	0.948422	201	2	-0.33711	0.53812	0.61229	0.997068	11594	1	-0.33711
MYH7	4	0.0028736	0.010236	0.951231	202	3	-1.1479	0.776	0.77647	0.997068	14796	1	-1.1479
SLC52A1	4	0.0028788	0.010255	0.951231	203	2	-0.40416	0.28415	0.4196	0.995667	8022	2	-0.40416
MRPS35	4	0.0028935	0.010304	0.951231	204	4	-0.74628	0.99711	0.9971	0.999942	19050	0	-0.74628
PCNP	4	0.0029306	0.010448	0.951231	205	1	-0.016359	0.58372	0.63771	0.997068	12101	1	-0.016359
GLDN	4	0.002933	0.010453	0.951231	206	3	-1.1587	0.79864	0.79831	0.997068	15241	1	-1.1587
ZNF431	4	0.0029434	0.010488	0.951231	207	4	-0.94103	0.99706	0.99705	0.999942	19049	0	-0.94103
SMYD1	4	0.0029817	0.010622	0.951231	208	2	-0.65851	0.70056	0.71399	0.997068	13571	1	-0.65851
PTER	4	0.0029824	0.010623	0.951231	209	1	0.21479	0.59918	0.6469	0.997068	12287	1	0.21479
STX3	4	0.0029867	0.010635	0.951231	210	3	-1.0462	0.53769	0.61206	0.997068	11587	1	-1.0462
FSHB	4	0.0030342	0.010806	0.951231	211	2	-0.28639	0.70853	0.72	0.997068	13694	1	-0.28639
GOLIM4	4	0.0030358	0.010809	0.951231	212	4	-1.1773	0.99349	0.99352	0.999942	18986	0	-1.1773
PRDX2	4	0.003049	0.010852	0.951231	213	3	-1.3841	0.97988	0.97994	0.999796	18717	0	-1.3841
ACSS3	4	0.003064	0.0109	0.951231	214	4	-0.7348	0.99694	0.99693	0.999942	19048	0	-0.7348
TNFAIP6	4	0.0030775	0.010943	0.951231	215	4	-0.88488	0.99692	0.99692	0.999942	19046	0	-0.88488
SAP130	4	0.003086	0.010968	0.951231	216	1	0.91424	0.043071	0.10544	0.961619	2083	3	0.91424
IGSF11	4	0.0030975	0.011006	0.951231	217	3	-1.0547	0.95977	0.95969	0.999796	18318	0	-1.0547
CCDC33	4	0.0031007	0.011016	0.951231	218	2	-0.18793	0.20858	0.33839	0.994732	6469	2	-0.18793
GPR75	4	0.0031093	0.011049	0.951231	219	2	-0.77234	0.42327	0.55616	0.997068	10547	1	-0.77234
OR1N2	4	0.0031379	0.011145	0.954631	220	2	-0.63495	0.96882	0.96875	0.999796	18501	0	-0.63495
MST1	4	0.0031767	0.011281	0.954631	221	4	-0.98518	0.99682	0.99682	0.999942	19045	0	-0.98518
MDH1	4	0.0031775	0.011281	0.954631	222	3	-0.95701	0.68184	0.70049	0.997068	13323	1	-0.95701
MMAA	4	0.0031897	0.011324	0.954631	223	1	0.0046761	0.61689	0.65768	0.997068	12512	1	0.0046761
GNPAT	4	0.0032219	0.011447	0.954631	224	3	-0.95043	0.568	0.62872	0.997068	11926	1	-0.95043
NUP35	4	0.0032358	0.011492	0.954631	225	4	-1.1261	0.99676	0.99677	0.999942	19044	0	-1.1261
TBL1XR1	4	0.0032415	0.01152	0.954631	226	3	-1.332	0.9004	0.90004	0.999796	17166	0	-1.332
GTPBP2	4	0.0032453	0.011537	0.954631	227	3	-0.98137	0.78457	0.78448	0.997068	14970	1	-0.98137
ALPL	4	0.0032461	0.011538	0.954631	228	4	-0.64959	0.99675	0.99676	0.999942	19043	0	-0.64959
NCEH1	4	0.0032933	0.011688	0.962893	229	2	-0.48041	0.9229	0.92277	0.999796	17579	0	-0.48041
PRG4	3	0.0033329	0.0092356	0.941893	230	3	-0.99817	0.99667	0.99674	0.999942	19042	0	-0.99817
IMPG2	4	0.0033348	0.011833	0.966844	231	3	-1.4735	0.40958	0.55	0.997068	10428	1	-1.4735
KCNJ8	4	0.0033392	0.011853	0.966844	232	4	-0.54804	0.99666	0.99666	0.999942	19041	0	-0.54804
SEPHS1	4	0.0033619	0.011938	0.966844	233	4	-1.1628	0.99228	0.99233	0.999942	18962	0	-1.1628
SEPTIN10	4	0.0033711	0.011969	0.966844	234	3	-1.3001	0.96608	0.96601	0.999796	18434	0	-1.3001
TLR6	4	0.0033968	0.012054	0.966844	235	2	0.0083397	0.20589	0.33545	0.994732	6415	2	0.0083397
TMEM54	4	0.0034167	0.012116	0.966844	236	4	-0.80615	0.99658	0.99659	0.999942	19040	0	-0.80615
RABL2B	4	0.0034486	0.012237	0.966844	237	3	-0.66612	0.84664	0.84602	0.997563	16192	0	-0.66612
ACAP3	4	0.0034697	0.012304	0.966844	238	3	-0.83799	0.91722	0.91703	0.999796	17469	0	-0.83799
ZNF329	4	0.0034912	0.012386	0.966844	239	2	-0.7259	0.47085	0.57836	0.997068	10953	1	-0.7259
KMT2C	4	0.0035185	0.012476	0.966844	240	3	-0.80648	0.92758	0.92735	0.999796	17667	0	-0.80648
CNN1	4	0.003519	0.012476	0.966844	241	3	-0.96002	0.35689	0.49798	0.997068	9493	1	-0.96002
COL21A1	4	0.0035414	0.012544	0.966844	242	3	-1.1221	0.76875	0.76991	0.997068	14660	1	-1.1221
DUS4L	4	0.0035624	0.01261	0.966844	243	2	-0.21909	0.16994	0.29644	0.994732	5666	2	-0.21909
PRLHR	4	0.0035781	0.012654	0.966844	244	1	0.073847	0.36572	0.50752	0.997068	9657	2	0.073847
MED12	3	0.003581	0.0099044	0.941893	245	2	-0.9849	0.85709	0.8571	0.998436	16396	0	-0.9849
FRRS1	4	0.0035881	0.012691	0.966844	246	2	-0.86443	0.96906	0.96899	0.999796	18505	0	-0.86443
ZFP62	4	0.003601	0.012742	0.966844	247	3	-0.94269	0.9266	0.9264	0.999796	17651	0	-0.94269
ABL2	4	0.0036325	0.012861	0.966844	248	3	-0.99637	0.72485	0.73273	0.997068	13943	1	-0.99637
PLAGL1	4	0.0036391	0.012888	0.966844	249	3	-1.3762	0.75258	0.75573	0.997068	14365	1	-1.3762
ARID1A	4	0.0036557	0.012948	0.966844	250	3	-0.8748	0.99035	0.99038	0.999796	18930	0	-0.8748
METTL25	4	0.0036558	0.012948	0.966844	251	2	-0.074016	0.21617	0.34665	0.994732	6624	2	-0.074016
OAS1	4	0.0036752	0.013017	0.966844	252	2	-0.90098	0.89715	0.89684	0.999796	17098	0	-0.90098
FAM184B	4	0.0036955	0.013089	0.966844	253	3	-1.0824	0.57846	0.63467	0.997068	12041	1	-1.0824
KLRC2	4	0.0037076	0.013124	0.966844	254	2	0.051849	0.14851	0.27322	0.993806	5237	2	0.051849
PTPN1	4	0.0037332	0.013208	0.966844	255	2	-0.90919	0.95365	0.95354	0.999796	18182	0	-0.90919
ITGB3BP	4	0.0037594	0.013296	0.966844	256	3	-0.83981	0.2458	0.37842	0.994732	7255	1	-0.83981
SLC25A13	4	0.0037595	0.013296	0.966844	257	2	-0.36162	0.3074	0.44457	0.995667	8504	1	-0.36162
SLC35E2	4	0.0037639	0.013309	0.966844	258	3	-1.0996	0.3565	0.49754	0.997068	9487	1	-1.0996
LOC102724279	4	0.0037821	0.013374	0.966844	259	3	-0.82019	0.83049	0.82986	0.997068	15871	0	-0.82019
MAL2	4	0.0037916	0.013411	0.966844	260	2	-0.36814	0.19266	0.32117	0.994732	6116	1	-0.36814
RAE1	3	0.0038214	0.010551	0.951231	261	2	-1.8375	0.96366	0.96389	0.999796	18395	0	-1.8375
SLC10A4	4	0.0038629	0.013661	0.966844	262	1	-0.19635	0.9585	0.95846	0.999796	18289	0	-0.19635
ARL5A	4	0.0038772	0.013711	0.966844	263	2	-1.1484	0.97069	0.97063	0.999796	18540	0	-1.1484
SAR1A	4	0.0038863	0.013734	0.966844	264	3	-0.65139	0.98564	0.98564	0.999796	18830	0	-0.65139
RAB2B	4	0.0039116	0.013806	0.966844	265	2	-0.50892	0.39699	0.54132	0.997068	10265	2	-0.50892
GALNS	4	0.0039147	0.013818	0.966844	266	1	-0.23367	0.64918	0.67816	0.997068	12890	1	-0.23367
OR8G5	4	0.0039164	0.013822	0.966844	267	4	-0.72627	0.99608	0.99612	0.999942	19038	0	-0.72627
DNAJC9	4	0.0039617	0.013977	0.966844	268	4	-1.0808	0.99604	0.99607	0.999942	19037	0	-1.0808
ZDHHC9	4	0.0039643	0.013986	0.966844	269	3	-1.1223	0.5153	0.60037	0.997068	11365	1	-1.1223
TTPAL	4	0.0039665	0.013994	0.966844	270	1	-0.016227	0.29691	0.43325	0.995667	8286	1	-0.016227
SOSTDC1	4	0.0040043	0.014122	0.966844	271	2	-0.43948	0.23034	0.36192	0.994732	6920	1	-0.43948
DPYSL5	4	0.0040182	0.014176	0.966844	272	1	0.013031	0.63581	0.66947	0.997068	12727	1	0.013031
ZNF267	4	0.0040281	0.014211	0.966844	273	4	-0.81795	0.99597	0.996	0.999942	19036	0	-0.81795
EDN1	4	0.0040321	0.014222	0.966844	274	3	-0.74937	0.88174	0.8813	0.999796	16824	0	-0.74937
DNASE2B	4	0.0040608	0.014315	0.966844	275	3	-0.62506	0.86797	0.86753	0.999574	16579	0	-0.62506
NEXN	4	0.00407	0.014345	0.966844	276	1	0.039025	0.53554	0.61093	0.997068	11559	1	0.039025
ASAP2	4	0.0040744	0.014362	0.966844	277	4	-0.95889	0.99593	0.99596	0.999942	19035	0	-0.95889
OR52J3	4	0.0040863	0.014405	0.966844	278	2	-0.3692	0.23988	0.37206	0.994732	7120	1	-0.3692
EPHA4	4	0.0041039	0.014465	0.966844	279	3	-1.0244	0.91101	0.91079	0.999796	17355	0	-1.0244
OR8J3	4	0.0041111	0.014487	0.966844	280	3	-0.90852	0.88435	0.88394	0.999796	16868	0	-0.90852
ZFY	4	0.0041524	0.01463	0.966844	281	4	-0.97417	0.99585	0.99588	0.999942	19034	0	-0.97417
SMAD2	4	0.0041611	0.014662	0.966844	282	3	-0.99936	0.39454	0.5387	0.997068	10230	1	-0.99936
C2orf69	4	0.0041735	0.014693	0.966844	283	3	-0.70848	0.84862	0.84803	0.997563	16230	0	-0.70848
FGF14	4	0.0041843	0.014731	0.966844	284	3	-0.83399	0.1434	0.26768	0.991388	5141	1	-0.83399
SPTY2D1	4	0.0041908	0.014754	0.966844	285	3	-0.83819	0.88017	0.8797	0.999796	16789	0	-0.83819
NCS1	4	0.0042067	0.01481	0.966844	286	3	-1.0829	0.75513	0.75788	0.997068	14402	1	-1.0829
SRSF3	4	0.0042225	0.014858	0.966844	287	4	-1.05	0.99578	0.99581	0.999942	19031	0	-1.05
CC2D2B	4	0.0042225	0.014858	0.966844	288	4	-0.69656	0.99578	0.99581	0.999942	19033	0	-0.69656
NAA35	4	0.0042225	0.014858	0.966844	289	4	-0.86434	0.99578	0.99581	0.999942	19032	0	-0.86434
MYCT1	4	0.0042253	0.014869	0.966844	290	3	-0.43118	0.92624	0.92605	0.999796	17646	0	-0.43118
GFM2	4	0.0042385	0.014918	0.966844	291	3	-1.3989	0.94225	0.94218	0.999796	17957	0	-1.3989
SUV39H2	4	0.0042771	0.015037	0.966844	292	3	-1.2615	0.96843	0.96838	0.999796	18490	0	-1.2615
DHX30	4	0.0043066	0.015138	0.966844	293	4	-0.87651	0.99569	0.99573	0.999942	19030	0	-0.87651
PLA2G2C	4	0.0043288	0.015203	0.966844	294	1	0.23795	0.30356	0.44043	0.995667	8418	2	0.23795
EEF2KMT	4	0.004339	0.015244	0.966844	295	2	-0.53905	0.2005	0.32959	0.994732	6287	2	-0.53905
MBIP	4	0.0043914	0.015433	0.966844	296	4	-1.2381	0.99561	0.99564	0.999942	19029	0	-1.2381
ZNF749	4	0.0044262	0.015539	0.966844	297	2	-0.52493	0.65511	0.68201	0.997068	12948	1	-0.52493
TC2N	4	0.0044323	0.015562	0.966844	298	2	-0.51198	0.90643	0.90614	0.999796	17277	0	-0.51198
CBWD2	4	0.0044365	0.015573	0.966844	299	3	-1.1355	0.77764	0.77797	0.997068	14847	1	-1.1355
PNLIPRP1	4	0.0044365	0.015573	0.966844	300	3	-1.5903	0.3811	0.5242	0.997068	9955	1	-1.5903
SPDEF	4	0.0044365	0.015573	0.966844	301	3	-0.9901	0.17151	0.29815	0.994732	5699	1	-0.9901
IPCEF1	4	0.0044365	0.015573	0.966844	302	3	-1.1335	0.762	0.76392	0.997068	14533	1	-1.1335
NOP9	4	0.0044457	0.015598	0.966844	303	4	-0.77843	0.99555	0.99559	0.999942	19027	0	-0.77843
FAM174B	4	0.0044457	0.015598	0.966844	304	4	-0.89901	0.99555	0.99559	0.999942	19028	0	-0.89901
ARID5B	4	0.0044841	0.015733	0.966844	305	2	-0.11663	0.01315	0.042214	0.945555	831	2	-0.11663
FAM198A	4	0.0044998	0.015784	0.966844	306	2	-0.24412	0.021734	0.061074	0.961619	1210	2	-0.24412
DCAF6	4	0.0045127	0.01584	0.966844	307	4	-0.57558	0.99549	0.99553	0.999942	19026	0	-0.57558
CENPBD1	4	0.0045286	0.015892	0.966844	308	3	-1.1946	0.85907	0.85858	0.998436	16429	0	-1.1946
ZNF28	4	0.004534	0.015909	0.966844	309	4	-0.59026	0.99547	0.9955	0.999942	19025	0	-0.59026
TVP23B	4	0.0045782	0.016055	0.966844	310	2	-0.62853	0.57603	0.6333	0.997068	12014	1	-0.62853
CCR10	4	0.0045876	0.016086	0.966844	311	1	-0.14269	0.40804	0.5493	0.997068	10410	1	-0.14269
CREB5	4	0.0045927	0.016103	0.966844	312	3	-1.1188	0.084983	0.18676	0.978683	3621	1	-1.1188
PRDM12	4	0.0045964	0.016112	0.966844	313	4	-0.73317	0.9954	0.99544	0.999942	19024	0	-0.73317
TMED4	4	0.0046393	0.016257	0.966844	314	3	-0.84219	0.67797	0.69774	0.997068	13251	1	-0.84219
ASAH2B	4	0.0047158	0.016533	0.966844	315	4	-0.8885	0.99528	0.99532	0.999942	19023	0	-0.8885
KRT14	4	0.0047428	0.01663	0.966844	316	1	0.049257	0.34902	0.48953	0.997068	9334	2	0.049257
ZNF146	4	0.0047453	0.016635	0.966844	317	3	-0.75481	0.94529	0.94518	0.999796	18024	0	-0.75481
ZNF347	4	0.004758	0.016678	0.966844	318	4	-0.56959	0.99524	0.99527	0.999942	19022	0	-0.56959
RFTN1	4	0.004775	0.016741	0.966844	319	4	-0.57048	0.99523	0.99525	0.999942	19021	0	-0.57048
KCNU1	4	0.0047946	0.016809	0.966844	320	1	-0.029225	0.75886	0.76107	0.997068	14469	1	-0.029225
ERI2	4	0.0048463	0.016985	0.966844	321	2	0.12396	0.097981	0.2108	0.985742	4068	2	0.12396
PIEZO2	4	0.0048471	0.016985	0.966844	322	3	-0.87837	0.71822	0.72745	0.997068	13833	1	-0.87837
MAP2K5	4	0.0048499	0.016996	0.966844	323	4	-0.83558	0.99515	0.99518	0.999942	19019	0	-0.83558
DIRAS2	4	0.0048499	0.016996	0.966844	324	4	-0.86706	0.99515	0.99518	0.999942	19020	0	-0.86706
CENPQ	4	0.0048655	0.017048	0.966844	325	3	-0.99795	0.16531	0.29143	0.994732	5567	1	-0.99795
HAUS2	4	0.0048911	0.017134	0.966844	326	4	-1.069	0.99511	0.99514	0.999942	19018	0	-1.069
SNX14	4	0.004898	0.017159	0.966844	327	2	-0.58228	0.95399	0.95388	0.999796	18188	0	-0.58228
CNGA3	4	0.0049046	0.017181	0.966844	328	2	-0.69669	0.068575	0.15565	0.971425	3043	1	-0.69669
CANT1	4	0.0049324	0.017276	0.966844	329	3	-1.3345	0.87489	0.87444	0.999796	16694	0	-1.3345
NSUN6	4	0.0049453	0.017321	0.966844	330	2	-0.38165	0.66193	0.68662	0.997068	13031	1	-0.38165
PIWIL2	4	0.0049498	0.017333	0.966844	331	1	0.56079	0.056094	0.13138	0.965762	2581	2	0.56079
NUCKS1	4	0.0049898	0.017455	0.966844	332	4	-0.73555	0.99501	0.99505	0.999942	19014	0	-0.73555
C1orf216	4	0.0049898	0.017455	0.966844	333	4	-0.63906	0.99501	0.99505	0.999942	19016	0	-0.63906
OR2L3	4	0.0049898	0.017455	0.966844	334	4	-1.0557	0.99501	0.99505	0.999942	19017	0	-1.0557
GFM1	4	0.0049898	0.017455	0.966844	335	4	-0.82415	0.99501	0.99505	0.999942	19015	0	-0.82415
NLRC4	4	0.0049927	0.017466	0.966844	336	3	-0.81542	0.73953	0.74459	0.997068	14141	1	-0.81542
CTDSP2	4	0.0050015	0.017492	0.966844	337	2	-0.4233	0.16264	0.28845	0.994732	5518	1	-0.4233
DPP6	4	0.0050532	0.017676	0.966844	338	2	-0.62837	0.88295	0.88253	0.999796	16849	0	-0.62837
CCDC110	4	0.0050577	0.01769	0.966844	339	2	-0.74443	0.93623	0.93614	0.999796	17834	0	-0.74443
CEP44	4	0.005093	0.017814	0.966844	340	4	-0.8392	0.99491	0.99495	0.999942	19013	0	-0.8392
CD53	4	0.005105	0.017856	0.966844	341	1	0.05207	0.60784	0.65206	0.997068	12398	1	0.05207
ME1	4	0.0051567	0.018013	0.966844	342	1	0.086866	0.5516	0.6196	0.997068	11737	1	0.086866
SLC4A4	4	0.0051989	0.018159	0.966844	343	3	-0.98421	0.93577	0.93566	0.999796	17824	0	-0.98421
TMEM114	4	0.0052084	0.018194	0.966844	344	4	-1.1539	0.99103	0.99108	0.999942	18939	0	-1.1539
C15orf39	4	0.0052207	0.018229	0.966844	345	3	-0.92953	0.26643	0.4006	0.995667	7678	1	-0.92953
ASXL3	4	0.0052214	0.018232	0.966844	346	4	-0.82528	0.99478	0.99483	0.999942	19012	0	-0.82528
DENND2C	4	0.0052395	0.018296	0.966844	347	2	-0.78628	0.72341	0.73161	0.997068	13924	1	-0.78628
ZFR	4	0.0052507	0.018336	0.966844	348	4	-0.69704	0.99475	0.9948	0.999942	19011	0	-0.69704
KCNT1	4	0.0052601	0.018367	0.966844	349	1	0.31848	0.15907	0.28463	0.994732	5446	2	0.31848
RNF169	4	0.0052683	0.018396	0.966844	350	3	-0.89407	0.97859	0.97863	0.999796	18691	0	-0.89407
MRPL13	4	0.0052694	0.018402	0.966844	351	4	-0.75619	0.99473	0.99478	0.999942	19010	0	-0.75619
AP4M1	4	0.0052877	0.018468	0.966844	352	4	-0.63883	0.99471	0.99476	0.999942	19009	0	-0.63883
FAM110D	4	0.0053118	0.018542	0.966844	353	1	0.25473	0.25142	0.38444	0.994732	7369	2	0.25473
NEK5	4	0.0053132	0.018546	0.966844	354	3	-0.77659	0.12793	0.25075	0.990467	4805	1	-0.77659
PHTF1	4	0.0053281	0.018596	0.966844	355	4	-0.70859	0.99467	0.99472	0.999942	19008	0	-0.70859
TOLLIP	4	0.0053281	0.018596	0.966844	356	4	-1.0023	0.99467	0.99472	0.999942	19006	0	-1.0023
TPCN1	4	0.0053281	0.018596	0.966844	357	4	-0.8305	0.99467	0.99472	0.999942	19007	0	-0.8305
MRPL51	4	0.0053362	0.018628	0.966844	358	3	-1.4917	0.55459	0.62125	0.997068	11776	1	-1.4917
RBM44	4	0.0053636	0.018717	0.966844	359	3	-0.51989	0.35646	0.4975	0.997068	9486	1	-0.51989
ST3GAL3	4	0.0053816	0.018766	0.966844	360	3	-1.0268	0.56453	0.62683	0.997068	11890	1	-1.0268
FASTK	4	0.005393	0.018802	0.966844	361	3	-0.70383	0.71391	0.72406	0.997068	13770	1	-0.70383
CRISP3	4	0.0053995	0.018827	0.966844	362	3	-0.9528	0.72623	0.73384	0.997068	13959	1	-0.9528
DIABLO	4	0.0054153	0.018881	0.966844	363	2	-0.53939	0.8914	0.89108	0.999796	17003	0	-0.53939
SLC35F6	4	0.0054177	0.018889	0.966844	364	3	-1.0029	0.88787	0.88753	0.999796	16936	0	-1.0029
PABPC1L2B	4	0.0054177	0.018889	0.966844	365	2	-0.87356	0.95018	0.95013	0.999796	18122	0	-0.87356
MRTO4	4	0.0054633	0.01905	0.966844	366	3	-1.3495	0.5153	0.60037	0.997068	11363	1	-1.3495
LUZP2	4	0.0054661	0.019056	0.966844	367	4	-0.76094	0.99453	0.99458	0.999942	19004	0	-0.76094
C4orf32	4	0.005467	0.01906	0.966844	368	2	-0.56863	0.94038	0.94032	0.999796	17912	0	-0.56863
C1orf195	4	0.0055259	0.019248	0.966844	369	2	-0.40161	0.35905	0.50036	0.997068	9529	1	-0.40161
SORCS2	4	0.0055548	0.019342	0.966844	370	3	-1.2159	0.40878	0.54964	0.997068	10414	1	-1.2159
TMUB1	4	0.0055704	0.019396	0.966844	371	2	-0.6742	0.79734	0.79695	0.997068	15209	1	-0.6742
C4orf47	4	0.0056221	0.019567	0.966844	372	2	-0.2391	0.36698	0.50892	0.997068	9678	1	-0.2391
SURF1	4	0.0056244	0.019571	0.966844	373	3	-1.0839	0.85294	0.85236	0.997563	16324	0	-1.0839
SPATA20	4	0.0056261	0.019576	0.966844	374	2	-0.817	0.051473	0.12221	0.965762	2400	1	-0.817
DEFB132	4	0.0056444	0.019633	0.966844	375	2	-0.27481	0.18017	0.30759	0.994732	5878	2	-0.27481
SCEL	4	0.0057018	0.019835	0.966844	376	2	-0.7738	0.81416	0.81378	0.997068	15572	0	-0.7738
ATP10B	4	0.0057202	0.019897	0.966844	377	3	-1.2369	0.50225	0.59378	0.997068	11248	1	-1.2369
CIDEA	4	0.0057255	0.019913	0.966844	378	1	0.023977	0.60558	0.65073	0.997068	12371	1	0.023977
ZFP37	4	0.0057679	0.020047	0.966844	379	4	-0.81516	0.99415	0.9942	0.999942	19002	0	-0.81516
CLDN6	4	0.0057772	0.020081	0.966844	380	2	-0.56857	0.81068	0.81026	0.997068	15511	0	-0.56857
NSUN2	4	0.0057791	0.020087	0.966844	381	3	-0.92497	0.95108	0.95101	0.999796	18135	0	-0.92497
LCN2	4	0.0058081	0.020181	0.966844	382	3	-0.90722	0.70898	0.72033	0.997068	13696	1	-0.90722
FABP2	4	0.0058289	0.020252	0.966844	383	1	-0.31498	0.71874	0.72787	0.997068	13842	1	-0.31498
SCAMP2	4	0.0058542	0.020333	0.966844	384	3	-0.85189	0.66742	0.69044	0.997068	13103	1	-0.85189
TRIM13	4	0.0058577	0.020347	0.966844	385	4	-0.88973	0.99414	0.99419	0.999942	19001	0	-0.88973
MPC2	4	0.005871	0.020391	0.966844	386	4	-0.75779	0.99413	0.99418	0.999942	19000	0	-0.75779
TMLHE	4	0.0058806	0.020426	0.966844	387	1	-0.16018	0.88732	0.88699	0.999796	16926	0	-0.16018
SLX4IP	4	0.0059295	0.020588	0.966844	388	4	-0.79517	0.99407	0.99413	0.999942	18999	0	-0.79517
KIAA1257	4	0.0059323	0.020596	0.966844	389	1	-0.047888	0.87368	0.87326	0.999796	16674	0	-0.047888
PCLO	4	0.0059716	0.02072	0.966844	390	2	-0.92516	0.76875	0.76991	0.997068	14663	1	-0.92516
ZNF732	4	0.005984	0.020765	0.966844	391	2	-0.61184	0.82459	0.82407	0.997068	15763	0	-0.61184
AASS	4	0.0059914	0.020789	0.966844	392	4	-0.74994	0.99401	0.99406	0.999942	18998	0	-0.74994
LSG1	4	0.0059914	0.020789	0.966844	393	4	-1.0345	0.99401	0.99406	0.999942	18997	0	-1.0345
NCDN	4	0.0060283	0.020917	0.966844	394	4	-0.77803	0.99397	0.99402	0.999942	18996	0	-0.77803
PCDHA1	4	0.0060566	0.021006	0.966844	395	3	-0.96001	0.11807	0.23997	0.990467	4608	1	-0.96001
SFR1	4	0.0060576	0.02101	0.966844	396	4	-0.80842	0.99394	0.99399	0.999942	18995	0	-0.80842
LOC101928093	4	0.0060826	0.021096	0.966844	397	2	-0.81412	0.82005	0.81956	0.997068	15679	0	-0.81412
UAP1	4	0.0060874	0.021112	0.966844	398	2	-0.38828	0.58061	0.63594	0.997068	12061	1	-0.38828
ASNSD1	4	0.0060945	0.021131	0.966844	399	3	-0.66299	0.95783	0.9578	0.999796	18270	0	-0.66299
GCM1	4	0.0060996	0.021152	0.966844	400	3	-1.1145	0.10321	0.22025	0.988737	4230	1	-1.1145
NCAPG2	4	0.0060996	0.021152	0.966844	401	3	-1.1247	0.11897	0.24096	0.990467	4619	1	-1.1247
OIP5	4	0.0060996	0.021152	0.966844	402	4	-1.0294	0.99182	0.99189	0.999942	18955	0	-1.0294
MTBP	4	0.0060996	0.021152	0.966844	403	3	-1.3015	0.98987	0.98988	0.999796	18921	0	-1.3015
ATP5A1	4	0.0060996	0.021152	0.966844	404	3	-1.5529	0.063147	0.1451	0.968717	2843	1	-1.5529
POLR2A	4	0.0060996	0.021152	0.966844	405	3	-1.3015	0.88904	0.88869	0.999796	16955	0	-1.3015
IARS	4	0.0060996	0.021152	0.966844	406	3	-1.3015	0.43889	0.56332	0.997068	10665	1	-1.3015
LDHAL6A	4	0.0060996	0.021152	0.966844	407	3	-0.90992	0.52258	0.60417	0.997068	11429	1	-0.90992
GCKR	4	0.0060996	0.021152	0.966844	408	3	-1.1264	0.98863	0.98868	0.999796	18893	0	-1.1264
APOBEC3D	4	0.0060996	0.021152	0.966844	409	3	-1.2283	0.78898	0.78872	0.997068	15059	1	-1.2283
SNRPF	4	0.0060996	0.021152	0.966844	410	3	-1.4509	0.96697	0.96691	0.999796	18457	0	-1.4509
TAF6	4	0.0060996	0.021152	0.966844	411	3	-1.2642	0.80549	0.80512	0.997068	15366	0	-1.2642
SYNE2	4	0.0061068	0.021174	0.966844	412	4	-0.85664	0.99389	0.99393	0.999942	18993	0	-0.85664
CYP4F12	4	0.0061391	0.021271	0.966844	413	1	-0.20738	0.69068	0.70685	0.997068	13446	1	-0.20738
HEATR4	4	0.0061908	0.021446	0.966844	414	1	0.43882	0.14809	0.27277	0.993806	5230	2	0.43882
AKR1C4	4	0.0062282	0.021568	0.966844	415	2	0.067142	0.12476	0.24727	0.990467	4739	2	0.067142
NFIX	4	0.0062475	0.021633	0.966844	416	4	-0.77689	0.99375	0.99379	0.999942	18992	0	-0.77689
POLR2E	4	0.0062763	0.021733	0.966844	417	2	-0.6835	0.59681	0.64546	0.997068	12250	1	-0.6835
PCDHGC4	4	0.0062942	0.02178	0.966844	418	2	-0.69366	0.37963	0.52261	0.997068	9924	1	-0.69366
IFT81	4	0.0063002	0.021803	0.966844	419	4	-1.164	0.9937	0.99374	0.999942	18991	0	-1.164
POLR3E	4	0.0063083	0.021827	0.966844	420	4	-0.89088	0.99369	0.99373	0.999942	18990	0	-0.89088
PREX2	4	0.006313	0.021842	0.966844	421	3	-0.91528	0.97347	0.9734	0.999796	18597	0	-0.91528
MFSD3	4	0.0063458	0.021956	0.966844	422	4	-1.0278	0.99244	0.9925	0.999942	18966	0	-1.0278
MS4A6E	4	0.0063707	0.022041	0.966844	423	4	-0.8203	0.99363	0.99366	0.999942	18989	0	-0.8203
GPRC5A	4	0.0063707	0.022041	0.966844	424	4	-0.83552	0.99363	0.99366	0.999942	18988	0	-0.83552
FAM189A1	4	0.0064492	0.022303	0.966844	425	2	-0.35097	0.44277	0.56509	0.997068	10696	1	-0.35097
CCDC66	4	0.0064655	0.02236	0.966844	426	3	-0.91969	0.51075	0.59803	0.997068	11322	1	-0.91969
CCDC77	4	0.0064866	0.022427	0.966844	427	3	-0.9917	0.8134	0.81302	0.997068	15560	0	-0.9917
HNRNPUL1	4	0.0064916	0.022444	0.966844	428	4	-0.54684	0.99351	0.99354	0.999942	18987	0	-0.54684
RBM3	4	0.0065009	0.022467	0.966844	429	1	0.34931	0.11848	0.2404	0.990467	4614	2	0.34931
MMS22L	4	0.0065371	0.022574	0.966844	430	3	-1.5037	0.9004	0.90004	0.999796	17163	0	-1.5037
RQCD1	4	0.0065512	0.022622	0.966844	431	2	-0.59757	0.086819	0.19014	0.978683	3694	2	-0.59757
PHKG1	4	0.0065525	0.022627	0.966844	432	3	-0.8239	0.76424	0.7659	0.997068	14573	1	-0.8239
ST8SIA6	4	0.0066004	0.022778	0.966844	433	4	-0.4678	0.9934	0.99344	0.999942	18985	0	-0.4678
SYT9	4	0.0066042	0.022795	0.966844	434	1	0.13333	0.34095	0.48086	0.997068	9174	2	0.13333
LILRB3	4	0.0066388	0.022896	0.966844	435	3	-1.0111	0.9895	0.98953	0.999796	18909	0	-1.0111
ZMYM4	4	0.0066456	0.022919	0.966844	436	4	-0.67518	0.99335	0.9934	0.999942	18984	0	-0.67518
UNC13D	4	0.0066559	0.02295	0.966844	437	1	-0.10205	0.46809	0.57705	0.997068	10930	1	-0.10205
DYRK1A	4	0.0066582	0.022961	0.966844	438	3	-0.81254	0.94145	0.94137	0.999796	17935	0	-0.81254
VPS41	4	0.0066931	0.023075	0.966844	439	3	-1.2582	0.79684	0.79647	0.997068	15195	1	-1.2582
SMOC2	4	0.0067075	0.023121	0.966844	440	1	0.11193	0.27915	0.41429	0.995667	7917	2	0.11193
RCVRN	4	0.0067123	0.023134	0.966844	441	4	-0.55404	0.99329	0.99333	0.999942	18983	0	-0.55404
ENOX2	4	0.0067144	0.023142	0.966844	442	2	-0.60879	0.17893	0.30624	0.994732	5853	1	-0.60879
RRM1	3	0.0067156	0.018279	0.966844	443	2	-1.4783	0.94882	0.94905	0.999796	18093	0	-1.4783
TRA2A	3	0.0067156	0.018279	0.966844	444	3	-1.4783	0.98319	0.98334	0.999796	18778	0	-1.4783
KMT2B	4	0.0067263	0.02318	0.966844	445	4	-0.6409	0.99327	0.99332	0.999942	18981	0	-0.6409
ZSCAN5B	4	0.0067263	0.02318	0.966844	446	4	-0.7369	0.99327	0.99332	0.999942	18982	0	-0.7369
PRG3	4	0.0067425	0.023242	0.966844	447	3	-0.86054	0.37422	0.51677	0.997068	9820	1	-0.86054
FA2H	4	0.0067592	0.023295	0.966844	448	2	-0.32706	0.38641	0.52988	0.997068	10069	1	-0.32706
FGB	4	0.0067693	0.02333	0.966844	449	3	-0.81153	0.85599	0.85547	0.997718	16388	0	-0.81153
LDOC1	4	0.0067801	0.023357	0.966844	450	4	-0.62981	0.99322	0.99327	0.999942	18980	0	-0.62981
PKIB	4	0.006788	0.023379	0.966844	451	3	-1.0741	0.47841	0.58205	0.997068	11022	1	-1.0741
CENPM	4	0.006788	0.023379	0.966844	452	3	-0.99369	0.71119	0.72198	0.997068	13724	1	-0.99369
POF1B	4	0.0068109	0.023443	0.966844	453	2	-0.10379	0.19024	0.31853	0.994732	6059	2	-0.10379
GIN1	4	0.0068337	0.023517	0.966844	454	3	-1.0432	0.95956	0.95947	0.999796	18312	0	-1.0432
RBM22	4	0.0068443	0.023551	0.966844	455	3	-0.97431	0.39568	0.53993	0.997068	10239	1	-0.97431
PTP4A3	4	0.0068625	0.023611	0.966844	456	3	-0.56255	0.81625	0.81587	0.997068	15622	0	-0.56255
HARS	4	0.0068782	0.023653	0.966844	457	4	-0.76675	0.99312	0.99316	0.999942	18979	0	-0.76675
TMEM191B	4	0.0069142	0.023767	0.966844	458	3	-0.48147	0.92083	0.92063	0.999796	17537	0	-0.48147
DTD2	4	0.0070134	0.024094	0.966844	459	2	-0.59785	0.77014	0.77116	0.997068	14685	1	-0.59785
GOSR2	4	0.0070174	0.024106	0.966844	460	3	-1.084	0.99035	0.99038	0.999796	18931	0	-1.084
DDX27	4	0.0070174	0.024106	0.966844	461	3	-1.2497	0.056678	0.13252	0.965762	2609	1	-1.2497
ELF1	4	0.0070516	0.024215	0.966844	462	4	-0.56622	0.99295	0.993	0.999942	18978	0	-0.56622
SMEK2	4	0.0070516	0.024215	0.966844	463	4	-0.69686	0.99295	0.993	0.999942	18977	0	-0.69686
ATP1B1	4	0.0070769	0.024287	0.966844	464	3	-0.76129	0.80724	0.80686	0.997068	15412	0	-0.76129
EMC2	4	0.0071208	0.024435	0.966844	465	1	0.49598	0.091265	0.19849	0.982388	3840	2	0.49598
INO80B	4	0.0071208	0.024435	0.966844	466	2	-0.31417	0.7304	0.73718	0.997068	14023	1	-0.31417
CT55	4	0.0071208	0.024435	0.966844	467	3	-0.66408	0.72286	0.73115	0.997068	13912	1	-0.66408
TMEM30A	4	0.0071208	0.024435	0.966844	468	2	-0.14965	0.7923	0.79194	0.997068	15121	1	-0.14965
NUP43	4	0.0071208	0.024435	0.966844	469	1	0.32069	0.20243	0.33169	0.994732	6335	1	0.32069
CA11	4	0.0071307	0.024465	0.966844	470	3	-0.80476	0.82365	0.82315	0.997068	15748	0	-0.80476
SPRY2	4	0.0071366	0.024483	0.966844	471	4	-0.69582	0.99286	0.99292	0.999942	18976	0	-0.69582
PSIP1	4	0.007191	0.024676	0.966844	472	4	-0.59254	0.99281	0.99287	0.999942	18975	0	-0.59254
ATG10	4	0.0072025	0.024712	0.966844	473	4	-0.74813	0.9928	0.99285	0.999942	18974	0	-0.74813
TSC2	4	0.0072128	0.024743	0.966844	474	4	-0.81251	0.99279	0.99284	0.999942	18973	0	-0.81251
PYCARD	4	0.0072388	0.024823	0.966844	475	3	-1.2128	0.92707	0.92686	0.999796	17659	0	-1.2128
LGI1	4	0.0072388	0.024823	0.966844	476	3	-1.3316	0.94641	0.94634	0.999796	18048	0	-1.3316
OR51I1	4	0.0072713	0.024928	0.966844	477	3	-1.0333	0.27732	0.41229	0.995667	7875	1	-1.0333
WDR59	4	0.0072798	0.024958	0.966844	478	2	-0.92306	0.71874	0.72787	0.997068	13843	1	-0.92306
TM2D3	4	0.0073147	0.025075	0.966844	479	3	-1.0143	0.98755	0.98758	0.999796	18865	0	-1.0143
IQCB1	4	0.0073212	0.0251	0.966844	480	3	-1.1362	0.90484	0.9045	0.999796	17248	0	-1.1362
PCDHA8	4	0.0073663	0.025245	0.966844	481	4	-0.63485	0.99263	0.99269	0.999942	18971	0	-0.63485
FCRL3	4	0.0073663	0.025245	0.966844	482	4	-0.74783	0.99263	0.99269	0.999942	18972	0	-0.74783
SLC39A8	4	0.0073889	0.025313	0.966844	483	3	-1.0606	0.96259	0.96253	0.999796	18365	0	-1.0606
CSTF3	4	0.0074029	0.025372	0.966844	484	4	-0.84007	0.9926	0.99266	0.999942	18970	0	-0.84007
DBH	4	0.0074119	0.025406	0.966844	485	3	-0.71103	0.066209	0.1511	0.970352	2961	1	-0.71103
CTNND1	4	0.0074307	0.025471	0.966844	486	2	-0.24021	0.53237	0.60924	0.997068	11524	1	-0.24021
GOLPH3	4	0.0074492	0.025533	0.966844	487	3	-1.057	0.88675	0.88642	0.999796	16914	0	-1.057
C17orf70	4	0.0074592	0.025563	0.966844	488	3	-1.5241	0.96697	0.96691	0.999796	18454	0	-1.5241
KRIT1	4	0.0074592	0.025563	0.966844	489	2	-0.87859	0.82308	0.82259	0.997068	15738	0	-0.87859
XAGE5	4	0.0074823	0.025634	0.966844	490	2	-0.4929	0.77502	0.77555	0.997068	14779	1	-0.4929
SLC35F4	4	0.0075077	0.025719	0.966844	491	4	-0.8741	0.99249	0.99256	0.999942	18969	0	-0.8741
PTPRO	4	0.0075339	0.025806	0.966844	492	1	0.48564	0.10003	0.21453	0.988737	4127	2	0.48564
OPLAH	4	0.0075388	0.025821	0.966844	493	4	-0.60132	0.99246	0.99252	0.999942	18968	0	-0.60132
TNFRSF10A	4	0.0075435	0.025834	0.966844	494	4	-0.46586	0.99246	0.99252	0.999942	18967	0	-0.46586
FAM177A1	4	0.0075615	0.025896	0.966844	495	2	-0.52087	0.32216	0.46041	0.997068	8806	1	-0.52087
ADH7	3	0.0075666	0.020522	0.966844	496	3	-0.93957	0.99243	0.99254	0.999942	18965	0	-0.93957
ADM2	4	0.007572	0.025931	0.966844	497	3	-0.87945	0.69538	0.71021	0.997068	13507	1	-0.87945
CTTNBP2NL	4	0.0075856	0.025976	0.966844	498	1	0.049486	0.30882	0.44607	0.995667	8531	2	0.049486
INTS3	4	0.0076089	0.026053	0.966844	499	2	-1.1614	0.56163	0.62519	0.997068	11845	1	-1.1614
TMSB4X	4	0.0076372	0.026123	0.966844	500	3	-0.74745	0.77219	0.77304	0.997068	14731	1	-0.74745
FSCN3	4	0.0076786	0.026246	0.966844	501	4	-0.39226	0.99232	0.99238	0.999942	18964	0	-0.39226
CARD14	4	0.0076803	0.026249	0.966844	502	3	-0.838	0.77369	0.77435	0.997068	14755	1	-0.838
MYO18A	4	0.007683	0.026258	0.966844	503	3	-0.76489	0.96786	0.96782	0.999796	18476	0	-0.76489
TBC1D14	4	0.0076847	0.026264	0.966844	504	4	-0.67621	0.99232	0.99238	0.999942	18963	0	-0.67621
LYRM1	4	0.0076888	0.026276	0.966844	505	3	-0.31672	0.14361	0.26791	0.991388	5146	1	-0.31672
AKR1E2	4	0.0076936	0.026293	0.966844	506	2	-0.26208	0.17649	0.30362	0.994732	5805	2	-0.26208
TUBGCP6	3	0.0077107	0.02091	0.966844	507	1	-0.23838	0.61205	0.61962	0.997068	12456	1	-0.23838
PDS5A	4	0.0077298	0.026416	0.966844	508	3	-0.96129	0.47516	0.58047	0.997068	10990	1	-0.96129
LRRD1	4	0.0077404	0.026452	0.966844	509	3	-0.7704	0.78856	0.7883	0.997068	15050	1	-0.7704
ZNF512	4	0.0077601	0.026513	0.966844	510	2	-0.61692	0.7647	0.76629	0.997068	14580	1	-0.61692
ZNF25	4	0.0077921	0.026614	0.966844	511	3	-0.6001	0.98456	0.98458	0.999796	18805	0	-0.6001
RPL22L1	4	0.0078001	0.026639	0.966844	512	3	-0.82664	0.93943	0.9394	0.999796	17898	0	-0.82664
SURF4	4	0.0078361	0.02675	0.966844	513	3	-1.2029	0.63783	0.67077	0.997068	12756	1	-1.2029
WDFY3	4	0.0078361	0.02675	0.966844	514	3	-0.88462	0.77432	0.77492	0.997068	14769	1	-0.88462
TMTC4	4	0.0078437	0.026771	0.966844	515	3	-0.78763	0.63608	0.66964	0.997068	12733	1	-0.78763
CCT7	4	0.0078777	0.02688	0.966844	516	2	-0.82085	0.96697	0.96691	0.999796	18452	0	-0.82085
GALNT2	4	0.0078954	0.026937	0.966844	517	3	-1.0634	0.10079	0.21592	0.988737	4158	1	-1.0634
C8G	4	0.0079205	0.027019	0.966844	518	4	-0.97073	0.99208	0.99214	0.999942	18961	0	-0.97073
PREX1	4	0.0079308	0.027056	0.966844	519	3	-0.78454	0.96395	0.96391	0.999796	18401	0	-0.78454
ZNF266	4	0.0079469	0.027099	0.966844	520	1	0.57451	0.040439	0.1001	0.961619	1974	2	0.57451
CLINT1	4	0.0079664	0.027161	0.966844	521	3	-0.93504	0.75618	0.75879	0.997068	14421	1	-0.93504
ATXN1L	4	0.0079718	0.027179	0.966844	522	2	-0.27484	0.7911	0.79076	0.997068	15100	1	-0.27484
POLH	4	0.0079897	0.027242	0.966844	523	4	-0.91984	0.99201	0.99207	0.999942	18958	0	-0.91984
GPR152	4	0.0079985	0.027272	0.966844	524	2	0.066046	0.001116	0.0040517	0.945555	79	2	0.066046
UGT2B7	4	0.0080285	0.027353	0.966844	525	3	-0.81653	0.49372	0.58955	0.997068	11162	1	-0.81653
NT5C2	4	0.0080378	0.027377	0.966844	526	3	-0.91718	0.73434	0.74039	0.997068	14080	1	-0.91718
OBP2B	4	0.0080501	0.027416	0.966844	527	3	-0.98288	0.70264	0.71554	0.997068	13602	1	-0.98288
FMOD	4	0.0080544	0.027429	0.966844	528	4	-0.55534	0.99195	0.99201	0.999942	18957	0	-0.55534
PHF6	4	0.0080563	0.027435	0.966844	529	3	-0.8081	0.97776	0.97781	0.999796	18668	0	-0.8081
DYRK4	4	0.0080828	0.027528	0.966844	530	2	-0.73413	0.94019	0.94015	0.999796	17908	0	-0.73413
ENAM	4	0.0081055	0.027599	0.966844	531	4	-0.73171	0.99189	0.99196	0.999942	18956	0	-0.73171
CUX1	4	0.0081534	0.027755	0.966844	532	3	-0.44214	0.9567	0.95664	0.999796	18243	0	-0.44214
CRNKL1	4	0.008205	0.027923	0.966844	533	1	-0.11746	0.86595	0.86553	0.999448	16551	0	-0.11746
NETO2	4	0.0082099	0.02794	0.966844	534	3	-1.0124	0.064581	0.14797	0.968717	2903	1	-1.0124
WNT9B	4	0.008231	0.02801	0.966844	535	4	-0.61036	0.99177	0.99183	0.999942	18952	0	-0.61036
SPESP1	4	0.008231	0.02801	0.966844	536	4	-0.48619	0.99177	0.99183	0.999942	18951	0	-0.48619
WNT5B	4	0.0082566	0.028097	0.966844	537	1	0.081485	0.18295	0.31062	0.994732	5929	1	0.081485
PPP1R3A	4	0.0083082	0.028258	0.966844	538	2	0.038671	0.12509	0.24761	0.990467	4753	2	0.038671
XK	4	0.0083125	0.028273	0.966844	539	2	-0.63236	0.70056	0.71399	0.997068	13570	1	-0.63236
EXO5	4	0.0083172	0.028294	0.966844	540	4	-1.0664	0.99168	0.99174	0.999942	18950	0	-1.0664
MTFMT	4	0.0083308	0.028333	0.966844	541	4	-0.99164	0.99167	0.99173	0.999942	18949	0	-0.99164
MRGPRD	4	0.0083428	0.028371	0.966844	542	3	-1.0334	0.68748	0.70452	0.997068	13406	1	-1.0334
GTF3C4	4	0.0083428	0.028371	0.966844	543	2	-0.5519	0.13975	0.26373	0.991214	5068	2	-0.5519
SLC39A6	4	0.0083573	0.028414	0.966844	544	4	-0.6882	0.99164	0.9917	0.999942	18948	0	-0.6882
PHACTR4	4	0.0083598	0.028428	0.966844	545	1	0.14339	0.1882	0.3163	0.994732	6026	2	0.14339
CABP7	4	0.0084201	0.028611	0.966844	546	2	-0.70845	0.048775	0.11674	0.965762	2301	1	-0.70845
WNT9A	4	0.0084372	0.028666	0.966844	547	1	-0.22745	0.92288	0.92274	0.999796	17578	0	-0.22745
LOC100130880	4	0.0084372	0.028666	0.966844	548	1	0.44863	0.10801	0.22894	0.988737	4396	3	0.44863
SYT3	4	0.0084756	0.028788	0.966844	549	2	-0.81928	0.70788	0.71951	0.997068	13684	1	-0.81928
G6PC3	4	0.0085061	0.02888	0.966844	550	2	-0.35093	0.22509	0.3562	0.994732	6814	2	-0.35093
SLC22A3	4	0.0085071	0.028884	0.966844	551	3	-0.7363	0.37652	0.51923	0.997068	9865	1	-0.7363
ASTE1	4	0.0085146	0.028905	0.966844	552	2	-0.64597	0.63292	0.66768	0.997068	12693	1	-0.64597
ZFP82	4	0.0085191	0.028917	0.966844	553	3	-0.90077	0.97363	0.97357	0.999796	18598	0	-0.90077
SH3TC2	4	0.0085201	0.02892	0.966844	554	2	-0.62644	0.81592	0.81553	0.997068	15612	0	-0.62644
ZCCHC8	4	0.008547	0.029005	0.966844	555	4	-0.55917	0.99145	0.99151	0.999942	18947	0	-0.55917
CHMP4A	4	0.0085681	0.029081	0.966844	556	4	-0.56252	0.99143	0.99149	0.999942	18946	0	-0.56252
ADAM17	4	0.0085681	0.029081	0.966844	557	4	-0.79944	0.99143	0.99149	0.999942	18945	0	-0.79944
ITGA2	4	0.0085982	0.029167	0.966844	558	4	-0.62838	0.9914	0.99145	0.999942	18944	0	-0.62838
OR9A2	4	0.0085982	0.029167	0.966844	559	2	-0.34159	0.17841	0.30566	0.994732	5842	1	-0.34159
GLS	4	0.0086178	0.029229	0.966844	560	1	0.23214	0.17276	0.29953	0.994732	5737	2	0.23214
OR13A1	4	0.0086516	0.029342	0.966844	561	3	-1.1486	0.57733	0.63403	0.997068	12027	1	-1.1486
EIF5A2	4	0.0086694	0.029398	0.966844	562	2	-0.75101	0.58927	0.64098	0.997068	12165	1	-0.75101
ARPC4-TTLL3	4	0.0086823	0.02943	0.966844	563	3	-0.95623	0.84998	0.84939	0.997563	16257	0	-0.95623
CCBL2	4	0.0087076	0.029509	0.966844	564	2	-0.77125	0.95659	0.95651	0.999796	18241	0	-0.77125
SNX16	4	0.0087209	0.029557	0.966844	565	2	-0.22764	0.33856	0.47825	0.997068	9132	2	-0.22764
MS4A2	4	0.0087235	0.029566	0.966844	566	4	-0.52476	0.99128	0.99132	0.999942	18943	0	-0.52476
TIGD2	4	0.0087244	0.029569	0.966844	567	2	-0.79158	0.808	0.8076	0.997068	15432	0	-0.79158
C11orf53	4	0.0087391	0.029617	0.966844	568	3	-0.83867	0.95002	0.94995	0.999796	18119	0	-0.83867
TGFBR3	4	0.0087413	0.029623	0.966844	569	3	-0.87698	0.3688	0.51087	0.997068	9715	1	-0.87698
ZNF726	4	0.0087554	0.029663	0.966844	570	4	-0.53785	0.99124	0.9913	0.999942	18942	0	-0.53785
PPM1K	4	0.0087725	0.029718	0.966844	571	1	0.14538	0.39286	0.53685	0.997068	10192	2	0.14538
ZFPM1	4	0.0088112	0.029828	0.966844	572	3	-0.96846	0.98391	0.98391	0.999796	18791	0	-0.96846
CAB39	4	0.0088402	0.029926	0.966844	573	2	-0.84269	0.8955	0.89518	0.999796	17071	0	-0.84269
NBPF11	4	0.0088499	0.029961	0.966844	574	1	0.19073	0.24106	0.37333	0.994732	7139	1	0.19073
EIF3B	4	0.0088499	0.029961	0.966844	575	1	-0.069317	0.59475	0.64426	0.997068	12232	1	-0.069317
CSF1R	4	0.0088504	0.029963	0.966844	576	3	-0.97238	0.67182	0.69349	0.997068	13162	1	-0.97238
TMEM260	4	0.0088531	0.029971	0.966844	577	4	-0.55871	0.99115	0.9912	0.999942	18941	0	-0.55871
FUS	4	0.0088824	0.030065	0.966844	578	3	-0.86296	0.97307	0.97302	0.999796	18592	0	-0.86296
PIWIL4	4	0.0089273	0.030199	0.966844	579	2	-0.5371	0.80208	0.80165	0.997068	15304	0	-0.5371
SESN3	4	0.0089397	0.030238	0.966844	580	2	-0.55425	0.61019	0.65348	0.997068	12428	1	-0.55425
CTPS2	4	0.0089547	0.030292	0.966844	581	4	-0.4867	0.99105	0.9911	0.999942	18940	0	-0.4867
MC2R	4	0.0089971	0.030423	0.966844	582	4	-0.55763	0.991	0.99106	0.999942	18938	0	-0.55763
SCN4B	4	0.0090046	0.030445	0.966844	583	2	-0.44527	0.85571	0.85518	0.997563	16385	0	-0.44527
MAD2L1BP	4	0.0090172	0.030483	0.966844	584	3	-1.1831	0.9895	0.98953	0.999796	18910	0	-1.1831
PAPD4	4	0.0090196	0.030491	0.966844	585	2	-0.92071	0.64607	0.67613	0.997068	12849	1	-0.92071
SPTBN2	4	0.0090374	0.030555	0.966844	586	4	-0.86516	0.99096	0.99102	0.999942	18937	0	-0.86516
FRMPD2	4	0.0090708	0.030664	0.966844	587	3	-0.90901	0.98437	0.98438	0.999796	18799	0	-0.90901
SCUBE2	4	0.009082	0.030697	0.966844	588	2	-0.46844	0.97417	0.9741	0.999796	18605	0	-0.46844
MBLAC1	4	0.0090941	0.030729	0.966844	589	2	-0.39214	0.29332	0.42945	0.995667	8204	2	-0.39214
PHF14	4	0.0091336	0.030852	0.966844	590	2	-0.28726	0.9124	0.91221	0.999796	17379	0	-0.28726
SGCZ	4	0.009181	0.031004	0.966844	591	3	-0.88358	0.96005	0.95996	0.999796	18322	0	-0.88358
TNFRSF1A	4	0.0091851	0.031015	0.966844	592	2	-0.14392	0.55833	0.6233	0.997068	11820	1	-0.14392
NUDT15	4	0.0092037	0.031079	0.966844	593	3	-0.6139	0.90159	0.90123	0.999796	17191	0	-0.6139
ALMS1	4	0.0092367	0.031192	0.966844	594	1	0.85833	0.043713	0.10675	0.961619	2112	3	0.85833
CHIA	4	0.0092428	0.031207	0.966844	595	3	-0.94209	0.93396	0.93381	0.999796	17784	0	-0.94209
PCDHAC2	4	0.0093019	0.031391	0.966844	596	2	-0.87181	0.92693	0.92672	0.999796	17657	0	-0.87181
CRYAB	4	0.0093398	0.031502	0.966844	597	2	-0.064538	0.39628	0.54053	0.997068	10254	2	-0.064538
DNAJC14	4	0.0093823	0.03161	0.966844	598	3	-0.87501	0.78718	0.78702	0.997068	15022	1	-0.87501
RHOBTB1	4	0.0093914	0.031631	0.966844	599	1	-0.10677	0.68242	0.7009	0.997068	13332	1	-0.10677
SSU72	3	0.0094338	0.025341	0.966844	600	1	0.27091	0.031558	0.078865	0.961619	1602	1	0.27091
ATG101	4	0.009443	0.031742	0.966844	601	2	-0.13543	0.29541	0.4316	0.995667	8250	2	-0.13543
TCEA1	4	0.0094856	0.031832	0.966844	602	3	-1.236	0.90366	0.90333	0.999796	17229	0	-1.236
STRAP	4	0.0094856	0.031832	0.966844	603	2	-0.49169	0.28485	0.42035	0.995667	8041	2	-0.49169
GULP1	4	0.0094856	0.031832	0.966844	604	2	-0.51899	0.69571	0.71043	0.997068	13512	1	-0.51899
UROS	4	0.0095207	0.031912	0.966844	605	3	-0.84227	0.83325	0.83261	0.997068	15929	0	-0.84227
CCL20	4	0.0095461	0.031979	0.966844	606	2	-0.35964	0.96936	0.9693	0.999796	18510	0	-0.35964
KRTAP27-1	4	0.009553	0.031998	0.966844	607	2	-0.38383	0.082503	0.18216	0.978683	3542	2	-0.38383
ZNF268	4	0.0095976	0.032093	0.966844	608	3	-0.36672	0.99051	0.99054	0.9998	18936	0	-0.36672
TMSB4Y	4	0.0096532	0.03223	0.966844	609	2	-0.17195	0.30115	0.43787	0.995667	8367	2	-0.17195
HTN1	4	0.009659	0.032239	0.966844	610	3	-0.65283	0.97674	0.97674	0.999796	18648	0	-0.65283
PSTPIP2	4	0.0097007	0.032345	0.966844	611	2	-0.14798	0.61459	0.65625	0.997068	12486	1	-0.14798
SPARCL1	4	0.0097241	0.032414	0.966844	612	3	-0.98532	0.71225	0.72276	0.997068	13740	1	-0.98532
MLC1	4	0.0097479	0.032467	0.966844	613	2	-0.82811	0.84317	0.8425	0.997068	16138	0	-0.82811
ZNF529	4	0.0097479	0.032467	0.966844	614	2	-0.6454	0.53673	0.61157	0.997068	11573	1	-0.6454
SDR42E1	4	0.0097523	0.032476	0.966844	615	1	0.42284	0.15907	0.28463	0.994732	5447	2	0.42284
PRLR	4	0.0097633	0.032499	0.966844	616	3	-0.9221	0.78457	0.78448	0.997068	14971	1	-0.9221
ETV7	4	0.0097633	0.032499	0.966844	617	3	-1.3322	0.95631	0.95624	0.999796	18234	0	-1.3322
ZMYM3	4	0.0098038	0.032595	0.966844	618	1	-0.027438	0.76295	0.76478	0.997068	14551	1	-0.027438
MMP17	4	0.0098192	0.032636	0.966844	619	2	-0.48946	0.83404	0.83343	0.997068	15947	0	-0.48946
POLR1A	3	0.0098207	0.026343	0.966844	620	1	0.39054	0.40163	0.46695	0.997068	10351	1	0.39054
NANOG	4	0.0098401	0.032685	0.966844	621	2	-0.89042	0.95442	0.95431	0.999796	18193	0	-0.89042
DGAT2L6	4	0.0098811	0.032774	0.966844	622	3	-0.60216	0.066826	0.15229	0.971056	2978	1	-0.60216
ATG3	4	0.0098811	0.032774	0.966844	623	2	-0.46816	0.85673	0.85626	0.998392	16392	0	-0.46816
C19orf52	4	0.0098997	0.032818	0.966844	624	2	-0.61951	0.28485	0.42035	0.995667	8036	2	-0.61951
PAK4	4	0.009925	0.032881	0.966844	625	3	-1.0748	0.21971	0.35047	0.994732	6688	1	-1.0748
NDRG2	4	0.0099528	0.032936	0.966844	626	3	-0.88712	0.34095	0.48086	0.997068	9181	1	-0.88712
STATH	4	0.0099584	0.032949	0.966844	627	2	-0.52529	0.71989	0.72879	0.997068	13865	1	-0.52529
OSBPL8	4	0.010007	0.033055	0.966844	628	3	-1.1602	0.39568	0.53993	0.997068	10241	1	-1.1602
RBX1	4	0.010007	0.033055	0.966844	629	3	-1.1346	0.90951	0.90927	0.999796	17332	0	-1.1346
OR51L1	4	0.010007	0.033055	0.966844	630	3	-1.1429	0.98305	0.98307	0.999796	18772	0	-1.1429
OR51V1	4	0.010007	0.033055	0.966844	631	3	-1.0963	0.8351	0.83449	0.997068	15972	0	-1.0963
PCDHB5	4	0.010007	0.033055	0.966844	632	3	-0.92887	0.68047	0.69953	0.997068	13297	1	-0.92887
OR51T1	4	0.01001	0.033061	0.966844	633	2	-0.35743	0.24553	0.37811	0.994732	7250	1	-0.35743
CD300LB	4	0.010041	0.033125	0.966844	634	3	-0.98159	0.98796	0.98799	0.999796	18876	0	-0.98159
ZNF395	4	0.010062	0.033169	0.966844	635	1	0.59832	0.061929	0.14276	0.968717	2798	3	0.59832
C1orf122	4	0.010104	0.033262	0.966844	636	2	-0.88133	0.69972	0.7134	0.997068	13561	1	-0.88133
CYTH4	4	0.010113	0.033281	0.966844	637	2	-0.47969	0.92975	0.92955	0.999796	17714	0	-0.47969
EBLN1	4	0.010164	0.033414	0.966844	638	2	-0.33939	0.15215	0.27718	0.994732	5301	2	-0.33939
ATM	4	0.010216	0.033523	0.966844	639	2	-0.11277	0.37183	0.51414	0.997068	9766	2	-0.11277
KLRC4-KLRK1	4	0.010237	0.033573	0.966844	640	2	-0.81098	0.58854	0.64056	0.997068	12156	1	-0.81098
CASC10	4	0.010245	0.033593	0.966844	641	3	-1.0903	0.96272	0.96265	0.999796	18367	0	-1.0903
ALDH1L2	4	0.010286	0.033691	0.966844	642	3	-0.86546	0.52915	0.60758	0.997068	11493	1	-0.86546
C3	4	0.010304	0.033737	0.966844	643	2	-0.41067	0.70946	0.7207	0.997068	13703	1	-0.41067
MROH1	4	0.010304	0.033737	0.966844	644	2	-0.75209	0.94959	0.94953	0.999796	18108	0	-0.75209
VSIG1	4	0.010319	0.033772	0.966844	645	1	0.26456	0.7007	0.71408	0.997068	13574	1	0.26456
CSRP3	4	0.01032	0.033772	0.966844	646	3	-0.64817	0.97548	0.97542	0.999796	18628	0	-0.64817
FAM180B	4	0.01034	0.033814	0.966844	647	2	-0.48429	0.93905	0.93902	0.999796	17888	0	-0.48429
IL1RL1	4	0.010371	0.033892	0.966844	648	3	-0.72826	0.39107	0.53494	0.997068	10151	1	-0.72826
ANO5	4	0.010422	0.034015	0.966844	649	2	-0.39508	0.82939	0.82877	0.997068	15849	0	-0.39508
ALPPL2	4	0.010426	0.034024	0.966844	650	3	-0.77357	0.94267	0.94258	0.999796	17965	0	-0.77357
C7orf66	4	0.010432	0.034038	0.966844	651	3	-0.78715	0.34735	0.48773	0.997068	9309	1	-0.78715
SOX9	4	0.010472	0.034138	0.966844	652	3	-0.81514	0.97286	0.97282	0.999796	18586	0	-0.81514
OR6T1	4	0.010474	0.034141	0.966844	653	1	0.20535	0.31334	0.451	0.995667	8632	2	0.20535
ALG10	4	0.010525	0.034248	0.966844	654	1	-0.026665	0.45177	0.56931	0.997068	10776	1	-0.026665
EIF4A2	4	0.010527	0.034256	0.966844	655	3	-0.7983	0.23859	0.37072	0.994732	7104	1	-0.7983
NCOA4	4	0.010537	0.034273	0.966844	656	2	-0.20346	0.30459	0.44154	0.995667	8444	2	-0.20346
ODF3L2	4	0.010541	0.034284	0.966844	657	3	-1.0517	0.82805	0.82746	0.997068	15822	0	-1.0517
MYL10	4	0.010541	0.034284	0.966844	658	3	-1.1974	0.22985	0.36139	0.994732	6912	1	-1.1974
OR5I1	4	0.010541	0.034284	0.966844	659	3	-1.0934	0.3119	0.44945	0.995667	8597	1	-1.0934
SLC22A10	4	0.010564	0.034334	0.966844	660	2	-0.38734	0.2015	0.33067	0.994732	6315	2	-0.38734
SLC9A8	4	0.010577	0.034359	0.966844	661	1	0.24476	0.30582	0.44284	0.995667	8469	2	0.24476
SMAD1	4	0.010617	0.034462	0.966844	662	2	-0.34034	0.1672	0.29346	0.994732	5611	2	-0.34034
COL24A1	4	0.010632	0.034499	0.966844	663	2	-0.76905	0.89483	0.89452	0.999796	17056	0	-0.76905
NHSL1	4	0.010632	0.034499	0.966844	664	2	-0.50357	0.74557	0.74967	0.997068	14258	1	-0.50357
THUMPD1	4	0.01068	0.034597	0.966844	665	1	0.3487	0.39699	0.54132	0.997068	10263	2	0.3487
RIN2	4	0.010779	0.034822	0.966844	666	3	-1.0131	0.21923	0.34996	0.994732	6677	1	-1.0131
ADAP1	4	0.010784	0.034834	0.966844	667	2	-0.45364	0.59176	0.64248	0.997068	12189	1	-0.45364
SEC22A	4	0.010812	0.034897	0.966844	668	3	-0.96269	0.7911	0.79076	0.997068	15103	1	-0.96269
SULT1C4	4	0.010834	0.034948	0.966844	669	1	0.63247	0.0039849	0.014054	0.945555	275	2	0.63247
IRF8	4	0.010837	0.034955	0.966844	670	2	-0.55086	0.81592	0.81553	0.997068	15609	0	-0.55086
NGFR	4	0.010882	0.035057	0.966844	671	3	-0.72995	0.71813	0.72738	0.997068	13832	1	-0.72995
FHDC1	4	0.010886	0.035064	0.966844	672	2	-0.67556	0.43771	0.56276	0.997068	10658	1	-0.67556
CYP46A1	4	0.010899	0.035095	0.966844	673	2	-0.70615	0.65993	0.68532	0.997068	13006	1	-0.70615
VNN1	4	0.010934	0.035169	0.966844	674	2	-0.45042	0.31423	0.45193	0.995667	8651	2	-0.45042
OC90	4	0.010937	0.035175	0.966844	675	1	0.016437	0.23337	0.36512	0.994732	6992	2	0.016437
NUTF2	4	0.010968	0.035234	0.966844	676	3	-1.1988	0.983	0.98303	0.999796	18770	0	-1.1988
RASL12	4	0.010989	0.035288	0.966844	677	1	0.1034	0.11836	0.24028	0.990467	4612	2	0.1034
GDPD1	4	0.011031	0.035386	0.966844	678	3	-0.84915	0.74128	0.74605	0.997068	14194	1	-0.84915
TTC36	4	0.01104	0.03541	0.966844	679	2	-0.29519	0.93677	0.9367	0.999796	17846	0	-0.29519
DPPA2	4	0.011041	0.03541	0.966844	680	2	-0.69451	0.87734	0.87691	0.999796	16752	0	-0.69451
KHDC1	4	0.011072	0.035478	0.966844	681	3	-0.83877	0.97777	0.97782	0.999796	18669	0	-0.83877
NRG4	4	0.011081	0.035502	0.966844	682	2	-0.26668	0.28816	0.42393	0.995667	8093	2	-0.26668
GLRX2	4	0.011081	0.035502	0.966844	683	3	-1.1823	0.97687	0.97687	0.999796	18651	0	-1.1823
MOB2	4	0.011092	0.035526	0.966844	684	1	1.0996	0.0088629	0.030002	0.945555	587	3	1.0996
FAM212B	4	0.011143	0.035653	0.966844	685	2	-0.33751	0.24869	0.38155	0.994732	7317	2	-0.33751
SNRNP48	4	0.011156	0.035681	0.966844	686	3	-1.3392	0.49755	0.59145	0.997068	11195	1	-1.3392
COLGALT2	4	0.011195	0.035765	0.966844	687	1	-0.19537	0.63922	0.67167	0.997068	12777	1	-0.19537
FAM180A	4	0.011242	0.035856	0.966844	688	3	-1.0759	0.94486	0.94473	0.999796	18017	0	-1.0759
IBA57	4	0.011246	0.035867	0.966844	689	2	-0.1472	0.25211	0.38519	0.994732	7386	1	-0.1472
EHMT2	4	0.011297	0.035991	0.966844	690	3	-0.86295	0.9895	0.98953	0.999796	18911	0	-0.86295
TEX13B	4	0.01131	0.036019	0.966844	691	3	-0.81936	0.35626	0.49729	0.997068	9479	1	-0.81936
TAF15	4	0.011323	0.036046	0.966844	692	3	-0.8715	0.84998	0.84939	0.997563	16258	0	-0.8715
NAPEPLD	4	0.011331	0.036064	0.966844	693	3	-0.6344	0.95053	0.95047	0.999796	18127	0	-0.6344
IGF2BP3	4	0.011349	0.036104	0.966844	694	1	-0.11475	0.56602	0.62766	0.997068	11903	1	-0.11475
WHSC1L1	4	0.011369	0.036147	0.966844	695	3	-0.87581	0.20438	0.33377	0.994732	6379	1	-0.87581
FAM72C	4	0.011369	0.036147	0.966844	696	3	-0.96498	0.17385	0.30073	0.994732	5760	1	-0.96498
TAAR5	4	0.011401	0.036212	0.966844	697	1	0.14741	0.37453	0.5171	0.997068	9823	2	0.14741
DPEP2	4	0.011403	0.036218	0.966844	698	3	-0.72969	0.98152	0.98155	0.999796	18742	0	-0.72969
RBM34	4	0.011452	0.036332	0.966844	699	2	-0.23512	0.87749	0.87706	0.999796	16753	0	-0.23512
GAGE10	4	0.011475	0.036373	0.966844	700	3	-1.0234	0.88136	0.8809	0.999796	16818	0	-1.0234
HIF3A	4	0.011475	0.036373	0.966844	701	2	-0.75478	0.93422	0.93407	0.999796	17792	0	-0.75478
NLRP8	4	0.011479	0.036382	0.966844	702	3	-0.88259	0.16629	0.29248	0.994732	5590	1	-0.88259
OR4F16	4	0.011479	0.036382	0.966844	703	3	-0.96847	0.96697	0.96691	0.999796	18448	0	-0.96847
VOPP1	4	0.011479	0.036382	0.966844	704	3	-1.1858	0.21582	0.34628	0.994732	6617	1	-1.1858
ZFYVE21	4	0.011504	0.036431	0.966844	705	2	-0.47752	0.85928	0.8588	0.998436	16435	0	-0.47752
TNFSF8	4	0.011523	0.036481	0.966844	706	3	-1.0099	0.96071	0.96062	0.999796	18336	0	-1.0099
ABCA12	4	0.011584	0.03661	0.966844	707	2	-0.60429	0.61812	0.65846	0.997068	12525	1	-0.60429
SERTAD2	4	0.011626	0.036708	0.966844	708	2	-0.72756	0.057125	0.13337	0.965762	2624	1	-0.72756
PEX14	4	0.011639	0.036732	0.966844	709	3	-0.80006	0.58798	0.64023	0.997068	12148	1	-0.80006
LCN15	4	0.011658	0.036767	0.966844	710	1	-0.015372	0.35306	0.4939	0.997068	9417	1	-0.015372
HAPLN2	4	0.011669	0.036789	0.966844	711	3	-0.90543	0.92949	0.92928	0.999796	17710	0	-0.90543
TRIM21	4	0.011701	0.036863	0.966844	712	3	-0.63988	0.526	0.60594	0.997068	11467	1	-0.63988
HNRNPA3	4	0.011739	0.036937	0.966844	713	3	-0.78929	0.83656	0.83591	0.997068	16002	0	-0.78929
CETP	4	0.011739	0.036937	0.966844	714	2	-0.60398	0.8639	0.86347	0.998819	16521	0	-0.60398
TRMT10A	4	0.011801	0.037087	0.966844	715	3	-0.84425	0.84317	0.8425	0.997068	16130	0	-0.84425
NBPF7	4	0.011813	0.037113	0.966844	716	2	-0.13006	0.39358	0.5376	0.997068	10212	2	-0.13006
METTL8	4	0.011814	0.037115	0.966844	717	2	-0.83199	0.92273	0.9226	0.999796	17576	0	-0.83199
LDB2	4	0.011864	0.037227	0.966844	718	2	-0.38298	0.40694	0.54882	0.997068	10401	1	-0.38298
VAMP1	4	0.01189	0.037273	0.966844	719	3	-0.75951	0.71087	0.72176	0.997068	13722	1	-0.75951
MYOCD	4	0.011895	0.037288	0.966844	720	2	-0.55674	0.37881	0.52172	0.997068	9912	1	-0.55674
RNF41	4	0.011915	0.037336	0.966844	721	2	-0.50992	0.93538	0.93526	0.999796	17816	0	-0.50992
CCDC170	4	0.011941	0.037396	0.966844	722	3	-1.1254	0.97931	0.97934	0.999796	18701	0	-1.1254
GRHPR	4	0.011977	0.037479	0.966844	723	3	-1.1324	0.00059702	0.0021884	0.918888	44	1	-1.1324
VARS2	4	0.011996	0.037521	0.966844	724	2	-0.84889	0.61176	0.65448	0.997068	12451	1	-0.84889
EPB41L4B	4	0.012022	0.037582	0.966844	725	3	-0.81823	0.94259	0.94249	0.999796	17961	0	-0.81823
RHOT1	4	0.012044	0.037625	0.966844	726	3	-0.47107	0.98042	0.98046	0.999796	18723	0	-0.47107
ORC1	4	0.012052	0.03764	0.966844	727	2	-0.91383	0.52554	0.6057	0.997068	11460	1	-0.91383
MSRB3	4	0.012075	0.037684	0.966844	728	3	-0.73255	0.86812	0.8677	0.999574	16583	0	-0.73255
ZCCHC11	4	0.012108	0.037762	0.966844	729	2	-1.0264	0.53438	0.61031	0.997068	11543	1	-1.0264
RPL10L	4	0.012121	0.037794	0.966844	730	1	-0.27488	0.74481	0.749	0.997068	14244	1	-0.27488
TMEM133	3	0.012135	0.032188	0.966844	731	2	-0.87363	0.6597	0.66138	0.997068	13004	1	-0.87363
KIAA0391	4	0.012158	0.037877	0.966844	732	3	-1.1502	0.96185	0.96176	0.999796	18353	0	-1.1502
FAM160B1	4	0.012158	0.037877	0.966844	733	3	-0.79003	0.97184	0.97181	0.999796	18561	0	-0.79003
CPSF4	4	0.012158	0.037877	0.966844	734	3	-1.1794	0.85038	0.84979	0.997563	16265	0	-1.1794
TMEM206	4	0.012173	0.037905	0.966844	735	2	-0.83898	0.86519	0.86478	0.99919	16543	0	-0.83898
HOOK3	4	0.012224	0.038025	0.966844	736	1	-0.10303	0.61095	0.65397	0.997068	12440	1	-0.10303
CPNE4	4	0.012225	0.038027	0.966844	737	3	-0.72031	0.9359	0.93579	0.999796	17827	0	-0.72031
LRP2BP	4	0.012276	0.038135	0.966844	738	2	-0.235	0.053119	0.1255	0.965762	2463	1	-0.235
PRRT2	4	0.012306	0.038202	0.966844	739	3	-0.94218	0.98987	0.98988	0.999796	18923	0	-0.94218
RNF144A	4	0.012327	0.03825	0.966844	740	2	-0.25326	0.8329	0.83228	0.997068	15915	0	-0.25326
ARID4B	4	0.012349	0.038302	0.966844	741	3	-1.1394	0.57149	0.6307	0.997068	11970	1	-1.1394
MARCHF3	4	0.012379	0.038362	0.966844	742	2	0.21628	0.0097007	0.032628	0.945555	646	2	0.21628
PRB2	4	0.01243	0.038473	0.966844	743	2	-0.50064	0.59871	0.64661	0.997068	12280	1	-0.50064
FES	4	0.012555	0.038757	0.966844	744	3	-0.90813	0.98313	0.98316	0.999796	18776	0	-0.90813
CFDP1	4	0.012559	0.038766	0.966844	745	1	0.17131	0.33661	0.4761	0.997068	9096	1	0.17131
NAPG	4	0.012559	0.038766	0.966844	746	2	-0.89582	0.16132	0.28707	0.994732	5486	1	-0.89582
QARS	4	0.012559	0.038766	0.966844	747	3	-0.82813	0.66934	0.69174	0.997068	13135	1	-0.82813
USP51	4	0.012658	0.039005	0.966844	748	3	-1.0882	0.6221	0.66095	0.997068	12562	1	-1.0882
CAPN6	4	0.012687	0.039065	0.966844	749	2	-0.3925	0.67836	0.69801	0.997068	13262	1	-0.3925
DUSP6	4	0.012706	0.039107	0.966844	750	3	-1.0723	0.26437	0.39838	0.995667	7631	1	-1.0723
OR8B8	4	0.012706	0.039107	0.966844	751	3	-0.93246	0.92753	0.92731	0.999796	17666	0	-0.93246
TBK1	4	0.012739	0.039177	0.966844	752	2	-0.15735	0.83092	0.8303	0.997068	15881	0	-0.15735
FMO3	4	0.012751	0.039207	0.966844	753	3	-0.6222	0.95639	0.95632	0.999796	18236	0	-0.6222
PRAMEF17	4	0.012835	0.03941	0.966844	754	3	-0.97325	0.94695	0.94692	0.999796	18056	0	-0.97325
FAM214B	4	0.012835	0.03941	0.966844	755	3	-0.91739	0.11596	0.2377	0.989322	4572	1	-0.91739
MEIOB	4	0.012861	0.039471	0.966844	756	3	-0.78927	0.35134	0.49206	0.997068	9383	1	-0.78927
DEFB105B	4	0.012893	0.039539	0.966844	757	2	0.14107	0.17239	0.29914	0.994732	5725	2	0.14107
MLLT10	4	0.012911	0.039581	0.966844	758	3	-1.002	0.83092	0.8303	0.997068	15878	0	-1.002
SPDYE6	4	0.012911	0.039581	0.966844	759	3	-1.1747	0.97703	0.97706	0.999796	18652	0	-1.1747
HIST1H4J	4	0.012911	0.039581	0.966844	760	3	-0.88221	0.9219	0.92171	0.999796	17560	0	-0.88221
KRTAP19-3	4	0.012944	0.039658	0.966844	761	2	-0.49863	0.95359	0.95348	0.999796	18181	0	-0.49863
DAZ2	4	0.012996	0.039781	0.966844	762	2	-0.076891	0.037852	0.094806	0.961619	1851	2	-0.076891
UQCRH	4	0.013002	0.039799	0.966844	763	3	-0.92117	0.96795	0.9679	0.999796	18477	0	-0.92117
C9orf41	4	0.013002	0.039799	0.966844	764	2	-0.6726	0.90671	0.90643	0.999796	17280	0	-0.6726
ILK	4	0.013002	0.039799	0.966844	765	3	-1.0411	0.9701	0.97005	0.999796	18524	0	-1.0411
UXT	4	0.013002	0.039799	0.966844	766	2	-0.79621	0.52915	0.60758	0.997068	11489	1	-0.79621
CDNF	4	0.013002	0.039799	0.966844	767	2	-0.36257	0.85452	0.85399	0.997563	16353	0	-0.36257
SLA	4	0.013002	0.039799	0.966844	768	2	-0.63224	0.33696	0.47648	0.997068	9106	1	-0.63224
NUP88	4	0.013002	0.039799	0.966844	769	2	-0.75097	0.19389	0.32249	0.994732	6140	2	-0.75097
MRPS14	4	0.013002	0.039799	0.966844	770	3	-1.0258	0.94695	0.94692	0.999796	18057	0	-1.0258
RPS9	4	0.013002	0.039799	0.966844	771	2	-0.82053	0.83716	0.83649	0.997068	16022	0	-0.82053
ADCY3	4	0.013002	0.039799	0.966844	772	2	-0.75677	0.23103	0.36263	0.994732	6941	1	-0.75677
ALDH3A2	4	0.013002	0.039799	0.966844	773	3	-1.0083	0.28667	0.42233	0.995667	8066	1	-1.0083
TMEM61	4	0.013002	0.039799	0.966844	774	2	-0.80847	0.84125	0.84052	0.997068	16109	0	-0.80847
EXOSC10	4	0.013002	0.039799	0.966844	775	3	-1.03	0.98923	0.98927	0.999796	18904	0	-1.03
PHACTR1	4	0.013002	0.039799	0.966844	776	3	-1.0479	0.75618	0.75879	0.997068	14426	1	-1.0479
COA7	4	0.013002	0.039799	0.966844	777	2	-0.85022	0.91927	0.91909	0.999796	17508	0	-0.85022
PMF1	4	0.013002	0.039799	0.966844	778	3	-1.1707	0.0505	0.12025	0.965762	2362	1	-1.1707
LINGO2	4	0.013002	0.039799	0.966844	779	2	-0.35347	0.16735	0.29361	0.994732	5615	2	-0.35347
NPLOC4	4	0.013002	0.039799	0.966844	780	2	-0.69366	0.36698	0.50892	0.997068	9684	1	-0.69366
KIR2DL3	4	0.013002	0.039799	0.966844	781	2	-0.78437	0.85294	0.85236	0.997563	16314	0	-0.78437
RPL34	4	0.013002	0.039799	0.966844	782	3	-1.0763	0.84317	0.8425	0.997068	16148	0	-1.0763
MAB21L3	4	0.013002	0.039799	0.966844	783	2	-0.93566	0.68736	0.70443	0.997068	13403	1	-0.93566
MS4A13	4	0.01301	0.039811	0.966844	784	3	-0.89747	0.74767	0.75146	0.997068	14285	1	-0.89747
NFE2L2	3	0.013066	0.034486	0.966844	785	3	-0.77374	0.98693	0.98707	0.999796	18849	0	-0.77374
TFRC	4	0.013073	0.039952	0.969034	786	2	-0.27262	0.17097	0.29755	0.994732	5690	2	-0.27262
GOLGA6L2	4	0.013115	0.040047	0.969642	787	3	-0.86969	0.13519	0.25871	0.990467	4969	1	-0.86969
FKBP1B	4	0.01315	0.040108	0.969642	788	1	0.47562	0.060565	0.14008	0.966542	2757	3	0.47562
KIAA0825	4	0.013201	0.040226	0.969642	789	1	0.031461	0.20092	0.33005	0.994732	6297	2	0.031461
EFR3A	4	0.013223	0.040274	0.969642	790	3	-0.79162	0.9276	0.92738	0.999796	17668	0	-0.79162
UBE3A	4	0.013253	0.04035	0.969642	791	2	-0.59352	0.52554	0.6057	0.997068	11461	1	-0.59352
GPX3	4	0.013261	0.040371	0.969642	792	3	-0.86479	0.96974	0.96968	0.999796	18518	0	-0.86479
TMEM41B	4	0.013304	0.040468	0.969642	793	2	-0.35799	0.41154	0.55085	0.997068	10444	1	-0.35799
EXD3	4	0.013307	0.040475	0.969642	794	3	-0.99465	0.98631	0.98631	0.999796	18837	0	-0.99465
RPH3A	4	0.013356	0.040586	0.969642	795	2	-0.504	0.2604	0.3941	0.995667	7547	1	-0.504
CPXM2	4	0.013407	0.040703	0.969642	796	2	-0.29556	0.92527	0.92506	0.999796	17624	0	-0.29556
ZCCHC3	4	0.01343	0.040754	0.969642	797	3	-1.082	0.8512	0.85063	0.997563	16286	0	-1.082
DCSTAMP	4	0.013458	0.040808	0.969642	798	2	-0.18245	0.17248	0.29924	0.994732	5726	2	-0.18245
KMO	4	0.013489	0.040875	0.969642	799	3	-0.81942	0.8093	0.80891	0.997068	15460	0	-0.81942
RBFOX3	4	0.01351	0.040927	0.969642	800	2	-0.13012	0.55551	0.62174	0.997068	11792	1	-0.13012
TAAR6	4	0.013529	0.040965	0.969642	801	3	-0.90168	0.91854	0.91834	0.999796	17493	0	-0.90168
PRIMPOL	4	0.013561	0.041036	0.969642	802	2	-0.34828	0.50555	0.59543	0.997068	11282	1	-0.34828
SLC16A11	4	0.013579	0.04108	0.969642	803	3	-1.0945	0.76521	0.76674	0.997068	14589	1	-1.0945
CNTNAP3B	4	0.013579	0.04108	0.969642	804	3	-1.0904	0.9569	0.95683	0.999796	18253	0	-1.0904
SGSM3	4	0.013579	0.04108	0.969642	805	3	-0.90433	0.98539	0.98539	0.999796	18822	0	-0.90433
TMEM244	4	0.013613	0.041148	0.969642	806	3	-0.55579	0.90671	0.90643	0.999796	17282	0	-0.55579
KRTAP19-4	4	0.01362	0.041171	0.969642	807	3	-0.92805	0.92482	0.92463	0.999796	17615	0	-0.92805
C22orf39	4	0.013715	0.04139	0.969642	808	2	-0.47554	0.95625	0.95618	0.999796	18233	0	-0.47554
SSH1	4	0.013767	0.041501	0.969642	809	2	-0.26671	0.548	0.61761	0.997068	11705	1	-0.26671
AMICA1	4	0.013806	0.041591	0.969642	810	3	-0.73402	0.69839	0.7124	0.997068	13545	1	-0.73402
CCDC13	4	0.013818	0.041627	0.969642	811	2	-0.38854	0.78982	0.78953	0.997068	15078	1	-0.38854
OR5F1	4	0.013865	0.04174	0.969642	812	3	-0.81372	0.98437	0.98438	0.999796	18798	0	-0.81372
FABP4	4	0.01387	0.041751	0.969642	813	2	-0.22145	0.3042	0.44113	0.995667	8438	1	-0.22145
CBLN2	4	0.013898	0.041814	0.969642	814	3	-0.74398	0.93751	0.93748	0.999796	17860	0	-0.74398
KCTD6	4	0.013921	0.041873	0.969642	815	2	-0.52152	0.89671	0.89641	0.999796	17085	0	-0.52152
HOXC5	4	0.013941	0.041915	0.969642	816	2	-0.29917	0.0044582	0.015643	0.945555	308	2	-0.29917
FBXO5	4	0.013972	0.041984	0.969642	817	3	-1.0506	0.98772	0.98774	0.999796	18869	0	-1.0506
COQ5	4	0.013981	0.042006	0.969642	818	3	-0.94658	0.97854	0.97858	0.999796	18690	0	-0.94658
SH2B3	4	0.014024	0.042095	0.969642	819	2	-0.046115	0.45729	0.57192	0.997068	10822	1	-0.046115
SLC25A42	4	0.014067	0.042189	0.969642	820	2	-0.15868	0.25861	0.39219	0.995667	7517	2	-0.15868
ANP32A	4	0.014075	0.042211	0.969642	821	2	-0.78558	0.85378	0.85323	0.997563	16343	0	-0.78558
TFDP2	4	0.014115	0.042306	0.969642	822	3	-0.92121	0.98182	0.98186	0.999796	18748	0	-0.92121
FAM98B	4	0.014115	0.042306	0.969642	823	3	-0.93701	0.55459	0.62125	0.997068	11772	1	-0.93701
OR1L8	4	0.014126	0.042338	0.969642	824	1	0.069094	0.36847	0.51051	0.997068	9709	2	0.069094
BCL2L15	4	0.014145	0.042372	0.969642	825	3	-0.93202	0.86478	0.86435	0.999051	16536	0	-0.93202
LRCOL1	4	0.01417	0.042426	0.969642	826	2	-0.13207	0.10091	0.21614	0.988737	4160	2	-0.13207
CNOT6L	4	0.01417	0.042426	0.969642	827	2	-0.34891	0.61766	0.65817	0.997068	12520	1	-0.34891
UBASH3B	4	0.01417	0.042426	0.969642	828	2	-0.51105	0.1955	0.32426	0.994732	6173	1	-0.51105
SCML1	4	0.014178	0.042452	0.969642	829	3	-0.57407	0.87847	0.87804	0.999796	16766	0	-0.57407
ALDH3B1	4	0.014199	0.042502	0.969642	830	3	-0.87288	0.82832	0.82771	0.997068	15832	0	-0.87288
NPIPA8	4	0.014229	0.042564	0.969642	831	1	0.98009	0.037516	0.094106	0.961619	1842	3	0.98009
AIF1	4	0.014281	0.042693	0.969642	832	1	0.023318	0.72746	0.73482	0.997068	13978	1	0.023318
IFI27L2	4	0.014301	0.04274	0.969642	833	2	-0.61004	0.023622	0.06516	0.961619	1280	2	-0.61004
MYOC	4	0.014332	0.042815	0.969642	834	2	-0.14735	0.29304	0.42916	0.995667	8192	2	-0.14735
ZNF552	4	0.014336	0.042825	0.969642	835	3	-1.0398	0.09649	0.20812	0.985084	4027	1	-1.0398
TMED6	4	0.014354	0.042867	0.969642	836	2	-0.68015	0.45854	0.57249	0.997068	10834	1	-0.68015
SMURF2	4	0.014382	0.042928	0.969642	837	3	-0.92315	0.43746	0.56265	0.997068	10656	1	-0.92315
STK36	4	0.014383	0.04293	0.969642	838	3	-0.61492	0.41805	0.5538	0.997068	10501	1	-0.61492
ZNF205	4	0.014392	0.042954	0.969642	839	3	-0.66085	0.94184	0.94176	0.999796	17943	0	-0.66085
ZFP2	4	0.014428	0.043044	0.969642	840	2	-0.59651	0.97088	0.97084	0.999796	18542	0	-0.59651
DEFB131	4	0.014428	0.043044	0.969642	841	3	-0.82868	0.21005	0.33998	0.994732	6500	1	-0.82868
MUSK	4	0.014435	0.043059	0.969642	842	1	0.18195	0.2312	0.36282	0.994732	6946	1	0.18195
TMEM222	4	0.014454	0.043106	0.969642	843	3	-0.85807	0.98249	0.98251	0.999796	18761	0	-0.85807
C1orf61	4	0.014486	0.043184	0.969642	844	1	-0.26622	0.96815	0.96809	0.999796	18483	0	-0.26622
NUFIP1	4	0.014537	0.043309	0.969642	845	1	0.25461	0.18086	0.30835	0.994732	5891	2	0.25461
SPATA9	4	0.014589	0.043421	0.969642	846	2	-0.32152	0.89507	0.89476	0.999796	17062	0	-0.32152
DPH1	4	0.0146	0.043441	0.969642	847	2	-0.84794	0.27045	0.40485	0.995667	7748	1	-0.84794
ZNF224	4	0.014609	0.043456	0.969642	848	3	-1.0544	0.96825	0.96819	0.999796	18488	0	-1.0544
C10orf90	4	0.014609	0.043456	0.969642	849	3	-0.87657	0.77014	0.77116	0.997068	14695	1	-0.87657
GLUD2	4	0.014691	0.043647	0.969642	850	2	-0.43931	0.91383	0.91361	0.999796	17409	0	-0.43931
C18orf8	4	0.014743	0.043767	0.969642	851	3	-0.53484	0.97001	0.96996	0.999796	18522	0	-0.53484
ELOVL6	4	0.014794	0.043875	0.969642	852	3	-0.81293	0.95796	0.95792	0.999796	18274	0	-0.81293
MMP2	4	0.014825	0.043955	0.969642	853	3	-0.82269	0.98865	0.98871	0.999796	18894	0	-0.82269
CAPZA3	4	0.014852	0.044016	0.969642	854	2	-0.45446	0.41536	0.55258	0.997068	10476	1	-0.45446
ADGRB3	4	0.014857	0.044029	0.969642	855	3	-1.0664	0.80993	0.80952	0.997068	15478	0	-1.0664
KAT2A	4	0.014871	0.044072	0.969642	856	1	-0.097934	0.71506	0.72496	0.997068	13789	1	-0.097934
MKNK2	4	0.014902	0.044142	0.969642	857	3	-0.97674	0.14555	0.27004	0.992178	5187	1	-0.97674
PRSS23	4	0.014931	0.044209	0.969642	858	3	-0.72177	0.40398	0.54753	0.997068	10375	1	-0.72177
MOK	4	0.014948	0.044248	0.969642	859	1	0.61596	0.054109	0.12751	0.965762	2502	3	0.61596
GPR1	4	0.015	0.044365	0.969642	860	2	-0.54794	0.89671	0.89641	0.999796	17086	0	-0.54794
CEP112	3	0.01502	0.039371	0.966844	861	3	-0.66909	0.98498	0.98515	0.999796	18814	0	-0.66909
GABRB2	4	0.015036	0.044449	0.969642	862	2	-0.3904	0.31958	0.45764	0.996935	8761	2	-0.3904
PTPN22	4	0.015041	0.04446	0.969642	863	3	-0.98866	0.84156	0.84083	0.997068	16113	0	-0.98866
FAM103A1	4	0.015041	0.04446	0.969642	864	3	-1.1812	0.78839	0.78816	0.997068	15047	1	-1.1812
COL4A6	4	0.015051	0.044485	0.969642	865	2	-0.5469	0.93422	0.93407	0.999796	17788	0	-0.5469
COPS6	4	0.015127	0.044652	0.969642	866	2	-0.40741	0.36731	0.50929	0.997068	9697	2	-0.40741
PUM2	4	0.015154	0.044704	0.969642	867	2	0.32061	0.060335	0.13965	0.966358	2746	2	0.32061
NSUN7	4	0.015178	0.04475	0.969642	868	2	-0.49356	0.10424	0.22209	0.988737	4272	1	-0.49356
EPSTI1	4	0.015178	0.04475	0.969642	869	2	-0.29346	0.24571	0.37832	0.994732	7253	2	-0.29346
GABRP	4	0.015205	0.044802	0.969642	870	1	-0.31305	0.69486	0.70985	0.997068	13499	1	-0.31305
TAS2R40	4	0.015243	0.044884	0.969642	871	3	-0.92455	0.97222	0.97218	0.999796	18572	0	-0.92455
DKKL1	4	0.015251	0.044903	0.969642	872	3	-0.7428	0.99046	0.99048	0.999796	18935	0	-0.7428
CRYBB2	4	0.015308	0.045031	0.969642	873	2	-0.34371	0.8199	0.81941	0.997068	15676	0	-0.34371
ZNF140	4	0.015317	0.045054	0.969642	874	2	-0.22156	0.13554	0.25912	0.990467	4972	2	-0.22156
AP1S2	4	0.015317	0.045054	0.969642	875	2	-0.35646	0.39665	0.54095	0.997068	10259	2	-0.35646
RFX8	4	0.015326	0.04507	0.969642	876	3	-0.73567	0.82227	0.82177	0.997068	15727	0	-0.73567
VPS45	4	0.015326	0.04507	0.969642	877	3	-0.76708	0.98456	0.98458	0.999796	18804	0	-0.76708
PSMD1	4	0.015346	0.04512	0.969642	878	2	-0.57319	0.18791	0.31599	0.994732	6015	1	-0.57319
TCAF2	4	0.015398	0.045215	0.969642	879	2	-1.0195	0.83002	0.82938	0.997068	15862	0	-1.0195
C16orf72	4	0.015398	0.045215	0.969642	880	3	-1.1891	0.33171	0.47082	0.997068	8996	1	-1.1891
CECR2	4	0.01541	0.045248	0.969642	881	2	-0.36146	0.57767	0.63423	0.997068	12030	1	-0.36146
LMNTD1	4	0.01542	0.04527	0.969642	882	3	-0.84743	0.68067	0.69967	0.997068	13302	1	-0.84743
ZDHHC6	4	0.015462	0.045367	0.969642	883	2	-0.31588	0.50169	0.59351	0.997068	11243	1	-0.31588
ERICH1	4	0.015467	0.045382	0.969642	884	3	-0.59255	0.66934	0.69174	0.997068	13136	1	-0.59255
ELP4	4	0.015479	0.045415	0.969642	885	2	-0.87038	0.40921	0.54984	0.997068	10424	1	-0.87038
INCA1	4	0.015479	0.045415	0.969642	886	3	-1.0814	0.93915	0.93912	0.999796	17891	0	-1.0814
CCDC54	4	0.01548	0.045418	0.969642	887	3	-0.60455	0.027365	0.073019	0.961619	1435	1	-0.60455
LIAS	4	0.01548	0.045418	0.969642	888	3	-0.70137	0.71506	0.72496	0.997068	13788	1	-0.70137
CSNK2A2	4	0.015513	0.045486	0.969642	889	3	-0.45784	0.027569	0.073444	0.961619	1443	1	-0.45784
PSMA6	2	0.015529	0.02907	0.966844	890	2	-1.2085	0.98447	0.98435	0.999796	18802	0	-1.2085
RALB	4	0.015556	0.04559	0.969642	891	2	-0.25202	0.035317	0.089581	0.961619	1755	2	-0.25202
FTL	4	0.015556	0.04559	0.969642	892	2	-0.66792	0.72286	0.73115	0.997068	13910	1	-0.66792
NLRP13	4	0.015564	0.045607	0.969642	893	1	-0.14041	0.047174	0.11361	0.965177	2245	1	-0.14041
KLF6	4	0.015603	0.045695	0.969642	894	3	-0.99985	0.98746	0.98749	0.999796	18861	0	-0.99985
IL13RA1	4	0.015615	0.045724	0.969642	895	1	0.54869	0.072449	0.16312	0.972027	3196	2	0.54869
ZNF708	4	0.015648	0.04579	0.969642	896	2	-0.57083	0.82779	0.82719	0.997068	15816	0	-0.57083
RELN	4	0.015667	0.04583	0.969642	897	2	-0.43555	0.82793	0.82732	0.997068	15820	0	-0.43555
CEP89	4	0.015718	0.045951	0.969642	898	2	-0.62922	0.3119	0.44945	0.995667	8600	1	-0.62922
ANKFY1	4	0.015733	0.045977	0.969642	899	3	-0.96504	0.62549	0.66309	0.997068	12600	1	-0.96504
UVSSA	4	0.015795	0.046104	0.969642	900	2	-0.12754	0.79083	0.79048	0.997068	15094	1	-0.12754
MOSPD3	4	0.015795	0.046104	0.969642	901	2	-0.39417	0.83375	0.83313	0.997068	15939	0	-0.39417
C20orf194	4	0.015845	0.046212	0.969642	902	3	-0.96578	0.96989	0.96984	0.999796	18520	0	-0.96578
LOC102723859	3	0.015846	0.041405	0.969642	903	3	-0.50398	0.98415	0.98432	0.999796	18793	0	-0.50398
NDUFAF6	4	0.015898	0.046339	0.969642	904	2	-0.31448	0.91079	0.91057	0.999796	17351	0	-0.31448
NACA	4	0.015898	0.046339	0.969642	905	1	0.85436	0.076538	0.1709	0.972027	3330	2	0.85436
SLC22A4	4	0.015938	0.046427	0.969642	906	3	-1.1502	0.93709	0.93703	0.999796	17852	0	-1.1502
SELT	4	0.016026	0.046638	0.969642	907	2	-0.69424	0.22879	0.36022	0.994732	6886	1	-0.69424
E2F6	3	0.016056	0.041916	0.969642	908	1	-0.45387	0.026823	0.067937	0.961619	1414	1	-0.45387
HIST1H2BJ	4	0.016097	0.046809	0.969642	909	3	-0.94508	0.98611	0.98612	0.999796	18835	0	-0.94508
ADRA1A	4	0.016122	0.046856	0.969642	910	3	-0.84801	0.64395	0.67475	0.997068	12827	1	-0.84801
MUM1	4	0.016125	0.046865	0.969642	911	2	0.10029	0.11	0.23134	0.988737	4440	2	0.10029
KITLG	4	0.016129	0.046872	0.969642	912	2	-0.10145	0.35392	0.49483	0.997068	9436	2	-0.10145
SCN2A	4	0.016149	0.046918	0.969642	913	3	-0.73177	0.93686	0.9368	0.999796	17848	0	-0.73177
ATG4B	4	0.016207	0.047053	0.969642	914	2	-0.51678	0.37472	0.51729	0.997068	9826	1	-0.51678
NAT2	4	0.016207	0.047053	0.969642	915	3	-0.78529	0.76521	0.76674	0.997068	14590	1	-0.78529
ZNF730	4	0.016222	0.04709	0.969642	916	2	-0.29958	0.31309	0.45073	0.995667	8627	2	-0.29958
ZNF276	4	0.016231	0.047108	0.969642	917	1	-0.31306	0.95167	0.95156	0.999796	18148	0	-0.31306
NCBP1	4	0.016252	0.047164	0.969642	918	3	-1.065	0.75886	0.76107	0.997068	14478	1	-1.065
ELK3	4	0.016282	0.047232	0.969642	919	1	-0.33337	0.75468	0.75751	0.997068	14398	1	-0.33337
YAE1D1	4	0.016334	0.04734	0.969642	920	1	0.684	0.098321	0.21142	0.985742	4076	2	0.684
HTATSF1	4	0.016384	0.047457	0.969642	921	3	-1.0955	0.63148	0.66678	0.997068	12670	1	-1.0955
CCDC112	4	0.016407	0.047505	0.969642	922	2	-0.7264	0.48343	0.58453	0.997068	11061	1	-0.7264
FAM72B	4	0.016436	0.047574	0.969642	923	2	0.23893	0.12945	0.25243	0.990467	4844	2	0.23893
OR4F17	4	0.016453	0.04761	0.969642	924	2	-0.74034	0.74481	0.749	0.997068	14246	1	-0.74034
ADIPOQ	4	0.016488	0.047686	0.969642	925	1	-0.1727	0.22673	0.35797	0.994732	6854	1	-0.1727
PTPN3	4	0.016521	0.047754	0.969642	926	3	-0.81576	0.937	0.93694	0.999796	17851	0	-0.81576
INVS	4	0.016539	0.047796	0.969642	927	2	-0.39419	0.84699	0.84637	0.997563	16198	0	-0.39419
TAB3	4	0.016589	0.047907	0.969642	928	3	-0.85696	0.93717	0.9371	0.999796	17853	0	-0.85696
SFTA2	4	0.01659	0.047907	0.969642	929	2	-0.22443	0.17944	0.3068	0.994732	5862	1	-0.22443
FAM134A	4	0.016635	0.048006	0.969642	930	3	-0.89165	0.97469	0.97463	0.999796	18614	0	-0.89165
SUSD1	4	0.016641	0.048019	0.969642	931	1	0.58113	0.052645	0.12458	0.965762	2442	2	0.58113
ADCY10	4	0.016693	0.048126	0.969642	932	1	-0.081845	0.80599	0.80563	0.997068	15376	0	-0.081845
VWA2	4	0.016707	0.048162	0.969642	933	3	-0.74328	0.46668	0.57637	0.997068	10908	1	-0.74328
IDI2	4	0.016744	0.048239	0.969642	934	2	-0.057397	0.06542	0.14959	0.968717	2937	1	-0.057397
LRRC49	4	0.016783	0.048327	0.969642	935	3	-1.0297	0.82111	0.82062	0.997068	15701	0	-1.0297
CDKL4	4	0.016783	0.048327	0.969642	936	3	-0.99863	0.65266	0.68039	0.997068	12926	1	-0.99863
C19orf12	4	0.016783	0.048327	0.969642	937	3	-0.87309	0.97626	0.97625	0.999796	18644	0	-0.87309
FAM86B1	4	0.016795	0.048349	0.969642	938	2	-0.92268	0.98005	0.98011	0.999796	18719	0	-0.92268
CCDC23	4	0.016795	0.048349	0.969642	939	3	-0.92817	0.84911	0.84852	0.997563	16240	0	-0.92817
OR2J2	4	0.016795	0.048351	0.969642	940	3	-0.50969	0.82986	0.82923	0.997068	15859	0	-0.50969
PRDM9	4	0.016898	0.048578	0.969642	941	1	0.26579	0.029347	0.077136	0.961619	1518	2	0.26579
CSNK1D	4	0.016898	0.048578	0.969642	942	2	-0.60343	0.15374	0.27889	0.994732	5327	1	-0.60343
REC114	4	0.016899	0.04858	0.969642	943	3	-0.63069	0.66742	0.69044	0.997068	13106	1	-0.63069
ESPN	4	0.016921	0.048636	0.969642	944	2	-0.95852	0.5074	0.59642	0.997068	11291	1	-0.95852
PTPRH	3	0.016933	0.044106	0.969642	945	3	-1.2495	0.98307	0.98322	0.999796	18773	0	-1.2495
C20orf202	4	0.016938	0.048677	0.969642	946	3	-0.83385	0.96697	0.96691	0.999796	18446	0	-0.83385
EPB41L1	4	0.017	0.048825	0.969642	947	1	-0.23392	0.81237	0.81199	0.997068	15532	0	-0.23392
DGKK	4	0.017052	0.048947	0.969642	948	1	0.49759	0.045871	0.11102	0.963364	2199	2	0.49759
H2AFX	4	0.017063	0.048969	0.969642	949	3	-0.90682	0.53862	0.61257	0.997068	11603	1	-0.90682
AGPAT5	4	0.017063	0.048969	0.969642	950	3	-0.76241	0.97278	0.97273	0.999796	18584	0	-0.76241
RDM1	4	0.017063	0.048969	0.969642	951	3	-0.93131	0.35068	0.49138	0.997068	9369	1	-0.93131
TRIM74	4	0.017075	0.048993	0.969642	952	2	-0.59876	0.93721	0.93714	0.999796	17854	0	-0.59876
LRRC70	4	0.017148	0.049166	0.969642	953	3	-0.72078	0.89207	0.89175	0.999796	17020	0	-0.72078
MAT2B	4	0.017154	0.049175	0.969642	954	1	-0.20961	0.82644	0.82587	0.997068	15791	0	-0.20961
PKD2L1	4	0.017184	0.049237	0.969642	955	3	-0.85599	0.98814	0.98817	0.999796	18879	0	-0.85599
RLN1	4	0.017238	0.04936	0.969642	956	3	-0.66663	0.33338	0.47261	0.997068	9033	1	-0.66663
CEACAM6	4	0.017257	0.049404	0.969642	957	1	-0.098073	0.37294	0.51536	0.997068	9787	1	-0.098073
TM7SF2	4	0.017299	0.04949	0.969642	958	2	-0.95133	0.27183	0.40635	0.995667	7776	1	-0.95133
RPS23	4	0.017299	0.04949	0.969642	959	2	-0.61495	0.34331	0.48341	0.997068	9220	1	-0.61495
FAM173B	4	0.017308	0.049514	0.969642	960	2	-0.64429	0.61078	0.65386	0.997068	12438	1	-0.64429
SLC4A2	4	0.017359	0.049635	0.969642	961	2	-0.22698	0.71802	0.72728	0.997068	13830	1	-0.22698
MRGPRX1	4	0.01741	0.049744	0.969642	962	1	-0.066547	0.88278	0.88236	0.999796	16846	0	-0.066547
RAB11A	3	0.017444	0.045368	0.969642	963	3	-0.77763	0.98256	0.98271	0.999796	18763	0	-0.77763
OR4F4	4	0.017462	0.049847	0.969642	964	2	-0.76998	0.97758	0.97762	0.999796	18660	0	-0.76998
BTN2A1	4	0.017501	0.049929	0.969642	965	2	-0.68691	0.49468	0.59001	0.997068	11171	1	-0.68691
SKOR2	4	0.017513	0.049958	0.969642	966	2	-0.35576	0.72559	0.73333	0.997068	13949	1	-0.35576
PRDM15	4	0.017564	0.050073	0.969642	967	2	-0.53419	0.45796	0.57223	0.997068	10829	1	-0.53419
ARHGAP26	4	0.017586	0.050128	0.969642	968	2	-0.50686	0.087434	0.19127	0.979081	3719	1	-0.50686
SNX9	4	0.017614	0.050182	0.969642	969	2	-0.75747	0.74049	0.74541	0.997068	14167	1	-0.75747
MYL2	4	0.017615	0.050185	0.969642	970	1	0.32939	0.11	0.23134	0.988737	4438	2	0.32939
PIK3CG	4	0.017618	0.050188	0.969642	971	3	-0.77902	0.85838	0.85793	0.998436	16418	0	-0.77902
ZNF578	4	0.017672	0.050289	0.969642	972	2	-0.66813	0.97679	0.9768	0.999796	18649	0	-0.66813
TIMP4	4	0.017718	0.050394	0.969642	973	2	-0.23065	0.50461	0.59496	0.997068	11270	1	-0.23065
PCSK2	4	0.017754	0.050481	0.969642	974	3	-1.0461	0.36929	0.51141	0.997068	9725	1	-1.0461
MTMR6	4	0.017768	0.050516	0.969642	975	3	-0.73808	0.89655	0.89626	0.999796	17081	0	-0.73808
AFM	4	0.017769	0.050519	0.969642	976	1	0.03252	0.64893	0.67799	0.997068	12883	1	0.03252
MCM6	4	0.01782	0.05064	0.969642	977	1	1.3102	0.006036	0.020944	0.945555	403	3	1.3102
MRPL41	4	0.017856	0.050716	0.969642	978	2	-1.1003	0.81237	0.81199	0.997068	15533	0	-1.1003
RNF183	4	0.017856	0.050716	0.969642	979	2	-0.71545	0.81459	0.8142	0.997068	15585	0	-0.71545
RARRES3	4	0.017871	0.050749	0.969642	980	2	-0.27678	0.73633	0.74199	0.997068	14099	1	-0.27678
C11orf85	4	0.017883	0.050772	0.969642	981	3	-0.91279	0.89831	0.89801	0.999796	17122	0	-0.91279
SEC23A	4	0.017939	0.050908	0.969642	982	3	-0.87051	0.52383	0.60483	0.997068	11434	1	-0.87051
ANKMY2	4	0.017979	0.050988	0.969642	983	3	-1.0582	0.19711	0.32596	0.994732	6206	1	-1.0582
ZNF662	4	0.017979	0.050988	0.969642	984	3	-0.9546	0.58682	0.63953	0.997068	12134	1	-0.9546
PON3	4	0.017979	0.050988	0.969642	985	3	-0.83669	0.27707	0.41203	0.995667	7871	1	-0.83669
CCNB3	4	0.017979	0.050988	0.969642	986	3	-1.09	0.78029	0.78044	0.997068	14887	1	-1.09
FMO1	4	0.017979	0.050988	0.969642	987	3	-0.93086	0.9879	0.98793	0.999796	18874	0	-0.93086
SEPSECS	4	0.017979	0.050988	0.969642	988	3	-0.84848	0.762	0.76392	0.997068	14539	1	-0.84848
MLANA	4	0.017998	0.051029	0.969642	989	2	-0.60972	0.31504	0.45281	0.995667	8669	1	-0.60972
LIMS3L	4	0.018	0.051033	0.969642	990	2	-0.28483	0.85378	0.85323	0.997563	16336	0	-0.28483
UNC5B	4	0.018	0.051033	0.969642	991	3	-0.48132	0.66248	0.68698	0.997068	13039	1	-0.48132
BBS7	4	0.018038	0.051116	0.969642	992	2	-0.81069	0.25719	0.39071	0.995667	7493	1	-0.81069
OR7E24	3	0.018084	0.046952	0.969642	993	3	-0.98235	0.98192	0.98208	0.999796	18751	0	-0.98235
IGFBP7	4	0.018085	0.051221	0.969642	994	2	-0.72415	0.74481	0.749	0.997068	14248	1	-0.72415
GABRG2	4	0.018093	0.051241	0.969642	995	3	-0.62768	0.54018	0.61341	0.997068	11620	1	-0.62768
MUT	4	0.018101	0.051263	0.969642	996	3	-0.60476	0.031732	0.082128	0.961619	1606	1	-0.60476
ESRRG	4	0.018108	0.05128	0.969642	997	3	-0.6131	0.78427	0.78422	0.997068	14967	1	-0.6131
TRIB1	4	0.018129	0.051329	0.969642	998	2	-0.67116	0.42675	0.55772	0.997068	10570	1	-0.67116
NRTN	4	0.018129	0.051329	0.969642	999	3	-0.7584	0.96728	0.96722	0.999796	18462	0	-0.7584
IFIT5	4	0.018153	0.05138	0.969642	1000	2	-0.66041	0.83468	0.83408	0.997068	15962	0	-0.66041
DDX19B	4	0.018153	0.05138	0.969642	1001	1	-0.099989	0.82576	0.82518	0.997068	15783	0	-0.099989
GNPTAB	4	0.018163	0.051398	0.969642	1002	3	-0.65351	0.53714	0.61177	0.997068	11580	1	-0.65351
SAP30	4	0.018172	0.051422	0.969642	1003	2	-0.7518	0.82805	0.82746	0.997068	15823	0	-0.7518
CD3G	4	0.018213	0.051511	0.969642	1004	3	-0.92731	0.39408	0.53818	0.997068	10221	1	-0.92731
SLC35A5	4	0.018213	0.051511	0.969642	1005	3	-0.98127	0.48202	0.58382	0.997068	11050	1	-0.98127
RGS19	4	0.01823	0.051553	0.969642	1006	1	-0.24895	0.89001	0.88969	0.999796	16978	0	-0.24895
C1QBP	4	0.018323	0.05177	0.969642	1007	2	-0.84054	0.69232	0.70801	0.997068	13469	1	-0.84054
GINS2	4	0.018323	0.05177	0.969642	1008	2	-0.81295	0.81068	0.81026	0.997068	15498	0	-0.81295
FLT3LG	4	0.018332	0.051786	0.969642	1009	1	0.039053	0.35697	0.49806	0.997068	9495	2	0.039053
KNDC1	4	0.01841	0.05196	0.969642	1010	2	-0.68441	0.66066	0.6858	0.997068	13017	1	-0.68441
LRRC8E	4	0.018435	0.052014	0.969642	1011	1	0.21371	0.50265	0.59398	0.997068	11252	1	0.21371
MRPL34	4	0.018462	0.052073	0.969642	1012	3	-0.85712	0.97729	0.97732	0.999796	18655	0	-0.85712
PTN	4	0.018486	0.052134	0.969642	1013	2	-0.46622	0.83427	0.83366	0.997068	15956	0	-0.46622
SPINT2	4	0.018529	0.052227	0.969642	1014	3	-0.81004	0.53486	0.61056	0.997068	11546	1	-0.81004
HIGD1C	4	0.018529	0.052227	0.969642	1015	3	-1.2108	0.93156	0.93134	0.999796	17746	0	-1.2108
CTNNAL1	4	0.018546	0.052265	0.969642	1016	3	-1.0941	0.8134	0.81302	0.997068	15554	0	-1.0941
C10orf131	4	0.018546	0.052265	0.969642	1017	2	-0.54773	0.74985	0.75333	0.997068	14318	1	-0.54773
ADGRF1	4	0.018563	0.0523	0.969642	1018	2	-0.46807	0.034264	0.087426	0.961619	1716	2	-0.46807
SCGB3A2	4	0.01864	0.052475	0.969642	1019	3	-0.61226	0.92028	0.92009	0.999796	17529	0	-0.61226
TIMM8A	4	0.018655	0.052507	0.969642	1020	3	-0.81523	0.92918	0.92897	0.999796	17706	0	-0.81523
SERPINB10	4	0.018691	0.052582	0.969642	1021	1	0.056003	0.67182	0.69349	0.997068	13158	1	0.056003
CLEC7A	4	0.018712	0.052628	0.969642	1022	3	-0.93654	0.38251	0.52575	0.997068	9991	1	-0.93654
SPRYD7	4	0.018734	0.052671	0.969642	1023	2	-0.48326	0.64099	0.67285	0.997068	12798	1	-0.48326
PERP	4	0.01874	0.052686	0.969642	1024	3	-0.77126	0.29366	0.42979	0.995667	8212	1	-0.77126
SNX15	4	0.018767	0.052744	0.969642	1025	2	-0.27855	0.64072	0.67268	0.997068	12792	1	-0.27855
FAM105A	4	0.018793	0.052805	0.969642	1026	2	-0.35567	0.39422	0.53834	0.997068	10222	1	-0.35567
AURKA	3	0.018808	0.04869	0.969642	1027	2	-1.1247	0.80041	0.80048	0.997068	15275	0	-1.1247
CHD7	4	0.018843	0.052925	0.969642	1028	3	-1.0301	0.63359	0.66811	0.997068	12700	1	-1.0301
DGCR14	4	0.018843	0.052925	0.969642	1029	3	-0.92427	0.98323	0.98325	0.999796	18779	0	-0.92427
KLHL20	4	0.018847	0.052931	0.969642	1030	2	-0.79249	0.70898	0.72033	0.997068	13701	1	-0.79249
FBXO28	4	0.018847	0.052931	0.969642	1031	2	-0.57079	0.85443	0.85389	0.997563	16351	0	-0.57079
NHLRC4	4	0.018847	0.052931	0.969642	1032	2	-0.12877	0.39449	0.53865	0.997068	10227	2	-0.12877
CD300LD	4	0.018847	0.052931	0.969642	1033	3	-0.87642	0.86101	0.86052	0.998549	16467	0	-0.87642
KLRG2	4	0.018896	0.053036	0.969642	1034	2	-0.47972	0.73237	0.73882	0.997068	14050	1	-0.47972
CTXN2	4	0.018912	0.053072	0.969642	1035	3	-0.64176	0.94799	0.94796	0.999796	18080	0	-0.64176
MPP6	4	0.018947	0.053154	0.969642	1036	1	0.069256	0.68216	0.70072	0.997068	13330	1	0.069256
PDE4DIP	4	0.018956	0.05317	0.969642	1037	3	-0.76475	0.70591	0.718	0.997068	13650	1	-0.76475
INSL6	4	0.018972	0.053207	0.969642	1038	2	-0.42366	0.30841	0.44563	0.995667	8525	2	-0.42366
GDAP1	4	0.018972	0.053207	0.969642	1039	2	-0.9064	0.8702	0.86978	0.999796	16624	0	-0.9064
RPA2	4	0.018972	0.053207	0.969642	1040	2	-0.51396	0.60241	0.64885	0.997068	12331	1	-0.51396
SHD	4	0.018998	0.053265	0.969642	1041	1	-0.015628	0.86357	0.86315	0.998752	16513	0	-0.015628
SLC13A2	4	0.019029	0.053337	0.969642	1042	2	-0.48384	0.51975	0.60269	0.997068	11405	1	-0.48384
COL6A5	4	0.019049	0.053384	0.969642	1043	1	-0.059641	0.3324	0.47159	0.997068	9015	1	-0.059641
LRRC3	4	0.019053	0.053392	0.969642	1044	2	-0.42153	0.66934	0.69174	0.997068	13132	1	-0.42153
CRYZ	4	0.0191	0.053496	0.969642	1045	2	-0.55544	0.62513	0.66285	0.997068	12592	1	-0.55544
PTGIS	4	0.019152	0.053605	0.969642	1046	1	0.63486	0.059231	0.13752	0.966358	2705	3	0.63486
ROBO2	4	0.019176	0.053649	0.969642	1047	3	-0.8307	0.96159	0.9615	0.999796	18348	0	-0.8307
MC5R	4	0.019203	0.053709	0.969642	1048	1	-0.01041	0.78864	0.78838	0.997068	15053	1	-0.01041
AFAP1L1	4	0.01925	0.053824	0.969642	1049	3	-0.79042	0.8763	0.87586	0.999796	16730	0	-0.79042
EFTUD1	4	0.01925	0.053824	0.969642	1050	3	-1.0002	0.96761	0.96755	0.999796	18472	0	-1.0002
PDCL2	4	0.01925	0.053824	0.969642	1051	3	-0.92043	0.84413	0.84347	0.997563	16154	0	-0.92043
ME2	4	0.019254	0.053831	0.969642	1052	2	-0.071616	0.38302	0.52626	0.997068	10001	2	-0.071616
MPPED1	4	0.019305	0.053946	0.969642	1053	1	0.14365	0.36533	0.5071	0.997068	9648	1	0.14365
KBTBD8	4	0.01931	0.053958	0.969642	1054	3	-0.6423	0.57393	0.63209	0.997068	11991	1	-0.6423
TSPAN32	4	0.019313	0.053964	0.969642	1055	2	-0.1709	0.27013	0.4045	0.995667	7747	2	-0.1709
MFSD1	4	0.019354	0.054063	0.969642	1056	3	-0.6996	0.94403	0.94394	0.999796	17998	0	-0.6996
TAS2R39	4	0.019356	0.054067	0.969642	1057	1	-0.13541	0.93605	0.93595	0.999796	17830	0	-0.13541
SPATA5L1	3	0.019434	0.050191	0.969642	1058	2	-1.3249	0.78708	0.78728	0.997068	15020	0	-1.3249
IL33	4	0.019447	0.054271	0.969642	1059	3	-0.80591	0.11248	0.23403	0.988737	4503	1	-0.80591
C4BPA	4	0.019459	0.054304	0.969642	1060	2	-0.29701	0.42619	0.55746	0.997068	10566	1	-0.29701
ERN2	4	0.01948	0.054345	0.969642	1061	3	-0.6356	0.84239	0.84169	0.997068	16122	0	-0.6356
TMEM184A	4	0.019505	0.054399	0.969642	1062	2	-0.45203	0.061812	0.1425	0.968717	2792	1	-0.45203
ZNF155	4	0.01951	0.054407	0.969642	1063	3	-0.91795	0.89273	0.89239	0.999796	17032	0	-0.91795
GPR150	4	0.019529	0.054444	0.969642	1064	2	-0.77666	0.48036	0.58298	0.997068	11038	1	-0.77666
UNC119B	4	0.019557	0.054495	0.969642	1065	3	-0.85877	0.98005	0.98011	0.999796	18718	0	-0.85877
PLEKHA1	4	0.019557	0.054495	0.969642	1066	3	-0.81296	0.97878	0.97881	0.999796	18694	0	-0.81296
CDK19	4	0.019595	0.054573	0.969642	1067	3	-0.71012	0.44395	0.56565	0.997068	10709	1	-0.71012
FBXO7	4	0.019601	0.054583	0.969642	1068	3	-0.77547	0.89273	0.89239	0.999796	17031	0	-0.77547
WDR75	4	0.019601	0.054583	0.969642	1069	3	-0.8616	0.81237	0.81199	0.997068	15535	0	-0.8616
IQCH	4	0.019628	0.054641	0.969642	1070	2	-0.57183	0.78165	0.78174	0.997068	14913	1	-0.57183
C5orf34	4	0.019656	0.054697	0.969642	1071	3	-0.80959	0.27045	0.40485	0.995667	7753	1	-0.80959
ARSF	4	0.019663	0.05471	0.969642	1072	1	0.10694	0.24336	0.37578	0.994732	7194	2	0.10694
ADGRA1	4	0.019701	0.054794	0.969642	1073	3	-0.66636	0.98767	0.98769	0.999796	18868	0	-0.66636
PCDHGA8	4	0.019714	0.054823	0.969642	1074	1	-0.003968	0.23585	0.36781	0.994732	7050	1	-0.003968
TYW1	4	0.019755	0.054907	0.969642	1075	2	-0.38384	0.5853	0.63866	0.997068	12117	1	-0.38384
PLB1	4	0.019791	0.054985	0.969642	1076	2	-0.51368	0.97082	0.97077	0.999796	18541	0	-0.51368
OR4A5	4	0.019791	0.054985	0.969642	1077	1	0.01286	0.28069	0.41594	0.995667	7951	1	0.01286
RPS4X	4	0.019868	0.055158	0.969642	1078	3	-1.1523	0.98042	0.98046	0.999796	18724	0	-1.1523
SF3A2	4	0.019883	0.055204	0.969642	1079	3	-0.89972	0.91773	0.91753	0.999796	17478	0	-0.89972
SMARCD3	4	0.019883	0.055204	0.969642	1080	3	-1.0417	0.92236	0.9222	0.999796	17567	0	-1.0417
A1CF	4	0.019883	0.055204	0.969642	1081	3	-0.87782	0.9781	0.97815	0.999796	18678	0	-0.87782
SMOX	4	0.019883	0.055204	0.969642	1082	3	-0.86084	0.94466	0.94455	0.999796	18013	0	-0.86084
FST	4	0.019899	0.055239	0.969642	1083	2	-0.60981	0.40664	0.54869	0.997068	10399	1	-0.60981
KLF15	4	0.019919	0.055278	0.969642	1084	3	-0.49476	0.69336	0.70876	0.997068	13482	1	-0.49476
SLC38A11	4	0.019996	0.055438	0.969642	1085	2	-0.25844	0.56827	0.62889	0.997068	11928	1	-0.25844
RAPGEF3	4	0.020048	0.055543	0.969642	1086	3	-1.1051	0.53498	0.61062	0.997068	11550	1	-1.1051
CYP1A2	4	0.020072	0.055601	0.969642	1087	2	-0.32923	0.8704	0.86998	0.999796	16627	0	-0.32923
ING4	4	0.020073	0.055602	0.969642	1088	2	-0.63795	0.91116	0.91095	0.999796	17363	0	-0.63795
MVB12B	4	0.020073	0.055602	0.969642	1089	2	-0.35918	0.10225	0.21854	0.988737	4204	2	-0.35918
C17orf51	4	0.020161	0.055807	0.969642	1090	3	-0.68488	0.43889	0.56332	0.997068	10668	1	-0.68488
SHH	4	0.020175	0.055842	0.969642	1091	2	-0.27494	0.89772	0.89744	0.999796	17109	0	-0.27494
TMBIM6	4	0.020202	0.0559	0.969642	1092	3	-0.69361	0.97703	0.97706	0.999796	18654	0	-0.69361
PBXIP1	4	0.020231	0.055962	0.969642	1093	2	-0.53516	0.90196	0.90159	0.999796	17199	0	-0.53516
GDNF-AS1	4	0.020251	0.056005	0.969642	1094	2	-0.48107	0.60737	0.65179	0.997068	12392	1	-0.48107
C14orf132	4	0.020251	0.056005	0.969642	1095	2	0.072269	0.12723	0.24995	0.990467	4793	2	0.072269
SEC14L5	4	0.020328	0.056164	0.969642	1096	2	-0.48459	0.10972	0.23105	0.988737	4433	1	-0.48459
KIAA0101	4	0.020387	0.056307	0.969642	1097	3	-0.95827	0.98776	0.98778	0.999796	18871	0	-0.95827
TRAF3IP1	4	0.020456	0.056458	0.969642	1098	2	-0.77774	0.96014	0.96003	0.999796	18326	0	-0.77774
GNG8	4	0.020456	0.056458	0.969642	1099	1	-0.046776	0.2218	0.35267	0.994732	6733	1	-0.046776
TPM2	4	0.020456	0.056458	0.969642	1100	2	-0.34923	0.82832	0.82771	0.997068	15834	0	-0.34923
ZC3H6	4	0.02046	0.056466	0.969642	1101	2	-0.5458	0.85154	0.85097	0.997563	16289	0	-0.5458
SPO11	4	0.02046	0.056466	0.969642	1102	2	-0.15411	0.26681	0.401	0.995667	7685	2	-0.15411
RGPD8	4	0.020492	0.056539	0.969642	1103	3	-1.0929	0.8404	0.8397	0.997068	16087	0	-1.0929
MRPS16	4	0.020492	0.056539	0.969642	1104	3	-0.9351	0.34627	0.4866	0.997068	9282	1	-0.9351
SSX2IP	4	0.020556	0.056671	0.969642	1105	2	-0.2112	0.073341	0.16483	0.972027	3229	2	-0.2112
FAM72A	4	0.020584	0.056741	0.969642	1106	3	-0.58822	0.96825	0.96819	0.999796	18487	0	-0.58822
ELP3	4	0.020592	0.056761	0.969642	1107	3	-0.95807	0.70064	0.71404	0.997068	13573	1	-0.95807
AP4S1	4	0.020607	0.056788	0.969642	1108	2	-0.65304	0.20346	0.33275	0.994732	6362	1	-0.65304
FAM129C	4	0.02066	0.056895	0.969642	1109	2	-0.34223	0.70202	0.7151	0.997068	13591	1	-0.34223
ARHGAP42	4	0.02066	0.056895	0.969642	1110	1	-0.40037	0.61417	0.65601	0.997068	12480	1	-0.40037
C2orf78	4	0.020668	0.056908	0.969642	1111	3	-0.91661	0.81584	0.81546	0.997068	15607	0	-0.91661
MBD3L4	4	0.020678	0.056932	0.969642	1112	2	-0.50004	0.32437	0.46284	0.997068	8850	1	-0.50004
CREBRF	4	0.020741	0.057058	0.969642	1113	2	-0.13267	0.34697	0.48732	0.997068	9300	2	-0.13267
ADAMTS19	4	0.020762	0.057099	0.969642	1114	3	-0.87118	0.73578	0.74154	0.997068	14094	1	-0.87118
GJD3	4	0.020788	0.057152	0.969642	1115	2	-0.27763	0.77603	0.77648	0.997068	14798	1	-0.27763
ZNF670	3	0.020826	0.053649	0.969642	1116	1	-0.19594	0.90108	0.90118	0.999796	17179	0	-0.19594
TIMM10B	4	0.020839	0.057273	0.969642	1117	1	0.48379	0.066238	0.15115	0.970352	2963	2	0.48379
HPS4	4	0.020842	0.057279	0.969642	1118	2	-0.3772	0.33703	0.47656	0.997068	9107	2	-0.3772
PPA2	4	0.020861	0.057314	0.969642	1119	3	-1.0617	0.82544	0.82486	0.997068	15779	0	-1.0617
PAIP2	4	0.020861	0.057314	0.969642	1120	3	-0.9563	0.82391	0.8234	0.997068	15752	0	-0.9563
PCBP1	4	0.020861	0.057314	0.969642	1121	3	-1.0733	0.59475	0.64426	0.997068	12229	1	-1.0733
CIRBP	4	0.020905	0.057407	0.969642	1122	2	-0.55226	0.28874	0.42455	0.995667	8102	2	-0.55226
HPCAL1	4	0.020905	0.057407	0.969642	1123	2	-0.87887	0.27275	0.40737	0.995667	7792	1	-0.87887
CIB2	4	0.021044	0.057704	0.969642	1124	2	-0.28053	0.48058	0.58308	0.997068	11042	1	-0.28053
MBNL2	4	0.021075	0.057778	0.969642	1125	2	-0.31571	0.78124	0.78135	0.997068	14905	1	-0.31571
LRRC6	4	0.021075	0.057778	0.969642	1126	2	0.08214	0.0067742	0.023341	0.945555	460	2	0.08214
ESYT3	4	0.021095	0.057821	0.969642	1127	2	-0.27737	0.29172	0.42776	0.995667	8172	2	-0.27737
ASZ1	4	0.021125	0.057901	0.969642	1128	2	-0.33148	0.30596	0.44298	0.995667	8470	2	-0.33148
PCDHGB1	4	0.021125	0.057901	0.969642	1129	2	-0.50898	0.68718	0.70431	0.997068	13401	1	-0.50898
MKI67	4	0.021146	0.05795	0.969642	1130	1	-0.16418	0.69077	0.70692	0.997068	13448	1	-0.16418
STUB1	4	0.021197	0.058064	0.969642	1131	1	0.21909	0.45719	0.57187	0.997068	10821	1	0.21909
KIAA1462	4	0.021249	0.058169	0.969642	1132	2	-0.65341	0.39749	0.54186	0.997068	10274	2	-0.65341
FRMPD3	4	0.021274	0.058224	0.969642	1133	2	-0.35166	0.64607	0.67613	0.997068	12851	1	-0.35166
PCDH7	4	0.021338	0.058353	0.969642	1134	3	-0.88858	0.9876	0.98763	0.999796	18867	0	-0.88858
ZNF506	4	0.021338	0.058353	0.969642	1135	3	-0.94027	0.99031	0.99033	0.999796	18929	0	-0.94027
WASH1	4	0.021338	0.058353	0.969642	1136	3	-1.0241	0.98898	0.98904	0.999796	18901	0	-1.0241
SYT1	4	0.021372	0.058427	0.969642	1137	2	-0.39804	0.81958	0.81912	0.997068	15669	0	-0.39804
RNASE6	4	0.021385	0.058444	0.969642	1138	2	-0.7156	0.96989	0.96984	0.999796	18521	0	-0.7156
PTPRQ	4	0.021402	0.058473	0.969642	1139	2	0.13661	0.25563	0.38901	0.994929	7465	2	0.13661
DBP	4	0.021439	0.058559	0.969642	1140	3	-1.0163	0.40974	0.55006	0.997068	10431	1	-1.0163
GMPS	4	0.021439	0.058559	0.969642	1141	3	-0.88761	0.70591	0.718	0.997068	13663	1	-0.88761
SPANXC	4	0.021453	0.058592	0.969642	1142	1	0.34438	0.22564	0.35679	0.994732	6827	2	0.34438
SHISA9	4	0.021504	0.058707	0.969642	1143	2	-0.72618	0.97184	0.97181	0.999796	18564	0	-0.72618
STYX	4	0.021516	0.058741	0.969642	1144	3	-0.79068	0.98796	0.98799	0.999796	18878	0	-0.79068
SVOP	4	0.021516	0.058741	0.969642	1145	3	-0.73627	0.77634	0.77678	0.997068	14810	1	-0.73627
C14orf169	4	0.021556	0.05882	0.969642	1146	3	-1.0204	0.1563	0.28162	0.994732	5377	1	-1.0204
GATAD2A	4	0.02157	0.058864	0.969642	1147	3	-0.76379	0.69605	0.71068	0.997068	13514	1	-0.76379
MFSD6L	4	0.021639	0.059006	0.969642	1148	3	-0.86726	0.22392	0.35497	0.994732	6788	1	-0.86726
SGPL1	4	0.021657	0.059041	0.969642	1149	1	0.18366	0.78569	0.78557	0.997068	14996	1	0.18366
NGLY1	4	0.021734	0.059214	0.969642	1150	3	-0.62917	0.98313	0.98316	0.999796	18774	0	-0.62917
SLC6A15	4	0.021831	0.059423	0.969642	1151	2	-0.45329	0.82141	0.82092	0.997068	15711	0	-0.45329
DDX3X	3	0.021845	0.056107	0.969642	1152	3	-1.5333	0.97815	0.9783	0.999796	18681	0	-1.5333
GAS2	4	0.021861	0.059485	0.969642	1153	3	-0.69694	0.61993	0.6596	0.997068	12548	1	-0.69694
ERP44	4	0.021925	0.059618	0.969642	1154	2	-0.57926	0.93149	0.93126	0.999796	17743	0	-0.57926
ZNF674	4	0.021938	0.059645	0.969642	1155	2	0.061111	0.04835	0.11591	0.965762	2288	2	0.061111
PEX3	4	0.021961	0.059689	0.969642	1156	3	-0.76892	0.83787	0.8372	0.997068	16028	0	-0.76892
RAD18	4	0.022009	0.059801	0.969642	1157	3	-0.71143	0.5753	0.63288	0.997068	12007	1	-0.71143
MOSPD2	4	0.022009	0.059801	0.969642	1158	3	-0.77979	0.12166	0.24392	0.990467	4675	1	-0.77979
NAT16	4	0.022014	0.059814	0.969642	1159	1	0.3692	0.22138	0.35224	0.994732	6724	2	0.3692
SDCCAG8	4	0.022107	0.060012	0.969642	1160	3	-0.99237	0.33858	0.47827	0.997068	9133	1	-0.99237
SPATA24	4	0.022107	0.060012	0.969642	1161	2	-0.82564	0.94066	0.94059	0.999796	17919	0	-0.82564
DUS1L	4	0.022117	0.060028	0.969642	1162	1	0.33194	0.14851	0.27322	0.993806	5236	2	0.33194
OR2L2	4	0.022168	0.060149	0.969642	1163	1	0.019361	0.73007	0.7369	0.997068	14018	1	0.019361
BEX5	4	0.022276	0.060397	0.969642	1164	2	-0.30593	0.29687	0.43321	0.995667	8283	2	-0.30593
OR4A15	4	0.022276	0.060397	0.969642	1165	2	-0.59446	0.73007	0.7369	0.997068	14015	1	-0.59446
POU2F2	4	0.022276	0.060397	0.969642	1166	3	-0.90954	0.97493	0.97488	0.999796	18618	0	-0.90954
FBXO32	4	0.022295	0.060431	0.969642	1167	1	0.46175	0.082098	0.18138	0.9774	3535	3	0.46175
C6orf106	4	0.022295	0.060431	0.969642	1168	1	0.281	0.37572	0.51836	0.997068	9846	2	0.281
TRAF5	4	0.022307	0.060456	0.969642	1169	3	-0.85298	0.97392	0.97385	0.999796	18602	0	-0.85298
SCD	4	0.022307	0.060456	0.969642	1170	3	-0.82778	0.72073	0.72948	0.997068	13875	1	-0.82778
TFPI2	4	0.022372	0.060594	0.969642	1171	1	-0.16148	0.35411	0.49503	0.997068	9442	1	-0.16148
LOC81691	4	0.022402	0.060654	0.969642	1172	3	-0.81713	0.52915	0.60758	0.997068	11491	1	-0.81713
CEACAM21	4	0.022411	0.060669	0.969642	1173	2	-0.66535	0.90671	0.90643	0.999796	17281	0	-0.66535
PGM3	4	0.022423	0.060694	0.969642	1174	3	-0.88477	0.48533	0.58549	0.997068	11074	1	-0.88477
ZNF419	4	0.02244	0.060724	0.969642	1175	3	-0.82789	0.9814	0.98144	0.999796	18740	0	-0.82789
PRODH	4	0.0225	0.060874	0.969642	1176	1	-0.14563	0.43767	0.56275	0.997068	10657	1	-0.14563
BTN3A2	4	0.0225	0.060874	0.969642	1177	2	-0.41295	0.16998	0.29648	0.994732	5667	1	-0.41295
INPP5F	4	0.022544	0.060961	0.969642	1178	3	-0.87244	0.094757	0.20487	0.983637	3965	1	-0.87244
KDM2B	4	0.022544	0.060961	0.969642	1179	3	-0.95268	0.11077	0.2322	0.988737	4464	1	-0.95268
MUC21	4	0.022544	0.060961	0.969642	1180	3	-0.89353	0.90141	0.90105	0.999796	17190	0	-0.89353
USP53	4	0.022576	0.061032	0.969642	1181	2	-0.62798	0.60856	0.6525	0.997068	12408	1	-0.62798
SPATS2L	4	0.022642	0.061189	0.969642	1182	2	-0.45501	0.59315	0.64331	0.997068	12207	1	-0.45501
MRPS6	4	0.022642	0.061189	0.969642	1183	3	-0.99728	0.93022	0.93	0.999796	17728	0	-0.99728
ELOVL7	4	0.022653	0.061209	0.969642	1184	1	-0.21046	0.76521	0.76674	0.997068	14594	1	-0.21046
COPS5	4	0.022653	0.061209	0.969642	1185	1	-0.39721	0.98391	0.98391	0.999796	18790	0	-0.39721
MBOAT4	4	0.022729	0.061372	0.969642	1186	2	-0.16105	0.09899	0.21266	0.986959	4105	2	-0.16105
ZNF589	4	0.022774	0.061472	0.969642	1187	2	-0.81933	0.49418	0.58976	0.997068	11166	1	-0.81933
SLC31A1	4	0.022774	0.061472	0.969642	1188	3	-0.98282	0.76875	0.76991	0.997068	14671	1	-0.98282
SPATA8	4	0.02278	0.061486	0.969642	1189	2	-0.66848	0.063147	0.1451	0.968717	2844	1	-0.66848
TSTD2	4	0.022831	0.061601	0.969642	1190	1	0.19013	0.11127	0.23274	0.988737	4480	2	0.19013
CAPN8	4	0.022882	0.061715	0.969642	1191	3	-0.62506	0.26696	0.40116	0.995667	7686	1	-0.62506
POU5F1B	4	0.022888	0.061727	0.969642	1192	2	-0.66893	0.77764	0.77797	0.997068	14849	1	-0.66893
OR4K2	4	0.022933	0.06182	0.969642	1193	2	-0.12537	0.19485	0.32353	0.994732	6160	2	-0.12537
ATP5J2	4	0.022983	0.06193	0.969642	1194	3	-0.86381	0.92888	0.92868	0.999796	17702	0	-0.86381
DOLK	4	0.022983	0.06193	0.969642	1195	3	-0.98285	0.93422	0.93407	0.999796	17794	0	-0.98285
HAUS8	4	0.022983	0.06193	0.969642	1196	3	-0.80865	0.97822	0.97827	0.999796	18683	0	-0.80865
ESYT1	4	0.022983	0.06193	0.969642	1197	3	-0.73968	0.98303	0.98306	0.999796	18771	0	-0.73968
GTPBP4	4	0.022983	0.06193	0.969642	1198	3	-1.1078	0.77764	0.77797	0.997068	14853	1	-1.1078
PPP1R18	4	0.022983	0.06193	0.969642	1199	3	-0.74362	0.94326	0.94316	0.999796	17978	0	-0.74362
ARSJ	4	0.022983	0.06193	0.969642	1200	3	-0.84847	0.98545	0.98545	0.999796	18824	0	-0.84847
GAPDH	4	0.022983	0.06193	0.969642	1201	3	-0.9544	0.17385	0.30073	0.994732	5757	1	-0.9544
WRB	4	0.022983	0.06193	0.969642	1202	3	-1.1093	0.47378	0.57979	0.997068	10978	1	-1.1093
USPL1	4	0.022983	0.06193	0.969642	1203	3	-1.2248	0.98575	0.98575	0.999796	18832	0	-1.2248
PLA2G5	4	0.022983	0.06193	0.969642	1204	3	-0.88599	0.94361	0.94352	0.999796	17990	0	-0.88599
RPL29	4	0.022983	0.06193	0.969642	1205	3	-0.76652	0.80443	0.80406	0.997068	15347	0	-0.76652
ZNF511	4	0.022983	0.06193	0.969642	1206	3	-0.84097	0.85294	0.85236	0.997563	16326	0	-0.84097
CEBPZ	4	0.022983	0.06193	0.969642	1207	3	-0.86343	0.56163	0.62519	0.997068	11842	1	-0.86343
ERGIC2	4	0.022983	0.06193	0.969642	1208	3	-0.87048	0.54979	0.61858	0.997068	11721	1	-0.87048
XPA	4	0.022983	0.06193	0.969642	1209	3	-1.0543	0.82544	0.82486	0.997068	15769	0	-1.0543
CBX3	4	0.022983	0.06193	0.969642	1210	3	-0.82815	0.49889	0.59211	0.997068	11211	1	-0.82815
SPDYE2B	4	0.022983	0.06193	0.969642	1211	3	-0.98285	0.92542	0.92522	0.999796	17629	0	-0.98285
C2orf27A	4	0.022983	0.06193	0.969642	1212	3	-0.97455	0.62681	0.66388	0.997068	12615	1	-0.97455
ABCA9	4	0.022994	0.061956	0.969642	1213	2	-0.84424	0.77936	0.77957	0.997068	14873	1	-0.84424
DAB1	4	0.022994	0.061956	0.969642	1214	2	-0.35835	0.61062	0.65377	0.997068	12433	1	-0.35835
SRP9	4	0.02301	0.061991	0.969642	1215	2	-0.43113	0.028611	0.075586	0.961619	1489	1	-0.43113
SYNE1	4	0.02301	0.061991	0.969642	1216	3	-0.56472	0.49755	0.59145	0.997068	11196	1	-0.56472
ABCB5	3	0.023051	0.05899	0.969642	1217	2	-0.93339	0.66027	0.66188	0.997068	13011	1	-0.93339
OR4C6	4	0.023069	0.062116	0.969642	1218	2	-0.42023	0.61663	0.65751	0.997068	12507	1	-0.42023
TAS2R38	4	0.023112	0.062209	0.969642	1219	2	-0.54317	0.74128	0.74605	0.997068	14177	1	-0.54317
ZFP41	4	0.023112	0.062209	0.969642	1220	2	-0.40253	0.68848	0.70523	0.997068	13420	1	-0.40253
LPAR2	4	0.023139	0.06228	0.969642	1221	2	-0.63928	0.65887	0.68461	0.997068	12995	1	-0.63928
NTMT1	4	0.023214	0.062466	0.969642	1222	2	-0.46742	0.65993	0.68532	0.997068	13007	1	-0.46742
OR52E8	4	0.023214	0.062466	0.969642	1223	1	0.049068	0.22928	0.36078	0.994732	6899	2	0.049068
UBE2A	4	0.023224	0.062483	0.969642	1224	3	-1.1842	0.061267	0.14145	0.968717	2771	1	-1.1842
ATP9B	4	0.023291	0.062623	0.969642	1225	2	-0.77532	0.9004	0.90004	0.999796	17168	0	-0.77532
APMAP	4	0.023342	0.062736	0.969642	1226	2	0.10602	0.16769	0.29399	0.994732	5620	2	0.10602
SLC16A9	4	0.02337	0.062808	0.969642	1227	2	-0.72332	0.86251	0.86209	0.998752	16492	0	-0.72332
PLK2	4	0.023393	0.062857	0.969642	1228	2	-0.47165	0.66676	0.68997	0.997068	13095	1	-0.47165
SREK1	4	0.023444	0.062957	0.969642	1229	1	-0.12674	0.85807	0.85763	0.998436	16411	0	-0.12674
IL10RA	4	0.023463	0.062997	0.969642	1230	2	-0.41256	0.78343	0.78345	0.997068	14948	1	-0.41256
IGFBP5	4	0.023465	0.063	0.969642	1231	3	-0.66049	0.89008	0.88977	0.999796	16980	0	-0.66049
LFNG	4	0.023465	0.063	0.969642	1232	3	-0.65743	0.78373	0.78373	0.997068	14953	1	-0.65743
TPPP2	4	0.023531	0.063149	0.969642	1233	3	-0.67176	0.4436	0.56549	0.997068	10706	1	-0.67176
PSMB7	3	0.023692	0.06054	0.969642	1234	2	-1.015	0.80775	0.80773	0.997068	15424	0	-1.015
ZNF219	4	0.023699	0.063532	0.969642	1235	1	0.24564	0.221	0.35181	0.994732	6716	2	0.24564
TTC16	4	0.023704	0.063541	0.969642	1236	2	-0.45326	0.81068	0.81026	0.997068	15503	0	-0.45326
RLN2	4	0.02375	0.063628	0.969642	1237	1	0.86848	0.031911	0.082482	0.961619	1611	3	0.86848
LILRA2	4	0.023758	0.063642	0.969642	1238	2	-0.46047	0.43184	0.5601	0.997068	10608	1	-0.46047
IQCD	4	0.023801	0.063729	0.969642	1239	2	-0.49501	0.44382	0.56558	0.997068	10708	1	-0.49501
ZFHX3	4	0.023861	0.063853	0.969642	1240	2	-0.85057	0.95821	0.95816	0.999796	18282	0	-0.85057
PSMA3	4	0.023861	0.063853	0.969642	1241	3	-1.1241	0.56721	0.6283	0.997068	11916	1	-1.1241
SRRT	4	0.023877	0.063892	0.969642	1242	3	-1.0637	0.7158	0.72556	0.997068	13799	1	-1.0637
MCOLN2	4	0.023877	0.063892	0.969642	1243	1	-0.18232	0.57846	0.63467	0.997068	12039	1	-0.18232
KRTAP19-2	4	0.023914	0.06398	0.969642	1244	2	-0.12545	0.23688	0.3689	0.994732	7061	2	-0.12545
C5orf38	4	0.023952	0.064064	0.969642	1245	3	-0.76843	0.42557	0.55719	0.997068	10563	1	-0.76843
HS3ST5	4	0.024031	0.064237	0.969642	1246	2	-0.64289	0.6482	0.67752	0.997068	12873	1	-0.64289
TRIM6	4	0.024056	0.064298	0.969642	1247	3	-0.91945	0.93235	0.93213	0.999796	17758	0	-0.91945
NUP37	4	0.024076	0.064331	0.969642	1248	2	-0.55245	0.39568	0.53993	0.997068	10242	1	-0.55245
KRT2	4	0.024107	0.064401	0.969642	1249	2	-0.58592	0.94777	0.94773	0.999796	18073	0	-0.58592
CD200R1	4	0.024125	0.064449	0.969642	1250	3	-0.78461	0.94536	0.94525	0.999796	18027	0	-0.78461
RAG1	4	0.024174	0.064559	0.969642	1251	3	-0.67244	0.78898	0.78872	0.997068	15061	1	-0.67244
WNT3	4	0.024183	0.064573	0.969642	1252	1	0.26097	0.83716	0.83649	0.997068	16017	0	0.26097
SMAD3	4	0.024183	0.064573	0.969642	1253	1	1.0307	0.015968	0.048533	0.947888	973	3	1.0307
SH3BP4	4	0.02422	0.06465	0.969642	1254	3	-0.82648	0.83767	0.83701	0.997068	16026	0	-0.82648
GADD45A	4	0.02422	0.06465	0.969642	1255	3	-0.65954	0.14118	0.26527	0.991336	5098	1	-0.65954
KCNK18	4	0.02422	0.06465	0.969642	1256	3	-0.71719	0.98645	0.98645	0.999796	18840	0	-0.71719
MAPK15	4	0.02422	0.06465	0.969642	1257	3	-0.85872	0.52724	0.60657	0.997068	11475	1	-0.85872
CORO2B	4	0.024252	0.064722	0.969642	1258	3	-0.86608	0.9387	0.93866	0.999796	17879	0	-0.86608
APH1B	4	0.024278	0.06478	0.969642	1259	3	-0.72051	0.88101	0.88053	0.999796	16807	0	-0.72051
MAP7D3	4	0.02431	0.06484	0.969642	1260	2	0.074582	0.095022	0.2054	0.983637	3977	2	0.074582
KDM4C	4	0.024325	0.064869	0.969642	1261	3	-0.60804	0.59594	0.64495	0.997068	12238	1	-0.60804
TNFAIP8L2-SCNM1	4	0.02436	0.064949	0.969642	1262	2	-1.0326	0.95821	0.95816	0.999796	18280	0	-1.0326
AARSD1	4	0.024361	0.064953	0.969642	1263	1	-0.27191	0.13405	0.25746	0.990467	4940	1	-0.27191
C9orf92	4	0.024412	0.065059	0.969642	1264	1	0.081901	0.32717	0.46589	0.997068	8906	1	0.081901
LYPLA2	4	0.024413	0.065063	0.969642	1265	3	-0.77484	0.87864	0.8782	0.999796	16768	0	-0.77484
ITIH2	4	0.024489	0.065209	0.969642	1266	1	-0.10105	0.50003	0.59269	0.997068	11221	1	-0.10105
IL17C	4	0.024489	0.065209	0.969642	1267	1	-0.20228	0.64278	0.674	0.997068	12818	1	-0.20228
ERBB2IP	4	0.024495	0.065217	0.969642	1268	3	-0.81311	0.73007	0.7369	0.997068	14017	1	-0.81311
RHOQ	3	0.024554	0.062587	0.969642	1269	3	-0.84267	0.97545	0.97562	0.999796	18627	0	-0.84267
DOPEY1	4	0.02456	0.065366	0.969642	1270	3	-0.63949	0.3381	0.47773	0.997068	9125	1	-0.63949
MPHOSPH9	4	0.024593	0.065443	0.969642	1271	3	-0.68735	0.79152	0.79117	0.997068	15107	1	-0.68735
SWT1	4	0.024616	0.065492	0.969642	1272	3	-0.57175	0.98699	0.98701	0.999796	18851	0	-0.57175
CCNT2	4	0.024628	0.065519	0.969642	1273	3	-0.6351	0.95248	0.95236	0.999796	18167	0	-0.6351
OR1J2	4	0.02463	0.065529	0.969642	1274	3	-0.6522	0.93825	0.93821	0.999796	17871	0	-0.6522
RHBDD1	4	0.024675	0.065618	0.969642	1275	3	-0.71779	0.59569	0.64479	0.997068	12235	1	-0.71779
MRPL48	3	0.02468	0.062881	0.969642	1276	2	-0.6202	0.76042	0.76074	0.997068	14503	0	-0.6202
MTMR12	4	0.024683	0.065633	0.969642	1277	2	-0.56799	0.38378	0.52707	0.997068	10012	1	-0.56799
SLMO2	4	0.024683	0.065633	0.969642	1278	2	-0.46984	0.47267	0.57925	0.997068	10967	1	-0.46984
KRTAP5-8	4	0.024683	0.065633	0.969642	1279	2	-0.71317	0.53657	0.61148	0.997068	11570	1	-0.71317
TMEM139	4	0.024701	0.065672	0.969642	1280	2	-0.22014	0.39132	0.53517	0.997068	10163	2	-0.22014
NRIP1	4	0.02471	0.065693	0.969642	1281	2	-0.30984	0.5577	0.62296	0.997068	11813	1	-0.30984
BARHL1	4	0.024734	0.065744	0.969642	1282	3	-0.83674	0.67502	0.69568	0.997068	13207	1	-0.83674
ASIC3	4	0.024734	0.065744	0.969642	1283	3	-0.67465	0.88675	0.88642	0.999796	16915	0	-0.67465
LIMCH1	4	0.024734	0.065744	0.969642	1284	3	-0.77605	0.91773	0.91753	0.999796	17481	0	-0.77605
ZNF234	4	0.024783	0.065858	0.969642	1285	2	-0.11547	0.068366	0.15523	0.971425	3036	2	-0.11547
CREB1	4	0.024811	0.065912	0.969642	1286	3	-0.92893	0.88601	0.88565	0.999796	16894	0	-0.92893
EPB41L5	4	0.024811	0.065912	0.969642	1287	3	-0.72611	0.39345	0.53746	0.997068	10202	1	-0.72611
AHCYL1	4	0.024879	0.066055	0.969642	1288	2	-0.78384	0.94302	0.94293	0.999796	17974	0	-0.78384
CXCL9	4	0.024879	0.066055	0.969642	1289	3	-0.73729	0.56837	0.62895	0.997068	11930	1	-0.73729
ZFAND4	4	0.024891	0.066081	0.969642	1290	3	-0.7088	0.98919	0.98923	0.999796	18903	0	-0.7088
SLC25A20	4	0.024936	0.066187	0.969642	1291	3	-0.89069	0.94973	0.94966	0.999796	18109	0	-0.89069
APRT	4	0.02497	0.066266	0.969642	1292	2	-0.46382	0.67654	0.69672	0.997068	13230	1	-0.46382
PNPLA3	4	0.024998	0.066318	0.969642	1293	1	0.27298	0.20495	0.3344	0.994732	6393	2	0.27298
XRCC3	4	0.024998	0.066318	0.969642	1294	2	0.029722	0.37183	0.51414	0.997068	9758	2	0.029722
ATP6AP1	4	0.024998	0.066318	0.969642	1295	3	-0.5726	0.71468	0.72465	0.997068	13782	1	-0.5726
SEC62	4	0.024998	0.066318	0.969642	1296	2	-0.54865	0.80676	0.80639	0.997068	15397	0	-0.54865
CDC5L	4	0.024998	0.066318	0.969642	1297	1	0.0048618	0.30947	0.44677	0.995667	8546	1	0.0048618
SPC25	4	0.024998	0.066318	0.969642	1298	1	0.083366	0.23689	0.36891	0.994732	7064	1	0.083366
PWP2	4	0.024998	0.066318	0.969642	1299	3	-0.70839	0.87524	0.8748	0.999796	16710	0	-0.70839
DLX5	4	0.024998	0.066318	0.969642	1300	2	-0.39392	0.64105	0.67289	0.997068	12799	1	-0.39392
SMC6	4	0.024998	0.066318	0.969642	1301	1	0.027872	0.26809	0.40234	0.995667	7711	1	0.027872
RPL8	4	0.024998	0.066318	0.969642	1302	3	-0.64824	0.34331	0.48341	0.997068	9222	1	-0.64824
INTS5	4	0.024998	0.066318	0.969642	1303	2	-0.16557	0.43536	0.56173	0.997068	10639	1	-0.16557
PLEKHA3	4	0.024998	0.066318	0.969642	1304	2	-0.76392	0.70898	0.72033	0.997068	13700	1	-0.76392
SNTB1	4	0.025016	0.066358	0.969642	1305	2	-0.44861	0.91939	0.9192	0.999796	17512	0	-0.44861
SNAI3	4	0.025052	0.066433	0.969886	1306	3	-0.81325	0.98594	0.98594	0.999796	18833	0	-0.81325
PLEKHF2	3	0.025093	0.063882	0.969642	1307	2	-1.2196	0.73988	0.7401	0.997068	14153	0	-1.2196
GLIPR1	4	0.025114	0.066577	0.969886	1308	3	-0.98499	0.96464	0.9646	0.999796	18412	0	-0.98499
ZCWPW1	4	0.025114	0.066577	0.969886	1309	3	-0.79609	0.89437	0.89405	0.999796	17050	0	-0.79609
KLHL14	4	0.025114	0.066577	0.969886	1310	3	-0.81806	0.52158	0.60364	0.997068	11420	1	-0.81806
TTC39C	4	0.025172	0.066695	0.970866	1311	2	-0.49005	0.89555	0.89524	0.999796	17072	0	-0.49005
CPSF6	4	0.02524	0.066834	0.970911	1312	3	-0.67518	0.77634	0.77678	0.997068	14808	1	-0.67518
MON1B	4	0.025379	0.067134	0.970911	1313	2	-0.5001	0.94466	0.94455	0.999796	18015	0	-0.5001
CFLAR	4	0.025387	0.067152	0.970911	1314	3	-1.0049	0.25211	0.38519	0.994732	7387	1	-1.0049
DDOST	4	0.025387	0.067152	0.970911	1315	3	-0.853	0.6288	0.66513	0.997068	12645	1	-0.853
C3orf35	4	0.025387	0.067152	0.970911	1316	3	-0.93808	0.67392	0.69492	0.997068	13191	1	-0.93808
ZKSCAN3	4	0.025387	0.067152	0.970911	1317	3	-0.82665	0.97809	0.97813	0.999796	18677	0	-0.82665
FLCN	4	0.025387	0.067152	0.970911	1318	3	-1.0583	0.55371	0.62078	0.997068	11764	1	-1.0583
ALX1	4	0.025415	0.067208	0.970911	1319	2	-0.36253	0.38989	0.53366	0.997068	10129	1	-0.36253
ACTN4	4	0.025475	0.06733	0.970911	1320	2	-0.31271	0.34735	0.48773	0.997068	9308	2	-0.31271
OXGR1	4	0.025533	0.067455	0.970911	1321	3	-0.88707	0.92519	0.92499	0.999796	17619	0	-0.88707
RBAK	4	0.025559	0.067511	0.970911	1322	2	-0.62868	0.9713	0.97127	0.999796	18547	0	-0.62868
TUBA3E	4	0.025603	0.067604	0.970911	1323	3	-0.61373	0.94326	0.94316	0.999796	17982	0	-0.61373
KRT32	4	0.025609	0.067614	0.970911	1324	2	-0.30722	0.69571	0.71043	0.997068	13509	1	-0.30722
KLK8	4	0.025637	0.06769	0.970911	1325	2	-0.344	0.57899	0.63497	0.997068	12044	1	-0.344
CDH6	4	0.025658	0.067737	0.970911	1326	3	-0.66102	0.64792	0.67733	0.997068	12870	1	-0.66102
THUMPD3	4	0.025658	0.067737	0.970911	1327	3	-0.67509	0.86042	0.85994	0.998503	16461	0	-0.67509
SCRN2	4	0.025737	0.067902	0.970911	1328	3	-0.83363	0.90379	0.90346	0.999796	17230	0	-0.83363
LANCL2	4	0.025737	0.067902	0.970911	1329	1	0.6088	0.075801	0.16952	0.972027	3299	3	0.6088
IL36RN	4	0.025785	0.067998	0.970911	1330	3	-0.8096	0.70329	0.71604	0.997068	13610	1	-0.8096
GCC2	4	0.025785	0.067998	0.970911	1331	2	-0.34767	0.8138	0.81341	0.997068	15564	0	-0.34767
CARD18	4	0.02581	0.06806	0.970911	1332	3	-0.68267	0.30651	0.4436	0.995667	8481	1	-0.68267
OR56A1	4	0.025841	0.068126	0.970911	1333	3	-0.83279	0.98482	0.98482	0.999796	18811	0	-0.83279
CALCRL	4	0.025841	0.068126	0.970911	1334	2	-0.56838	0.25604	0.38944	0.995667	7471	1	-0.56838
BRPF1	4	0.025863	0.068178	0.970911	1335	3	-0.82957	0.95648	0.95641	0.999796	18240	0	-0.82957
PELO	4	0.025864	0.068179	0.970911	1336	2	0.12357	0.24946	0.38236	0.994732	7328	2	0.12357
PRSS56	4	0.025906	0.068268	0.970911	1337	3	-0.80187	0.80443	0.80406	0.997068	15349	0	-0.80187
PNPLA8	4	0.025907	0.06827	0.970911	1338	3	-0.85998	0.77672	0.77713	0.997068	14819	1	-0.85998
CPXCR1	4	0.025941	0.068343	0.970911	1339	2	-0.55834	0.88624	0.88591	0.999796	16902	0	-0.55834
KEL	4	0.02596	0.068383	0.970911	1340	3	-0.65766	0.73977	0.7448	0.997068	14152	1	-0.65766
CCR6	4	0.025992	0.068448	0.970911	1341	1	0.14447	0.81566	0.81527	0.997068	15605	0	0.14447
PCYOX1L	4	0.026011	0.068485	0.970911	1342	3	-0.61178	0.49889	0.59211	0.997068	11213	1	-0.61178
HIST1H4A	4	0.026028	0.068514	0.970911	1343	3	-0.62311	0.96605	0.96598	0.999796	18433	0	-0.62311
PCNXL4	3	0.026042	0.066092	0.969642	1344	3	-0.98235	0.97396	0.97409	0.999796	18603	0	-0.98235
MYL12A	4	0.026042	0.068548	0.970911	1345	2	-0.62292	0.92019	0.92	0.999796	17524	0	-0.62292
ZNF100	3	0.026057	0.066124	0.969642	1346	2	-1.1278	0.67257	0.67328	0.997068	13173	1	-1.1278
BBS9	4	0.026093	0.068644	0.970911	1347	1	0.057179	0.41981	0.55458	0.997068	10521	1	0.057179
FNDC3A	4	0.026144	0.068744	0.970911	1348	1	0.20012	0.73212	0.73862	0.997068	14046	1	0.20012
GPR20	4	0.026152	0.068762	0.970911	1349	3	-0.83402	0.51467	0.60004	0.997068	11356	1	-0.83402
LYRM7	4	0.026152	0.068762	0.970911	1350	3	-1.0358	0.84636	0.84573	0.997563	16187	0	-1.0358
C16orf13	4	0.026158	0.068781	0.970911	1351	3	-0.87191	0.95167	0.95156	0.999796	18146	0	-0.87191
SULT2A1	4	0.026158	0.068781	0.970911	1352	2	-0.78899	0.27819	0.41325	0.995667	7895	1	-0.78899
NCKAP5L	4	0.026195	0.068858	0.970911	1353	3	-0.69983	0.96653	0.96648	0.999796	18442	0	-0.69983
PRKCD	4	0.026246	0.068973	0.970911	1354	2	-0.16167	0.1092	0.23046	0.988737	4420	2	-0.16167
ATP4A	4	0.026268	0.069013	0.970911	1355	3	-0.54648	0.47943	0.58256	0.997068	11030	1	-0.54648
PLS1	4	0.026289	0.069062	0.970911	1356	2	-0.29826	0.079066	0.17573	0.972027	3437	2	-0.29826
APOBEC4	4	0.026297	0.069084	0.970911	1357	2	-0.33524	0.62743	0.66427	0.997068	12631	1	-0.33524
SUCNR1	4	0.0263	0.069092	0.970911	1358	3	-0.69445	0.18257	0.3102	0.994732	5923	1	-0.69445
PLEKHH1	4	0.026348	0.069186	0.970911	1359	2	-0.55345	0.88105	0.88057	0.999796	16809	0	-0.55345
KLF5	4	0.026364	0.069223	0.970911	1360	3	-0.57894	0.96352	0.96345	0.999796	18392	0	-0.57894
UQCRC1	4	0.026371	0.069238	0.970911	1361	3	-0.68125	0.60212	0.64868	0.997068	12329	1	-0.68125
NOTUM	4	0.02645	0.0694	0.972324	1362	1	-0.10496	0.91252	0.91232	0.999796	17383	0	-0.10496
WNT5A	4	0.026472	0.069441	0.972324	1363	2	-0.92607	0.93505	0.93493	0.999796	17811	0	-0.92607
OR2T5	4	0.026501	0.069493	0.972337	1364	2	0.27475	0.04541	0.11009	0.963364	2182	2	0.27475
PEX12	4	0.026577	0.069667	0.972945	1365	1	-0.015111	0.79913	0.79879	0.997068	15250	0	-0.015111
MTNR1A	4	0.026577	0.069667	0.972945	1366	1	0.3269	0.29592	0.43218	0.995667	8258	2	0.3269
EEF1A1	3	0.026579	0.067381	0.970911	1367	2	-1.4783	0.85498	0.85505	0.997563	16364	0	-1.4783
AVIL	4	0.026653	0.069829	0.972945	1368	2	-0.34394	0.80005	0.79966	0.997068	15267	0	-0.34394
CXorf49B	4	0.02666	0.069847	0.972945	1369	3	-0.91638	0.95904	0.95896	0.999796	18305	0	-0.91638
ADAM9	4	0.02666	0.069847	0.972945	1370	3	-0.82884	0.89892	0.89861	0.999796	17136	0	-0.82884
EPPK1	4	0.026688	0.069902	0.972945	1371	3	-0.91594	0.9866	0.9866	0.999796	18843	0	-0.91594
AKAP8	4	0.026704	0.069943	0.972945	1372	1	-0.055102	0.85772	0.85726	0.998436	16403	0	-0.055102
TMEM255A	4	0.026806	0.070152	0.975006	1373	2	-0.245	0.8453	0.84465	0.997563	16169	0	-0.245
C10orf120	4	0.026857	0.070248	0.975006	1374	2	-0.29629	0.62716	0.66409	0.997068	12624	1	-0.29629
TBC1D4	4	0.026905	0.070354	0.975006	1375	2	-0.32443	0.48113	0.58337	0.997068	11045	1	-0.32443
WDR19	4	0.026959	0.070467	0.975006	1376	1	0.68512	0.033909	0.086651	0.961619	1699	3	0.68512
USP17L27	4	0.026976	0.070498	0.975006	1377	2	-0.44885	0.35101	0.49173	0.997068	9376	2	-0.44885
SSX4B	4	0.026976	0.070498	0.975006	1378	2	-0.41448	0.35261	0.49341	0.997068	9407	2	-0.41448
ERAP1	4	0.027009	0.070556	0.975006	1379	2	0.16243	0.073642	0.16536	0.972027	3239	2	0.16243
CLSPN	4	0.027046	0.070637	0.975006	1380	3	-0.72051	0.98672	0.98673	0.999796	18846	0	-0.72051
STX16	4	0.027046	0.070637	0.975006	1381	3	-0.71548	0.85452	0.85399	0.997563	16354	0	-0.71548
PGBD5	4	0.02706	0.070665	0.975006	1382	3	-0.86337	0.89972	0.8994	0.999796	17151	0	-0.86337
VPS13C	4	0.027076	0.07069	0.975006	1383	2	-0.59878	0.93447	0.93432	0.999796	17798	0	-0.59878
SREBF1	4	0.027086	0.070709	0.975006	1384	3	-0.5807	0.8191	0.81861	0.997068	15655	0	-0.5807
HSD17B12	4	0.027111	0.070767	0.975006	1385	1	0.842	0.096388	0.20794	0.984533	4023	3	0.842
ZC2HC1C	4	0.027162	0.070892	0.975006	1386	1	0.4694	0.097354	0.2097	0.985742	4053	3	0.4694
NXPE3	4	0.027193	0.070959	0.975006	1387	3	-0.83959	0.92381	0.92368	0.999796	17607	0	-0.83959
GPR158	4	0.027193	0.070959	0.975006	1388	3	-0.91318	0.90534	0.90502	0.999796	17256	0	-0.91318
NSL1	4	0.027193	0.070959	0.975006	1389	3	-0.99165	0.42327	0.55616	0.997068	10551	1	-0.99165
AIRE	3	0.027201	0.068835	0.970911	1390	2	-1.0748	0.059364	0.12211	0.965762	2709	1	-1.0748
MED29	4	0.027238	0.071059	0.975678	1391	1	0.72607	0.043712	0.10675	0.961619	2111	2	0.72607
AKR1B1	4	0.027315	0.071218	0.977167	1392	1	-0.23768	0.75193	0.75514	0.997068	14349	1	-0.23768
GGTLC1	4	0.027343	0.07128	0.977313	1393	3	-0.6258	0.43681	0.56237	0.997068	10648	1	-0.6258
TFR2	4	0.027365	0.071331	0.977313	1394	2	-0.30692	0.30171	0.43847	0.995667	8385	1	-0.30692
IGSF1	4	0.027398	0.071407	0.977438	1395	3	-0.85324	0.55605	0.62203	0.997068	11799	1	-0.85324
CSPG5	4	0.027416	0.071442	0.977438	1396	1	0.20826	0.8356	0.83498	0.997068	15978	0	0.20826
VSTM2A	4	0.027501	0.071618	0.97786	1397	3	-0.81162	0.62099	0.66026	0.997068	12557	1	-0.81162
UCHL3	4	0.027501	0.071618	0.97786	1398	3	-0.87255	0.43599	0.56203	0.997068	10641	1	-0.87255
REP15	4	0.027547	0.071724	0.97786	1399	2	-0.55669	0.88601	0.88565	0.999796	16896	0	-0.55669
S100A4	4	0.027569	0.071762	0.97786	1400	3	-0.50975	0.98426	0.98426	0.999796	18796	0	-0.50975
SPATA19	4	0.027599	0.071832	0.97786	1401	3	-0.58462	0.76822	0.76943	0.997068	14651	1	-0.58462
PPP2CB	4	0.02762	0.071876	0.97786	1402	1	0.24212	0.16427	0.29024	0.994732	5550	2	0.24212
GTF2F2	3	0.027666	0.069897	0.972945	1403	3	-0.67348	0.97233	0.97249	0.999796	18575	0	-0.67348
ZDHHC3	4	0.027667	0.071979	0.97786	1404	3	-0.98467	0.92781	0.92759	0.999796	17676	0	-0.98467
ZNF566	4	0.027667	0.071979	0.97786	1405	2	-0.74646	0.78929	0.78902	0.997068	15068	1	-0.74646
SEC61A2	4	0.027721	0.072082	0.97786	1406	3	-0.98942	0.80482	0.80445	0.997068	15358	0	-0.98942
LRBA	4	0.027729	0.072097	0.97786	1407	2	-0.48898	0.83077	0.83016	0.997068	15875	0	-0.48898
NAA30	4	0.027742	0.07212	0.97786	1408	3	-0.77805	0.88904	0.88869	0.999796	16953	0	-0.77805
RSPH10B2	4	0.027742	0.07212	0.97786	1409	3	-0.82273	0.95609	0.95601	0.999796	18230	0	-0.82273
ANKRD20A3	4	0.027772	0.072184	0.97786	1410	2	-0.045708	0.23585	0.36781	0.994732	7051	2	-0.045708
FAM157A	4	0.027798	0.072241	0.97786	1411	2	-0.70654	0.38749	0.53108	0.997068	10085	1	-0.70654
ASMTL	4	0.027798	0.072241	0.97786	1412	1	0.24712	0.56163	0.62519	0.997068	11854	1	0.24712
NSRP1	4	0.027896	0.07244	0.977939	1413	3	-1.0135	0.51357	0.59944	0.997068	11347	1	-1.0135
PRR3	4	0.027911	0.072471	0.977939	1414	2	-0.45734	0.87524	0.8748	0.999796	16707	0	-0.45734
ZNF704	4	0.028023	0.072703	0.977939	1415	3	-0.68376	0.062777	0.14439	0.968717	2829	1	-0.68376
LOC100129520	4	0.028026	0.072709	0.977939	1416	2	-0.16615	0.53562	0.61097	0.997068	11560	1	-0.16615
USP30	4	0.028103	0.072855	0.977939	1417	2	-0.45893	0.22958	0.3611	0.994732	6905	1	-0.45893
CELF5	4	0.028103	0.072855	0.977939	1418	2	0.0037306	0.014255	0.044706	0.945555	882	2	0.0037306
PPHLN1	4	0.02813	0.072915	0.977939	1419	3	-0.85464	0.94451	0.9444	0.999796	18010	0	-0.85464
NUP160	4	0.028181	0.07301	0.977939	1420	2	-0.88441	0.93557	0.93546	0.999796	17819	0	-0.88441
SLC39A3	4	0.028181	0.07301	0.977939	1421	2	-0.49092	0.66377	0.68787	0.997068	13054	1	-0.49092
CDY2A	4	0.028188	0.073022	0.977939	1422	3	-0.64275	0.96723	0.96717	0.999796	18460	0	-0.64275
ZNF587	4	0.028303	0.073246	0.977939	1423	3	-0.62088	0.88697	0.88663	0.999796	16917	0	-0.62088
KRT28	4	0.028303	0.073246	0.977939	1424	3	-0.79051	0.88977	0.88942	0.999796	16969	0	-0.79051
DRAM2	4	0.028303	0.073246	0.977939	1425	3	-0.84957	0.34659	0.48693	0.997068	9290	1	-0.84957
DCLK3	4	0.028303	0.073246	0.977939	1426	3	-1.0784	0.88766	0.88732	0.999796	16931	0	-1.0784
ZNF707	4	0.028357	0.073384	0.977939	1427	2	-0.48264	0.62482	0.66266	0.997068	12589	1	-0.48264
DNAJB9	4	0.028357	0.073384	0.977939	1428	1	0.93424	0.017384	0.051674	0.951358	1027	2	0.93424
HSD17B4	4	0.028393	0.073463	0.977939	1429	3	-0.88879	0.92542	0.92522	0.999796	17627	0	-0.88879
CC2D2A	4	0.028433	0.073558	0.977939	1430	1	-0.15539	0.87836	0.87793	0.999796	16765	0	-0.15539
CHRNG	4	0.028496	0.073669	0.977939	1431	3	-0.68162	0.94654	0.94648	0.999796	18051	0	-0.68162
TULP1	4	0.028496	0.073669	0.977939	1432	2	-0.79265	0.63148	0.66678	0.997068	12689	1	-0.79265
ABCB11	4	0.028506	0.073692	0.977939	1433	3	-0.62824	0.11416	0.23583	0.989322	4530	1	-0.62824
PYROXD2	4	0.028612	0.073932	0.977939	1434	2	-0.37133	0.36605	0.5079	0.997068	9665	2	-0.37133
R3HDM4	4	0.028636	0.073987	0.977939	1435	1	0.44399	0.16344	0.28932	0.994732	5531	2	0.44399
CSRNP3	4	0.028656	0.074041	0.977939	1436	3	-0.82368	0.83976	0.83906	0.997068	16070	0	-0.82368
ESR2	4	0.028738	0.074216	0.977939	1437	1	0.2164	0.29958	0.43614	0.995667	8335	2	0.2164
CCDC134	4	0.028778	0.074307	0.977939	1438	3	-0.73862	0.99027	0.99029	0.999796	18928	0	-0.73862
PPP6R1	4	0.028778	0.074307	0.977939	1439	2	-0.41102	0.37948	0.52242	0.997068	9923	2	-0.41102
OR6A2	4	0.028789	0.074337	0.977939	1440	3	-0.58025	0.94086	0.94079	0.999796	17923	0	-0.58025
GPLD1	4	0.028822	0.074407	0.977939	1441	2	-0.49626	0.88285	0.88242	0.999796	16848	0	-0.49626
NPHP4	4	0.028839	0.074444	0.977939	1442	1	-0.003473	0.55167	0.61964	0.997068	11738	1	-0.003473
MEX3D	4	0.028845	0.074455	0.977939	1443	3	-0.74907	0.88105	0.88057	0.999796	16810	0	-0.74907
LHX3	4	0.028851	0.074466	0.977939	1444	2	-0.52846	0.87462	0.87418	0.999796	16686	0	-0.52846
NAPB	4	0.028869	0.0745	0.977939	1445	3	-0.76728	0.70709	0.71893	0.997068	13670	1	-0.76728
CASC5	4	0.02889	0.074541	0.977939	1446	2	-0.54286	0.98261	0.98263	0.999796	18764	0	-0.54286
PCGF5	4	0.028923	0.074613	0.977939	1447	3	-0.53446	0.98126	0.98129	0.999796	18738	0	-0.53446
PAX4	4	0.028939	0.07465	0.977939	1448	3	-0.64839	0.95726	0.95722	0.999796	18260	0	-0.64839
SRY	4	0.028941	0.074653	0.977939	1449	1	-0.035992	0.82468	0.82415	0.997068	15764	0	-0.035992
MREG	4	0.028963	0.0747	0.977939	1450	2	-0.47119	0.067713	0.154	0.971425	3015	1	-0.47119
XAGE1B	4	0.028988	0.074757	0.977939	1451	2	-0.48798	0.27295	0.4076	0.995667	7797	1	-0.48798
SLC10A1	4	0.028992	0.074761	0.977939	1452	3	-0.62269	0.93721	0.93714	0.999796	17855	0	-0.62269
TREML1	4	0.028996	0.074768	0.977939	1453	3	-0.73753	0.70959	0.72079	0.997068	13704	1	-0.73753
ZNF836	4	0.028996	0.074768	0.977939	1454	3	-0.69225	0.97426	0.97419	0.999796	18606	0	-0.69225
SERTAD3	4	0.028996	0.074768	0.977939	1455	3	-0.73253	0.94326	0.94316	0.999796	17981	0	-0.73253
KRTAP5-10	4	0.029043	0.074856	0.977939	1456	1	0.12067	0.84035	0.83964	0.997068	16086	0	0.12067
TMEM106C	4	0.029061	0.074901	0.977939	1457	2	-0.71116	0.73672	0.74229	0.997068	14108	1	-0.71116
C9orf89	4	0.029061	0.074901	0.977939	1458	3	-1.075	0.84957	0.84897	0.997563	16249	0	-1.075
HPCAL4	4	0.029073	0.074925	0.977939	1459	3	-0.78838	0.66425	0.6882	0.997068	13065	1	-0.78838
REEP3	4	0.02911	0.075006	0.977939	1460	3	-0.71473	0.78839	0.78816	0.997068	15048	1	-0.71473
VPS28	4	0.02911	0.075006	0.977939	1461	3	-0.7569	0.25211	0.38519	0.994732	7384	1	-0.7569
VAV3	4	0.029195	0.075181	0.977939	1462	2	0.26573	0.042885	0.10507	0.961619	2070	2	0.26573
SFMBT1	4	0.029195	0.075181	0.977939	1463	2	-0.27483	0.61834	0.65859	0.997068	12528	1	-0.27483
METTL18	4	0.029195	0.075181	0.977939	1464	2	-0.030398	0.19471	0.32339	0.994732	6157	2	-0.030398
XIRP2	4	0.02924	0.075277	0.977939	1465	3	-0.76547	0.75618	0.75879	0.997068	14414	1	-0.76547
ZNF177	4	0.02924	0.075277	0.977939	1466	3	-0.63481	0.12661	0.24926	0.990467	4781	1	-0.63481
OMA1	4	0.02924	0.075277	0.977939	1467	3	-0.73684	0.74433	0.74862	0.997068	14233	1	-0.73684
THBS3	4	0.029282	0.075358	0.977939	1468	3	-0.803	0.46905	0.57751	0.997068	10939	1	-0.803
LRRC40	4	0.029297	0.075385	0.977939	1469	2	0.099223	0.21183	0.34197	0.994732	6538	2	0.099223
HLA-DPB1	4	0.029305	0.075406	0.977939	1470	3	-0.82255	0.40664	0.54869	0.997068	10398	1	-0.82255
DCAF12L2	4	0.029305	0.075406	0.977939	1471	3	-0.78857	0.87597	0.87553	0.999796	16726	0	-0.78857
PTPN6	4	0.029357	0.075521	0.977939	1472	3	-0.92476	0.68047	0.69953	0.997068	13296	1	-0.92476
KIAA1211L	4	0.029373	0.075555	0.977939	1473	2	-0.10528	0.025584	0.069297	0.961619	1362	2	-0.10528
C17orf82	4	0.029415	0.075635	0.977939	1474	2	-0.63262	0.4704	0.57811	0.997068	10947	1	-0.63262
SCG2	4	0.029415	0.075635	0.977939	1475	2	-0.63895	0.76589	0.76734	0.997068	14600	1	-0.63895
ZAR1	4	0.029449	0.075703	0.977939	1476	1	0.44917	0.11796	0.23985	0.990467	4605	2	0.44917
DCK	4	0.029483	0.075766	0.977939	1477	3	-0.76739	0.54118	0.61392	0.997068	11632	1	-0.76739
ITGB6	4	0.029483	0.075766	0.977939	1478	3	-0.83956	0.84317	0.8425	0.997068	16129	0	-0.83956
CPA6	4	0.029601	0.076019	0.977939	1479	3	-0.53661	0.44942	0.56825	0.997068	10754	1	-0.53661
RAVER2	4	0.029622	0.076062	0.977939	1480	2	-0.80918	0.32311	0.46144	0.997068	8824	1	-0.80918
STXBP5L	4	0.029659	0.076153	0.977939	1481	3	-0.81185	0.70591	0.718	0.997068	13643	1	-0.81185
CNBD1	4	0.029677	0.076191	0.977939	1482	1	0.29784	0.38144	0.52458	0.997068	9957	2	0.29784
PIAS3	4	0.029677	0.076191	0.977939	1483	1	0.11845	0.80758	0.80721	0.997068	15422	0	0.11845
STARD3	4	0.029754	0.076342	0.977939	1484	1	0.079664	0.5853	0.63866	0.997068	12116	1	0.079664
GTSCR1	4	0.029804	0.076463	0.977939	1485	3	-0.77884	0.90828	0.90801	0.999796	17311	0	-0.77884
CD151	4	0.029804	0.076464	0.977939	1486	2	-0.49833	0.98416	0.98416	0.999796	18794	0	-0.49833
HDAC6	4	0.029855	0.07657	0.977939	1487	1	-0.051073	0.83194	0.83132	0.997068	15898	0	-0.051073
ACOT13	4	0.029864	0.076587	0.977939	1488	3	-0.93992	0.85248	0.85189	0.997563	16312	0	-0.93992
BRCA2	4	0.029864	0.076587	0.977939	1489	2	-0.59446	0.91116	0.91095	0.999796	17362	0	-0.59446
STOML2	4	0.029864	0.076587	0.977939	1490	2	-0.095894	0.19929	0.32828	0.994732	6262	2	-0.095894
KLRF2	4	0.029864	0.076587	0.977939	1491	3	-1.0081	0.96753	0.96747	0.999796	18469	0	-1.0081
DAD1	4	0.029864	0.076587	0.977939	1492	2	-0.9314	0.92381	0.92368	0.999796	17606	0	-0.9314
SKA3	4	0.029912	0.076698	0.977939	1493	3	-0.76465	0.54662	0.61684	0.997068	11686	1	-0.76465
SLC17A4	4	0.029912	0.076698	0.977939	1494	3	-0.63261	0.97053	0.97047	0.999796	18537	0	-0.63261
MYH8	4	0.029957	0.076783	0.977939	1495	3	-0.53788	0.94622	0.94615	0.999796	18041	0	-0.53788
YPEL4	4	0.029957	0.076783	0.977939	1496	3	-0.66382	0.79611	0.79573	0.997068	15186	1	-0.66382
ISOC1	4	0.029957	0.076783	0.977939	1497	2	-0.073925	0.16821	0.29454	0.994732	5631	2	-0.073925
MAMDC2	4	0.029978	0.076826	0.977939	1498	3	-0.66103	0.51236	0.59883	0.997068	11338	1	-0.66103
AZI2	4	0.030031	0.076933	0.977939	1499	3	-0.84065	0.58004	0.63559	0.997068	12053	1	-0.84065
ZNF750	4	0.03006	0.076996	0.977939	1500	3	-0.73448	0.33981	0.47962	0.997068	9157	1	-0.73448
ATP2B4	4	0.030109	0.077097	0.977939	1501	1	0.39372	0.20651	0.33614	0.994732	6425	2	0.39372
PACS1	4	0.030117	0.077116	0.977939	1502	2	-0.87792	0.84185	0.84113	0.997068	16116	0	-0.87792
PEX6	4	0.030117	0.077116	0.977939	1503	2	-0.19662	0.080684	0.1787	0.974206	3490	2	-0.19662
ALKBH3	4	0.030185	0.077269	0.977939	1504	1	0.4488	0.22289	0.35385	0.994732	6761	2	0.4488
TEX15	4	0.030185	0.077269	0.977939	1505	2	-0.036427	0.2884	0.42419	0.995667	8097	2	-0.036427
CLEC4F	4	0.030228	0.077364	0.977939	1506	3	-0.91018	0.15671	0.28207	0.994732	5384	1	-0.91018
CNR1	4	0.030261	0.077429	0.977939	1507	2	-0.064545	0.28004	0.41522	0.995667	7940	2	-0.064545
FOXD2	4	0.030345	0.077598	0.977939	1508	3	-0.99985	0.78034	0.78048	0.997068	14888	1	-0.99985
B4GALT4	4	0.030345	0.077598	0.977939	1509	3	-0.97955	0.81605	0.81566	0.997068	15615	0	-0.97955
DMP1	4	0.030345	0.077598	0.977939	1510	3	-0.74771	0.92121	0.92103	0.999796	17546	0	-0.74771
ZNF442	4	0.030345	0.077598	0.977939	1511	3	-0.8153	0.9882	0.98823	0.999796	18882	0	-0.8153
UBA7	4	0.030345	0.077598	0.977939	1512	3	-0.74774	0.94287	0.94277	0.999796	17970	0	-0.74774
CRTAM	4	0.030413	0.077744	0.977939	1513	2	-0.52873	0.5824	0.63695	0.997068	12083	1	-0.52873
ZNF718	4	0.030457	0.07783	0.977939	1514	3	-0.57382	0.0099584	0.033443	0.945555	668	1	-0.57382
CCSER2	4	0.030457	0.07783	0.977939	1515	3	-0.5895	0.93234	0.93212	0.999796	17757	0	-0.5895
VAPB	4	0.030464	0.077842	0.977939	1516	2	-0.26637	0.23605	0.36801	0.994732	7055	1	-0.26637
KCNK16	4	0.030515	0.077949	0.977939	1517	2	-0.18313	0.70492	0.71725	0.997068	13631	1	-0.18313
MAMDC4	4	0.030516	0.077952	0.977939	1518	3	-0.89259	0.96697	0.96691	0.999796	18455	0	-0.89259
UGT1A5	4	0.030536	0.077998	0.977939	1519	2	-0.37999	0.57517	0.6328	0.997068	12006	1	-0.37999
ZNF134	4	0.030572	0.078059	0.977939	1520	3	-0.51511	0.8763	0.87586	0.999796	16729	0	-0.51511
ESYT2	4	0.030611	0.078148	0.977939	1521	3	-0.84156	0.67567	0.69613	0.997068	13218	1	-0.84156
F9	4	0.030611	0.078148	0.977939	1522	2	-0.30806	0.24857	0.38141	0.994732	7315	2	-0.30806
DNM3	4	0.030611	0.078148	0.977939	1523	2	-0.74043	0.97258	0.97254	0.999796	18582	0	-0.74043
AACS	4	0.030611	0.078148	0.977939	1524	2	-0.67477	0.81556	0.81518	0.997068	15604	0	-0.67477
CERS3	4	0.030642	0.078217	0.977939	1525	3	-0.79834	0.6572	0.68346	0.997068	12974	1	-0.79834
RPS28	4	0.030642	0.078217	0.977939	1526	3	-0.84184	0.6288	0.66513	0.997068	12647	1	-0.84184
AGPAT3	4	0.030718	0.078385	0.977939	1527	2	-0.4158	0.7126	0.72302	0.997068	13749	1	-0.4158
STARD13	4	0.03076	0.078466	0.977939	1528	3	-0.60968	0.48058	0.58308	0.997068	11043	1	-0.60968
BORA	4	0.030794	0.078537	0.977939	1529	1	0.055363	0.25326	0.3865	0.994732	7402	2	0.055363
STAP1	4	0.030794	0.078537	0.977939	1530	1	0.13584	0.022525	0.06276	0.961619	1238	2	0.13584
FBXL3	4	0.030842	0.078651	0.977939	1531	2	-0.57456	0.93228	0.93204	0.999796	17756	0	-0.57456
LOXL1	4	0.030842	0.078651	0.977939	1532	2	-0.54164	0.74557	0.74967	0.997068	14253	1	-0.54164
FAM49B	4	0.03087	0.078722	0.977939	1533	3	-0.66463	0.72959	0.73652	0.997068	14012	1	-0.66463
STOX1	4	0.030913	0.078817	0.977939	1534	3	-0.66446	0.8992	0.89889	0.999796	17144	0	-0.66446
POLD4	4	0.030935	0.078865	0.977939	1535	3	-0.78608	0.11953	0.24157	0.990467	4632	1	-0.78608
DDX25	4	0.030935	0.078865	0.977939	1536	3	-0.60489	0.93762	0.93758	0.999796	17862	0	-0.60489
GLDC	4	0.030963	0.078932	0.977939	1537	2	-0.62657	0.46566	0.57588	0.997068	10898	1	-0.62657
SLC35G1	4	0.031016	0.079042	0.977939	1538	3	-0.82854	0.94191	0.94183	0.999796	17944	0	-0.82854
CXCL3	4	0.031016	0.079042	0.977939	1539	3	-0.71429	0.26437	0.39838	0.995667	7628	1	-0.71429
PYCR1	4	0.031016	0.079042	0.977939	1540	3	-0.79488	0.43507	0.5616	0.997068	10637	1	-0.79488
NUMA1	4	0.031016	0.079042	0.977939	1541	3	-0.83754	0.5989	0.64671	0.997068	12283	1	-0.83754
GPSM2	4	0.031022	0.079052	0.977939	1542	1	-0.013708	0.47267	0.57925	0.997068	10971	1	-0.013708
C19orf43	4	0.031053	0.079119	0.978139	1543	2	-0.39398	0.808	0.8076	0.997068	15434	0	-0.39398
XKRY	3	0.031146	0.077008	0.977939	1544	2	-0.70958	0.92099	0.92106	0.999796	17538	0	-0.70958
C10orf111	4	0.03116	0.079365	0.978275	1545	3	-0.76693	0.24496	0.3775	0.994732	7232	1	-0.76693
GORASP1	4	0.03116	0.079365	0.978275	1546	3	-0.71797	0.090194	0.19645	0.982388	3801	1	-0.71797
HSPB7	4	0.031164	0.079381	0.978275	1547	3	-0.8313	0.88822	0.88789	0.999796	16939	0	-0.8313
MYLPF	4	0.031174	0.079401	0.978275	1548	2	0.021685	0.25193	0.385	0.994732	7375	2	0.021685
GLRX5	4	0.031225	0.079495	0.978275	1549	1	-0.0088399	0.30963	0.44696	0.995667	8551	2	-0.0088399
IDE	4	0.031276	0.079604	0.978275	1550	1	0.72542	0.064902	0.1486	0.968717	2910	3	0.72542
NRP1	4	0.031326	0.079713	0.978275	1551	1	0.25077	0.18594	0.31389	0.994732	5981	2	0.25077
SUCLA2	4	0.031371	0.079803	0.978275	1552	2	-0.79306	0.80417	0.80379	0.997068	15345	0	-0.79306
IFIT3	4	0.031371	0.079803	0.978275	1553	2	-0.79898	0.93933	0.9393	0.999796	17896	0	-0.79898
LYPD2	4	0.031402	0.079872	0.978275	1554	3	-0.66247	0.043237	0.10576	0.961619	2091	1	-0.66247
TBC1D15	4	0.031402	0.079872	0.978275	1555	1	0.59031	0.041497	0.10224	0.961619	2020	3	0.59031
ZNF559-ZNF177	4	0.031434	0.079943	0.978275	1556	3	-0.68993	0.51577	0.60065	0.997068	11368	1	-0.68993
DSCR4	4	0.031478	0.080042	0.978275	1557	2	-0.30713	0.7929	0.79255	0.997068	15133	1	-0.30713
MED22	4	0.031543	0.080182	0.978275	1558	3	-0.71184	0.63728	0.67042	0.997068	12752	1	-0.71184
MACF1	4	0.031554	0.0802	0.978275	1559	1	0.063102	0.38513	0.52852	0.997068	10035	2	0.063102
MYCBPAP	4	0.031609	0.080303	0.978275	1560	3	-0.85984	0.59681	0.64546	0.997068	12255	1	-0.85984
OVCH1	4	0.031609	0.080303	0.978275	1561	3	-0.71255	0.95996	0.95988	0.999796	18321	0	-0.71255
CYP4A11	4	0.03162	0.080325	0.978275	1562	3	-0.68783	0.82644	0.82587	0.997068	15793	0	-0.68783
ALG8	4	0.03165	0.080386	0.978275	1563	2	-0.66828	0.45609	0.57135	0.997068	10815	1	-0.66828
MAP3K11	4	0.031656	0.080398	0.978275	1564	1	0.68305	0.028191	0.074696	0.961619	1471	3	0.68305
OR5AK2	4	0.031656	0.080398	0.978275	1565	1	0.1161	0.21746	0.34803	0.994732	6649	2	0.1161
TSPYL4	4	0.031701	0.080492	0.978275	1566	2	-0.092687	0.14809	0.27277	0.993806	5229	2	-0.092687
E2F3	4	0.031757	0.080612	0.978275	1567	1	0.21011	0.33032	0.46933	0.997068	8969	2	0.21011
DNAH8	4	0.031757	0.080612	0.978275	1568	1	-0.11577	0.78234	0.78238	0.997068	14925	1	-0.11577
EDA	4	0.031808	0.080715	0.978275	1569	3	-0.78968	0.21664	0.34717	0.994732	6630	1	-0.78968
ITIH5	4	0.031833	0.080766	0.978275	1570	1	0.15802	0.16377	0.28969	0.994732	5537	1	0.15802
HDAC9	4	0.031844	0.080788	0.978275	1571	2	-0.61959	0.57685	0.63376	0.997068	12024	1	-0.61959
IGDCC4	4	0.03185	0.080801	0.978275	1572	3	-0.56876	0.94508	0.94496	0.999796	18022	0	-0.56876
TTC28	4	0.031884	0.080864	0.978275	1573	1	0.55229	0.13563	0.25921	0.990467	4976	2	0.55229
TMSB15B	4	0.031897	0.080886	0.978275	1574	3	-0.69953	0.41293	0.55149	0.997068	10457	1	-0.69953
NCAM2	4	0.031931	0.080958	0.978275	1575	3	-0.65839	0.71309	0.72342	0.997068	13763	1	-0.65839
LUC7L2	4	0.031935	0.080964	0.978275	1576	1	0.11373	0.85154	0.85097	0.997563	16288	0	0.11373
KALRN	4	0.031941	0.080978	0.978275	1577	3	-0.50283	0.95369	0.95359	0.999796	18185	0	-0.50283
SIRT5	3	0.031998	0.078238	0.977939	1578	2	-1.1766	0.69643	0.69648	0.997068	13521	1	-1.1766
NDUFB7	4	0.032007	0.08111	0.978275	1579	3	-0.67359	0.97295	0.9729	0.999796	18590	0	-0.67359
PLEKHN1	4	0.032046	0.08119	0.978275	1580	3	-0.67471	0.9569	0.95683	0.999796	18254	0	-0.67471
RWDD2A	4	0.032061	0.081223	0.978275	1581	1	0.78723	0.0090138	0.03047	0.945555	597	2	0.78723
ZNF221	4	0.032061	0.081223	0.978275	1582	2	-0.064358	0.34099	0.4809	0.997068	9193	2	-0.064358
PPIG	3	0.032092	0.078382	0.977939	1583	1	-0.33463	0.88219	0.88225	0.999796	16836	0	-0.33463
RBSN	4	0.032094	0.081289	0.978275	1584	2	-0.47933	0.39449	0.53865	0.997068	10225	2	-0.47933
NUF2	4	0.032094	0.081289	0.978275	1585	2	-0.90518	0.97584	0.9758	0.999796	18637	0	-0.90518
C19orf40	4	0.032094	0.081289	0.978275	1586	3	-1.0844	0.082941	0.18299	0.978683	3552	1	-1.0844
NPIPA7	4	0.032094	0.081289	0.978275	1587	3	-0.97843	0.84317	0.8425	0.997068	16145	0	-0.97843
BET1	4	0.032188	0.081486	0.978275	1588	2	0.078519	0.19119	0.31957	0.994732	6084	2	0.078519
HEG1	4	0.032196	0.081506	0.978275	1589	3	-0.93255	0.88703	0.88668	0.999796	16920	0	-0.93255
MRPL12	4	0.032196	0.081506	0.978275	1590	2	-0.59438	0.26264	0.39648	0.995667	7598	1	-0.59438
SMYD5	4	0.032196	0.081506	0.978275	1591	3	-0.95539	0.81747	0.81703	0.997068	15634	0	-0.95539
GSDMC	4	0.032264	0.081644	0.978275	1592	2	-0.33496	0.60369	0.64963	0.997068	12345	1	-0.33496
SPRED3	4	0.032278	0.08168	0.978275	1593	2	-0.41072	0.93631	0.93623	0.999796	17839	0	-0.41072
HNRNPCL1	4	0.03233	0.081811	0.978275	1594	2	-0.63846	0.74128	0.74605	0.997068	14181	1	-0.63846
LDAH	4	0.03234	0.081824	0.978275	1595	3	-0.7698	0.89664	0.89634	0.999796	17083	0	-0.7698
HCAR1	4	0.032341	0.081831	0.978275	1596	3	-0.64154	0.98933	0.98937	0.999796	18906	0	-0.64154
SLC9C2	4	0.032391	0.081924	0.978275	1597	3	-0.55106	0.98011	0.98017	0.999796	18721	0	-0.55106
DVL1	4	0.032391	0.081924	0.978275	1598	3	-0.68797	0.92121	0.92103	0.999796	17542	0	-0.68797
ITGBL1	4	0.032428	0.081997	0.978275	1599	3	-0.48774	0.9387	0.93866	0.999796	17880	0	-0.48774
EHD3	4	0.032432	0.082012	0.978275	1600	3	-0.77714	0.23284	0.36457	0.994732	6983	1	-0.77714
KAT2B	4	0.032441	0.08203	0.978275	1601	1	0.11232	0.38302	0.52626	0.997068	9999	2	0.11232
DHRS4L1	4	0.032492	0.082147	0.978275	1602	1	0.053407	0.8663	0.86587	0.999574	16556	0	0.053407
MRPS28	4	0.032543	0.082244	0.978275	1603	1	-0.21237	0.92542	0.92522	0.999796	17625	0	-0.21237
LRSAM1	4	0.032593	0.082351	0.978275	1604	1	-0.31813	0.81068	0.81026	0.997068	15508	0	-0.31813
ZDHHC21	4	0.032614	0.0824	0.978275	1605	3	-0.79941	0.78401	0.78398	0.997068	14959	1	-0.79941
CRYBB3	4	0.032614	0.0824	0.978275	1606	3	-0.69015	0.79973	0.79936	0.997068	15263	0	-0.69015
SORBS2	4	0.032618	0.082406	0.978275	1607	2	-0.1619	0.11559	0.23731	0.989322	4564	2	-0.1619
RAB11FIP2	4	0.032644	0.082464	0.978275	1608	2	-0.58544	0.7584	0.76067	0.997068	14466	1	-0.58544
INPP4B	4	0.032694	0.082558	0.978275	1609	2	-0.4623	0.68184	0.70049	0.997068	13322	1	-0.4623
KRTAP12-1	4	0.032721	0.08261	0.978275	1610	2	-0.1106	0.24473	0.37727	0.994732	7229	2	-0.1106
NIPAL3	4	0.032767	0.082708	0.978275	1611	2	-0.71412	0.95467	0.95455	0.999796	18199	0	-0.71412
SAA1	4	0.03277	0.082719	0.978275	1612	2	-0.26271	0.074346	0.16672	0.972027	3257	1	-0.26271
TMEM176A	4	0.032803	0.08279	0.978275	1613	2	-0.35969	0.32604	0.46465	0.997068	8880	2	-0.35969
C7orf34	4	0.032872	0.08293	0.978275	1614	1	-0.14495	0.47709	0.58141	0.997068	11010	1	-0.14495
BPIFA2	4	0.032948	0.083103	0.978275	1615	1	0.73131	0.025605	0.069348	0.961619	1365	3	0.73131
SLC25A40	4	0.032974	0.083158	0.978275	1616	2	-0.53462	0.85294	0.85236	0.997563	16323	0	-0.53462
BNIP3L	4	0.032974	0.083158	0.978275	1617	2	-0.5635	0.64371	0.6746	0.997068	12826	1	-0.5635
P2RY10	4	0.032978	0.083166	0.978275	1618	3	-0.91365	0.92312	0.92298	0.999796	17582	0	-0.91365
C8orf33	4	0.032978	0.083166	0.978275	1619	3	-0.91599	0.48821	0.58687	0.997068	11106	1	-0.91599
DEFB108B	4	0.032978	0.083166	0.978275	1620	3	-0.8416	0.61722	0.65789	0.997068	12513	1	-0.8416
NAA20	4	0.032978	0.083166	0.978275	1621	3	-0.98802	0.98019	0.98024	0.999796	18722	0	-0.98802
KIR3DL3	4	0.033049	0.083311	0.978275	1622	2	-0.2659	0.67892	0.69844	0.997068	13274	1	-0.2659
ZFYVE19	4	0.033049	0.083311	0.978275	1623	1	-0.015704	0.083427	0.18389	0.978683	3570	1	-0.015704
CCDC3	4	0.033049	0.083311	0.978275	1624	1	0.63417	0.082555	0.18226	0.978683	3543	3	0.63417
NIPSNAP1	4	0.033051	0.083314	0.978275	1625	2	-0.55533	0.94225	0.94218	0.999796	17951	0	-0.55533
POU4F3	4	0.03315	0.083519	0.978275	1626	1	0.037553	0.83956	0.83887	0.997068	16068	0	0.037553
TMEM45A	4	0.033158	0.083535	0.978275	1627	3	-0.63403	0.001116	0.0040517	0.945555	78	1	-0.63403
CDC23	3	0.033201	0.079991	0.978275	1628	2	-1.4037	0.046311	0.10369	0.961619	2216	1	-1.4037
ARMC8	4	0.033201	0.083626	0.978275	1629	1	0.10048	0.30909	0.44637	0.995667	8541	1	0.10048
RALGPS2	4	0.033251	0.083724	0.978275	1630	1	0.19841	0.38887	0.53255	0.997068	10115	1	0.19841
CHN2	4	0.033332	0.083918	0.978275	1631	2	-0.41068	0.069608	0.15769	0.971425	3080	1	-0.41068
TMEM189	4	0.033358	0.083973	0.978275	1632	3	-0.63371	0.96014	0.96003	0.999796	18327	0	-0.63371
CDH7	4	0.033358	0.083973	0.978275	1633	3	-0.65972	0.98475	0.98474	0.999796	18810	0	-0.65972
C10orf54	4	0.033378	0.084028	0.978275	1634	1	0.38394	0.34697	0.48732	0.997068	9299	2	0.38394
LOC389602	4	0.033389	0.084051	0.978275	1635	3	-0.60349	0.86042	0.85994	0.998503	16460	0	-0.60349
C6orf1	4	0.033389	0.084051	0.978275	1636	2	-0.40171	0.71773	0.72706	0.997068	13827	1	-0.40171
ZNF783	4	0.033425	0.08412	0.978275	1637	2	-0.66562	0.36917	0.51126	0.997068	9723	1	-0.66562
DAB2IP	4	0.033429	0.084129	0.978275	1638	3	-0.9082	0.6427	0.67395	0.997068	12817	1	-0.9082
APBA1	4	0.033474	0.08424	0.978275	1639	3	-0.71513	0.94834	0.94831	0.999796	18089	0	-0.71513
LOC149373	4	0.033479	0.084251	0.978275	1640	1	0.37413	0.28311	0.41851	0.995667	8002	2	0.37413
ATP13A3	4	0.033548	0.084389	0.978275	1641	3	-0.75601	0.91511	0.9149	0.999796	17434	0	-0.75601
OR2A5	4	0.033548	0.084389	0.978275	1642	3	-0.76985	0.29574	0.43198	0.995667	8255	1	-0.76985
ATP6V1F	4	0.033577	0.084444	0.978275	1643	2	-0.82603	0.77764	0.77797	0.997068	14832	1	-0.82603
PPP6R3	4	0.033577	0.084444	0.978275	1644	3	-1.1818	0.90404	0.90369	0.999796	17241	0	-1.1818
UTP15	4	0.033577	0.084444	0.978275	1645	2	-0.6994	0.56163	0.62519	0.997068	11850	1	-0.6994
TBCB	4	0.033577	0.084444	0.978275	1646	3	-1.0101	0.96653	0.96648	0.999796	18440	0	-1.0101
CMSS1	4	0.03358	0.084453	0.978275	1647	1	0.44071	0.18141	0.30895	0.994732	5897	2	0.44071
KLHL22	4	0.03358	0.084453	0.978275	1648	1	0.017583	0.29931	0.43585	0.995667	8331	2	0.017583
SBSPON	4	0.033682	0.084666	0.978489	1649	1	-0.22001	0.66066	0.6858	0.997068	13018	1	-0.22001
MASP1	4	0.033682	0.084666	0.978489	1650	2	0.18579	0.040213	0.099631	0.961619	1960	2	0.18579
ZNF518B	4	0.033808	0.084925	0.978489	1651	1	0.40936	0.10646	0.22616	0.988737	4345	3	0.40936
BAG3	4	0.033859	0.085029	0.978489	1652	1	0.15828	0.20431	0.33369	0.994732	6377	2	0.15828
TP53I3	4	0.033881	0.085067	0.978489	1653	3	-0.98263	0.84636	0.84573	0.997563	16188	0	-0.98263
ZNF705A	4	0.033909	0.085136	0.978489	1654	1	-0.050958	0.67241	0.69389	0.997068	13164	1	-0.050958
OR7G3	4	0.03396	0.085245	0.978489	1655	2	-0.34427	0.96867	0.96862	0.999796	18498	0	-0.34427
MTERF4	4	0.033964	0.085252	0.978489	1656	2	-0.56794	0.79152	0.79117	0.997068	15113	1	-0.56794
PLAC8L1	4	0.033964	0.085252	0.978489	1657	2	0.066316	0.084104	0.18514	0.978683	3597	2	0.066316
N4BP2L2	4	0.034011	0.085351	0.978489	1658	2	-0.056344	0.79882	0.79847	0.997068	15246	0	-0.056344
ATP6AP1L	4	0.034037	0.085421	0.978489	1659	2	0.29595	0.0097627	0.032841	0.945555	652	2	0.29595
DNAJB8	4	0.034061	0.085474	0.978489	1660	1	0.21363	0.29188	0.42793	0.995667	8173	2	0.21363
FANCB	4	0.03411	0.085589	0.978489	1661	2	-0.64779	0.5917	0.64245	0.997068	12188	1	-0.64779
SHOX	4	0.03411	0.085589	0.978489	1662	3	-0.84375	0.76968	0.77074	0.997068	14680	1	-0.84375
NDUFA1	4	0.034112	0.085591	0.978489	1663	2	0.059473	0.35986	0.50121	0.997068	9548	2	0.059473
ANKLE2	4	0.034173	0.085731	0.978489	1664	3	-0.70274	0.15	0.27484	0.993806	5268	1	-0.70274
ARHGEF6	4	0.034213	0.085809	0.978489	1665	2	-0.11612	0.84125	0.84052	0.997068	16110	0	-0.11612
HTR6	4	0.034231	0.085853	0.978489	1666	2	-0.53662	0.39847	0.54295	0.997068	10294	1	-0.53662
DEFB115	4	0.034231	0.085853	0.978489	1667	2	-0.5788	0.2326	0.36431	0.994732	6971	1	-0.5788
RARS	4	0.03425	0.085891	0.978489	1668	3	-0.9276	0.62787	0.66452	0.997068	12639	1	-0.9276
POU4F1	4	0.034313	0.086012	0.978489	1669	3	-0.56219	0.08576	0.18818	0.978683	3648	1	-0.56219
AMBRA1	4	0.034314	0.086014	0.978489	1670	1	0.50446	0.27733	0.41231	0.995667	7881	2	0.50446
OOSP2	4	0.034316	0.086019	0.978489	1671	2	-0.6599	0.57449	0.6324	0.997068	11999	1	-0.6599
ANXA9	4	0.034328	0.086056	0.978489	1672	3	-0.73848	0.89804	0.89776	0.999796	17115	0	-0.73848
AGMAT	4	0.034365	0.086131	0.978489	1673	2	-0.18848	0.40565	0.54826	0.997068	10388	1	-0.18848
NRL	4	0.034374	0.086151	0.978489	1674	2	-0.24118	0.26781	0.40203	0.995667	7705	2	-0.24118
PKNOX1	4	0.034466	0.08634	0.978489	1675	2	-0.67957	0.90275	0.90241	0.999796	17213	0	-0.67957
NPPB	4	0.034504	0.086412	0.978489	1676	3	-0.61503	0.96745	0.9674	0.999796	18466	0	-0.61503
GSPT2	4	0.034516	0.086432	0.978489	1677	1	0.66188	0.018217	0.053481	0.951358	1062	3	0.66188
NFXL1	4	0.034567	0.086536	0.978489	1678	2	-0.24203	0.5006	0.59298	0.997068	11232	1	-0.24203
PHC3	4	0.0346	0.086598	0.978489	1679	2	-0.69687	0.80303	0.80261	0.997068	15323	0	-0.69687
GCG	4	0.0346	0.086598	0.978489	1680	2	-0.66266	0.53523	0.61075	0.997068	11553	1	-0.66266
BCL2L1	4	0.034651	0.086699	0.978489	1681	3	-0.89057	0.78569	0.78557	0.997068	14991	1	-0.89057
DYNLRB1	4	0.034651	0.086699	0.978489	1682	3	-1.1614	0.7158	0.72556	0.997068	13801	1	-1.1614
LRTM1	4	0.034651	0.086699	0.978489	1683	3	-1.0279	0.19901	0.32795	0.994732	6256	1	-1.0279
SIRPB2	4	0.034668	0.08673	0.978489	1684	1	0.16714	0.13349	0.25683	0.990467	4930	2	0.16714
HSFY2	4	0.034668	0.08673	0.978489	1685	3	-0.79946	0.97743	0.97746	0.999796	18656	0	-0.79946
ERBB3	4	0.034669	0.086732	0.978489	1686	3	-0.69232	0.75618	0.75879	0.997068	14427	1	-0.69232
OR9K2	4	0.034738	0.08688	0.978489	1687	2	-0.51148	0.67587	0.69626	0.997068	13220	1	-0.51148
KDR	4	0.034747	0.086899	0.978489	1688	3	-0.72365	0.75981	0.76195	0.997068	14488	1	-0.72365
AP5B1	4	0.034769	0.086938	0.978489	1689	2	-0.15	0.53862	0.61257	0.997068	11605	1	-0.15
LRRC16A	4	0.034845	0.087096	0.978489	1690	3	-0.85647	0.95706	0.95701	0.999796	18257	0	-0.85647
DPPA3	4	0.034849	0.087104	0.978489	1691	2	-0.15889	0.29304	0.42916	0.995667	8193	2	-0.15889
IMMP2L	4	0.034849	0.087104	0.978489	1692	2	-0.38644	0.58511	0.63855	0.997068	12115	1	-0.38644
MYT1	4	0.034915	0.087253	0.978489	1693	3	-0.71284	0.8241	0.82361	0.997068	15753	0	-0.71284
CPSF4L	4	0.034915	0.087253	0.978489	1694	3	-0.64395	0.9844	0.98441	0.999796	18800	0	-0.64395
ZNF778	4	0.034946	0.087309	0.978489	1695	2	-0.49823	0.3753	0.51794	0.997068	9837	1	-0.49823
CDY1	4	0.034994	0.0874	0.978489	1696	3	-0.56625	0.97746	0.97749	0.999796	18657	0	-0.56625
OGT	4	0.035014	0.087444	0.978489	1697	2	-0.81599	0.96312	0.96305	0.999796	18379	0	-0.81599
ADAM30	4	0.035022	0.087463	0.978489	1698	1	-0.23566	0.31781	0.45576	0.995667	8733	1	-0.23566
TAS2R3	4	0.035063	0.087556	0.978489	1699	3	-0.58012	0.85584	0.85532	0.99767	16386	0	-0.58012
SLC25A35	4	0.035073	0.087576	0.978489	1700	1	0.53838	0.10364	0.22104	0.988737	4250	3	0.53838
ZNF174	4	0.035084	0.087594	0.978489	1701	3	-0.92047	0.64336	0.67437	0.997068	12823	1	-0.92047
OLAH	4	0.035099	0.087623	0.978489	1702	2	-0.45899	0.80611	0.80574	0.997068	15382	0	-0.45899
ANPEP	4	0.035123	0.087677	0.978489	1703	3	-0.62988	0.17646	0.30358	0.994732	5800	1	-0.62988
ZNF534	4	0.035157	0.087759	0.978489	1704	2	-0.63341	0.81495	0.81457	0.997068	15589	0	-0.63341
KIF16B	3	0.035167	0.082856	0.978275	1705	2	-0.76589	0.58554	0.59768	0.997068	12119	1	-0.76589
RPS4Y1	4	0.035174	0.087779	0.978489	1706	2	-0.48749	0.17841	0.30566	0.994732	5844	1	-0.48749
CAV1	4	0.035186	0.087808	0.978489	1707	3	-0.8881	0.5153	0.60037	0.997068	11361	1	-0.8881
KIF13A	4	0.035211	0.087866	0.978489	1708	3	-0.72959	0.6197	0.65946	0.997068	12547	1	-0.72959
TSSK6	4	0.03525	0.087951	0.978489	1709	1	0.18745	0.22437	0.35542	0.994732	6804	2	0.18745
HOXD3	4	0.035325	0.088116	0.978489	1710	3	-0.72277	0.90348	0.90314	0.999796	17225	0	-0.72277
TSC1	4	0.035356	0.08818	0.978489	1711	3	-0.77594	0.75731	0.75976	0.997068	14447	1	-0.77594
SOBP	4	0.035371	0.088217	0.978489	1712	3	-1.0397	0.97981	0.97987	0.999796	18715	0	-1.0397
TMEM190	4	0.035371	0.088217	0.978489	1713	2	-0.75928	0.80257	0.80216	0.997068	15315	0	-0.75928
MMP14	4	0.035371	0.088217	0.978489	1714	2	-0.77476	0.24761	0.38038	0.994732	7289	1	-0.77476
PAXIP1	4	0.035401	0.088283	0.978489	1715	1	-0.1839	0.91019	0.90996	0.999796	17340	0	-0.1839
SSX5	4	0.035401	0.088283	0.978489	1716	1	-0.22884	0.48294	0.58428	0.997068	11059	1	-0.22884
ARR3	4	0.035483	0.088437	0.978489	1717	2	-0.44266	0.53748	0.61195	0.997068	11582	1	-0.44266
LYSMD4	4	0.035483	0.088437	0.978489	1718	2	-0.56787	0.42137	0.55531	0.997068	10536	1	-0.56787
ABL1	4	0.035528	0.088521	0.978489	1719	2	-0.54511	0.17255	0.29931	0.994732	5727	1	-0.54511
RORB	4	0.035528	0.088521	0.978489	1720	2	-0.02161	0.3048	0.44176	0.995667	8449	2	-0.02161
GABRE	4	0.035528	0.088521	0.978489	1721	1	0.15055	0.22289	0.35385	0.994732	6760	2	0.15055
TDRD12	3	0.035557	0.083425	0.978275	1722	2	-0.87728	0.96304	0.96328	0.999796	18378	0	-0.87728
ERLIN1	4	0.035563	0.0886	0.978489	1723	2	-0.32549	0.73185	0.73839	0.997068	14042	1	-0.32549
PCDHB1	4	0.035629	0.088727	0.978489	1724	1	0.17929	0.14722	0.27181	0.993558	5213	2	0.17929
CCDC102A	4	0.035632	0.088735	0.978489	1725	3	-0.99421	0.9777	0.97773	0.999796	18664	0	-0.99421
LEO1	4	0.035632	0.088735	0.978489	1726	3	-1.0009	0.91205	0.91187	0.999796	17371	0	-1.0009
RILPL1	4	0.035632	0.088735	0.978489	1727	3	-0.6701	0.91356	0.91335	0.999796	17406	0	-0.6701
TNPO1	4	0.035659	0.08879	0.978489	1728	2	-0.88265	0.67745	0.69735	0.997068	13243	1	-0.88265
CCL17	4	0.035659	0.08879	0.978489	1729	2	-0.69012	0.75329	0.75633	0.997068	14375	1	-0.69012
PPY	4	0.035791	0.089059	0.978489	1730	3	-0.4954	0.92218	0.92201	0.999796	17563	0	-0.4954
RMDN2	4	0.035832	0.089141	0.978489	1731	3	-0.76452	0.85378	0.85323	0.997563	16337	0	-0.76452
CYP8B1	4	0.035832	0.089141	0.978489	1732	3	-0.6238	0.40765	0.54914	0.997068	10406	1	-0.6238
IQCF1	4	0.035832	0.089141	0.978489	1733	3	-0.51527	0.071648	0.16161	0.971425	3164	1	-0.51527
PMS2	4	0.035852	0.089186	0.978489	1734	3	-0.56536	0.35851	0.49977	0.997068	9520	1	-0.56536
FEM1B	4	0.035881	0.089251	0.978489	1735	2	0.10907	0.21136	0.34146	0.994732	6530	2	0.10907
CCNL1	4	0.035932	0.089367	0.978489	1736	2	-0.60173	0.56453	0.62683	0.997068	11891	1	-0.60173
KIAA0586	4	0.035982	0.089472	0.978489	1737	2	-0.19589	0.25942	0.39307	0.995667	7531	2	-0.19589
DNAJB13	4	0.035986	0.089476	0.978489	1738	3	-0.6073	0.70026	0.71376	0.997068	13564	1	-0.6073
MYBPC3	4	0.036022	0.089543	0.978489	1739	3	-0.52471	0.87597	0.87553	0.999796	16724	0	-0.52471
NREP	4	0.036031	0.089562	0.978489	1740	3	-0.48196	0.95141	0.95131	0.999796	18142	0	-0.48196
ARHGAP29	4	0.036033	0.08957	0.978489	1741	2	-0.12145	0.79152	0.79117	0.997068	15112	1	-0.12145
ILDR2	4	0.036062	0.089626	0.978489	1742	3	-0.56663	0.56039	0.62447	0.997068	11833	1	-0.56663
HS6ST3	4	0.036083	0.089675	0.978489	1743	3	-0.51585	0.91737	0.91718	0.999796	17471	0	-0.51585
IFNA14	4	0.036093	0.089692	0.978489	1744	3	-0.7519	0.81435	0.81395	0.997068	15577	0	-0.7519
ASB3	4	0.036134	0.089766	0.978489	1745	1	-0.12537	0.78418	0.78413	0.997068	14963	1	-0.12537
CARF	4	0.036143	0.089785	0.978489	1746	2	-0.58936	0.58828	0.64042	0.997068	12154	1	-0.58936
CIAO1	4	0.036143	0.089785	0.978489	1747	2	-0.58308	0.92381	0.92368	0.999796	17593	0	-0.58308
ANOS1	4	0.036164	0.089831	0.978489	1748	3	-0.63069	0.43629	0.56215	0.997068	10645	1	-0.63069
TUBA3D	4	0.036184	0.08988	0.978489	1749	2	-0.72938	0.87082	0.87042	0.999796	16639	0	-0.72938
MYH9	4	0.036203	0.089927	0.978489	1750	3	-0.64173	0.98376	0.98376	0.999796	18787	0	-0.64173
OR8D4	4	0.036235	0.089998	0.978489	1751	1	0.44817	0.13426	0.25769	0.990467	4948	2	0.44817
TACSTD2	4	0.03624	0.090012	0.978489	1752	2	0.016833	0.074975	0.1679	0.972027	3283	2	0.016833
HSF2	4	0.03631	0.090155	0.978489	1753	3	-0.79537	0.91969	0.91952	0.999796	17517	0	-0.79537
PLEKHG4	4	0.036311	0.090155	0.978489	1754	3	-0.66381	0.98705	0.98708	0.999796	18853	0	-0.66381
SEC61G	4	0.036432	0.090416	0.978489	1755	3	-0.8203	0.59681	0.64546	0.997068	12252	1	-0.8203
TSKU	4	0.036432	0.090416	0.978489	1756	3	-0.78206	0.94361	0.94352	0.999796	17991	0	-0.78206
HYLS1	4	0.036462	0.090488	0.978489	1757	3	-0.5604	0.98834	0.98836	0.999796	18884	0	-0.5604
ARRB2	4	0.036462	0.090488	0.978489	1758	3	-0.74038	0.98721	0.98724	0.999796	18854	0	-0.74038
ST3GAL1	4	0.036483	0.090531	0.978489	1759	3	-0.86966	0.98515	0.98517	0.999796	18817	0	-0.86966
RB1CC1	4	0.036483	0.090531	0.978489	1760	2	-0.56334	0.95904	0.95896	0.999796	18296	0	-0.56334
ALLC	4	0.036483	0.090531	0.978489	1761	2	-0.61036	0.38941	0.53315	0.997068	10119	1	-0.61036
LECT2	4	0.036563	0.090712	0.978489	1762	1	0.13797	0.37183	0.51414	0.997068	9762	2	0.13797
DDX28	4	0.036645	0.090879	0.978489	1763	2	-0.34492	0.36681	0.50873	0.997068	9674	2	-0.34492
NKAIN1	4	0.036659	0.09091	0.978489	1764	3	-0.51131	0.42799	0.55829	0.997068	10578	1	-0.51131
PON1	4	0.036677	0.090947	0.978489	1765	3	-0.48782	0.94423	0.94412	0.999796	18004	0	-0.48782
CYB561	4	0.036689	0.09097	0.978489	1766	2	-0.34472	0.65266	0.68039	0.997068	12924	1	-0.34472
RAB38	4	0.036698	0.090987	0.978489	1767	3	-0.55661	0.4856	0.58562	0.997068	11082	1	-0.55661
LRRC19	4	0.036737	0.091062	0.978489	1768	2	-0.69749	0.9219	0.92171	0.999796	17559	0	-0.69749
CAMLG	4	0.036737	0.091062	0.978489	1769	2	-0.59804	0.018691	0.054525	0.951358	1087	1	-0.59804
PSMA8	4	0.03674	0.091069	0.978489	1770	3	-0.57411	0.83583	0.83518	0.997068	15981	0	-0.57411
POFUT2	4	0.03679	0.091165	0.978489	1771	2	-0.29959	0.44094	0.56426	0.997068	10681	1	-0.29959
FICD	4	0.036792	0.091168	0.978489	1772	3	-0.69518	0.94973	0.94966	0.999796	18112	0	-0.69518
ZNRF3	4	0.036821	0.091228	0.978489	1773	3	-0.66488	0.91008	0.90984	0.999796	17338	0	-0.66488
TNIP1	4	0.036821	0.091228	0.978489	1774	3	-0.74944	0.18389	0.31165	0.994732	5940	1	-0.74944
PPP1R3B	4	0.036841	0.091267	0.978489	1775	2	-0.090466	0.18054	0.30798	0.994732	5887	2	-0.090466
POC1B	4	0.036851	0.09129	0.978489	1776	2	-0.13684	0.3251	0.46365	0.997068	8860	2	-0.13684
DMRTB1	4	0.036891	0.091383	0.978489	1777	1	0.66278	0.059966	0.13893	0.966358	2729	3	0.66278
GPR148	4	0.036942	0.091488	0.978489	1778	1	0.25395	0.10165	0.21747	0.988737	4183	2	0.25395
TP53TG3C	4	0.036955	0.09151	0.978489	1779	2	-0.41752	0.94777	0.94773	0.999796	18076	0	-0.41752
C1orf101	4	0.036982	0.091564	0.978489	1780	3	-0.63333	0.79767	0.79731	0.997068	15216	1	-0.63333
PAQR5	4	0.037043	0.091685	0.978489	1781	1	1.0377	0.02739	0.073083	0.961619	1437	3	1.0377
NUBP1	4	0.037071	0.09175	0.978489	1782	3	-1.1646	0.62076	0.66012	0.997068	12555	1	-1.1646
CISD1	4	0.037071	0.09175	0.978489	1783	3	-0.78045	0.42799	0.55829	0.997068	10580	1	-0.78045
WNT10B	4	0.037107	0.09183	0.978489	1784	2	-0.43744	0.73306	0.73939	0.997068	14057	1	-0.43744
FAM120B	4	0.037192	0.09202	0.978489	1785	3	-0.71481	0.21664	0.34717	0.994732	6631	1	-0.71481
MPI	4	0.03724	0.092126	0.978489	1786	3	-0.76536	0.95775	0.95772	0.999796	18269	0	-0.76536
ZFC3H1	4	0.03727	0.092185	0.978489	1787	1	-0.16486	0.91418	0.91396	0.999796	17420	0	-0.16486
SLC12A3	4	0.03727	0.092185	0.978489	1788	2	-0.57067	0.90885	0.90859	0.999796	17320	0	-0.57067
PKHD1L1	4	0.037337	0.092334	0.978489	1789	3	-0.82891	0.38941	0.53315	0.997068	10118	1	-0.82891
GID8	4	0.037337	0.092334	0.978489	1790	3	-0.78786	0.9838	0.9838	0.999796	18788	0	-0.78786
ZBTB8B	4	0.037375	0.0924	0.978489	1791	2	-0.4923	0.84673	0.84612	0.997563	16196	0	-0.4923
ZNF800	4	0.037375	0.0924	0.978489	1792	2	-0.29767	0.23897	0.37112	0.994732	7111	2	-0.29767
CEACAM7	4	0.037396	0.092443	0.978489	1793	3	-0.44515	0.90141	0.90105	0.999796	17188	0	-0.44515
FIBIN	4	0.037407	0.092463	0.978489	1794	3	-0.72791	0.75534	0.75808	0.997068	14407	1	-0.72791
SRGAP3	4	0.037419	0.092491	0.978489	1795	3	-0.63235	0.84814	0.84754	0.997563	16216	0	-0.63235
APOBEC3B	4	0.037429	0.092511	0.978489	1796	2	-0.31631	0.84437	0.8437	0.997563	16157	0	-0.31631
ANG	4	0.037446	0.092543	0.978489	1797	2	-0.39178	0.33493	0.47427	0.997068	9062	1	-0.39178
NFYA	4	0.037447	0.092545	0.978489	1798	2	-0.18385	0.69088	0.70699	0.997068	13451	1	-0.18385
MCMDC2	4	0.037479	0.092616	0.978489	1799	2	-0.6112	0.073341	0.16483	0.972027	3227	1	-0.6112
FAM221A	4	0.037479	0.092616	0.978489	1800	2	-0.5656	0.23888	0.37103	0.994732	7108	1	-0.5656
SERPINA12	4	0.037497	0.092654	0.978489	1801	1	0.054234	0.23585	0.36781	0.994732	7052	1	0.054234
DEFB114	4	0.037555	0.092785	0.978489	1802	2	-0.65948	0.92996	0.92975	0.999796	17724	0	-0.65948
RASGRP3	4	0.037604	0.092872	0.978489	1803	3	-0.63562	0.97381	0.97375	0.999796	18601	0	-0.63562
PRAMEF12	4	0.037643	0.092954	0.978489	1804	2	-0.26931	0.040924	0.10107	0.961619	1996	2	-0.26931
UQCR11	4	0.037648	0.092964	0.978489	1805	1	0.5545	0.034991	0.088886	0.961619	1742	3	0.5545
DIXDC1	4	0.037741	0.093159	0.978489	1806	3	-0.55121	0.50555	0.59543	0.997068	11279	1	-0.55121
ORAI1	4	0.037749	0.093175	0.978489	1807	1	0.25846	0.18067	0.30814	0.994732	5890	1	0.25846
MAP9	4	0.037769	0.093217	0.978489	1808	2	-0.56405	0.78978	0.78948	0.997068	15077	1	-0.56405
NIPAL1	4	0.03785	0.0934	0.978489	1809	2	-0.31033	0.83325	0.83261	0.997068	15928	0	-0.31033
PAQR7	4	0.03789	0.093489	0.978489	1810	2	-0.57496	0.12523	0.24778	0.990467	4755	1	-0.57496
ANLN	4	0.03789	0.093489	0.978489	1811	2	-0.67151	0.51117	0.59825	0.997068	11327	1	-0.67151
TAB1	4	0.03789	0.093489	0.978489	1812	2	-0.79577	0.53862	0.61257	0.997068	11596	1	-0.79577
DNAJC3	4	0.03789	0.093489	0.978489	1813	3	-0.86358	0.95625	0.95618	0.999796	18232	0	-0.86358
PRR9	4	0.037901	0.093508	0.978489	1814	2	0.13437	0.19387	0.32246	0.994732	6137	2	0.13437
RGS16	4	0.038002	0.093723	0.978489	1815	1	-0.073164	0.77219	0.77304	0.997068	14733	1	-0.073164
TMEM223	4	0.038052	0.093843	0.978489	1816	1	0.053419	0.82883	0.8282	0.997068	15842	0	0.053419
CAMK2G	4	0.038078	0.093895	0.978489	1817	3	-0.88252	0.82644	0.82587	0.997068	15789	0	-0.88252
RYR2	4	0.038078	0.093895	0.978489	1818	3	-0.85567	0.93855	0.9385	0.999796	17875	0	-0.85567
TMEM55A	4	0.038078	0.093895	0.978489	1819	3	-0.61278	0.34767	0.48808	0.997068	9318	1	-0.61278
SENP2	4	0.038102	0.093944	0.978489	1820	1	0.32458	0.32393	0.46235	0.997068	8838	2	0.32458
PPFIA2	4	0.038116	0.093969	0.978489	1821	2	-0.56062	0.96959	0.96954	0.999796	18516	0	-0.56062
LOC389895	4	0.038116	0.093969	0.978489	1822	2	-0.095946	0.14249	0.26667	0.991388	5124	2	-0.095946
WDR91	4	0.038153	0.094039	0.978489	1823	2	-0.49371	0.88732	0.88699	0.999796	16927	0	-0.49371
PRR5	4	0.038157	0.094045	0.978489	1824	3	-0.73704	0.78124	0.78135	0.997068	14900	1	-0.73704
HFE	4	0.038203	0.094146	0.978489	1825	1	0.47249	0.08782	0.192	0.979267	3731	3	0.47249
TXLNB	4	0.038254	0.09424	0.978489	1826	2	-0.37584	0.36698	0.50892	0.997068	9685	1	-0.37584
NR0B2	4	0.038281	0.0943	0.978489	1827	2	0.1105	0.024956	0.067996	0.961619	1331	2	0.1105
KIAA0895L	4	0.038296	0.094336	0.978489	1828	3	-0.64076	0.80124	0.80085	0.997068	15289	0	-0.64076
PSMG1	4	0.038296	0.094336	0.978489	1829	3	-0.75175	0.20346	0.33275	0.994732	6356	1	-0.75175
ZMYM5	4	0.038304	0.094353	0.978489	1830	2	-0.40748	0.24876	0.38162	0.994732	7318	1	-0.40748
PHF12	4	0.038355	0.094462	0.978489	1831	1	0.5462	0.081677	0.18059	0.97501	3525	3	0.5462
CKS1B	4	0.038397	0.094553	0.978489	1832	2	-0.57011	0.80882	0.80843	0.997068	15455	0	-0.57011
PDC	4	0.038455	0.094683	0.978489	1833	1	0.43779	0.27319	0.40785	0.995667	7803	2	0.43779
AFAP1L2	4	0.038465	0.094704	0.978489	1834	3	-0.51331	0.41136	0.55078	0.997068	10443	1	-0.51331
TATDN2	4	0.038542	0.094855	0.978489	1835	3	-0.81485	0.83404	0.83343	0.997068	15945	0	-0.81485
C1orf52	4	0.038542	0.094855	0.978489	1836	3	-0.53546	0.72583	0.73353	0.997068	13952	1	-0.53546
ZNF335	4	0.038556	0.094875	0.978489	1837	2	-0.49771	0.84636	0.84573	0.997563	16186	0	-0.49771
SMARCE1	4	0.038607	0.094978	0.978489	1838	1	0.22001	0.23034	0.36192	0.994732	6921	1	0.22001
EP300	4	0.038629	0.09502	0.978489	1839	3	-0.51768	0.83092	0.8303	0.997068	15876	0	-0.51768
POPDC2	4	0.038652	0.095071	0.978489	1840	2	-0.3644	0.32273	0.46103	0.997068	8817	2	-0.3644
PLD4	4	0.038652	0.095071	0.978489	1841	2	-0.66155	0.020712	0.058904	0.961161	1168	1	-0.66155
MT1B	4	0.038657	0.09508	0.978489	1842	1	0.068931	0.38749	0.53108	0.997068	10090	1	0.068931
TIMP3	4	0.038702	0.09518	0.978489	1843	3	-0.49142	0.9273	0.92708	0.999796	17662	0	-0.49142
SLC15A4	4	0.038707	0.095185	0.978489	1844	1	0.26035	0.33958	0.47937	0.997068	9153	2	0.26035
EBAG9	4	0.038722	0.095213	0.978489	1845	3	-0.9024	0.36402	0.50566	0.997068	9616	1	-0.9024
CTLA4	4	0.038724	0.095218	0.978489	1846	2	-0.42673	0.18936	0.31755	0.994732	6046	1	-0.42673
TMEM97	4	0.038724	0.095218	0.978489	1847	2	-0.70022	0.48569	0.58566	0.997068	11083	1	-0.70022
F11R	4	0.038783	0.095337	0.978489	1848	3	-0.41079	0.71933	0.72833	0.997068	13853	1	-0.41079
EHD2	4	0.038783	0.095337	0.978489	1849	1	0.13207	0.052047	0.12336	0.965762	2418	1	0.13207
ZFP36	4	0.03883	0.095426	0.978489	1850	3	-0.76631	0.98456	0.98458	0.999796	18806	0	-0.76631
CXorf58	4	0.038835	0.095435	0.978489	1851	2	-0.10958	0.12433	0.24682	0.990467	4728	2	-0.10958
RNF150	4	0.038835	0.095435	0.978489	1852	2	-0.55105	0.93355	0.93337	0.999796	17777	0	-0.55105
TSPAN9	4	0.038885	0.095534	0.978489	1853	2	-0.41006	0.88394	0.88352	0.999796	16861	0	-0.41006
DNAJC25-GNG10	4	0.038911	0.095596	0.978489	1854	3	-0.72254	0.25388	0.38718	0.994732	7417	1	-0.72254
PAIP1	4	0.038934	0.095655	0.978489	1855	1	0.050779	0.86905	0.86862	0.999574	16606	0	0.050779
DUX4	3	0.038947	0.088341	0.978489	1856	2	-1.1247	0.96806	0.96825	0.999796	18481	0	-1.1247
RPS8	3	0.038947	0.088341	0.978489	1857	2	-1.1247	0.94766	0.94791	0.999796	18071	0	-1.1247
GEMIN6	3	0.038947	0.088341	0.978489	1858	2	-1.1247	0.96633	0.96655	0.999796	18437	0	-1.1247
EDN2	4	0.038952	0.09569	0.978489	1859	2	-0.38558	0.34455	0.48476	0.997068	9256	1	-0.38558
CREG1	4	0.038979	0.095746	0.978489	1860	3	-0.75082	0.88169	0.88125	0.999796	16823	0	-0.75082
NRF1	4	0.03901	0.095805	0.978489	1861	2	-0.72566	0.95821	0.95816	0.999796	18284	0	-0.72566
PCED1B	4	0.039058	0.095913	0.978489	1862	2	-0.41944	0.1071	0.22731	0.988737	4374	1	-0.41944
LARP4B	4	0.039058	0.095913	0.978489	1863	2	-0.60822	0.57088	0.63035	0.997068	11963	1	-0.60822
NUDT10	4	0.03906	0.095916	0.978489	1864	3	-0.43249	0.87116	0.87078	0.999796	16641	0	-0.43249
PATZ1	4	0.03906	0.095916	0.978489	1865	2	-0.09532	0.28089	0.41615	0.995667	7957	2	-0.09532
FHAD1	4	0.03911	0.096015	0.978489	1866	3	-0.65225	0.94225	0.94218	0.999796	17954	0	-0.65225
SLC25A21	4	0.039111	0.096015	0.978489	1867	2	-0.36617	0.52523	0.60556	0.997068	11457	1	-0.36617
USMG5	4	0.039148	0.096087	0.978489	1868	3	-0.74174	0.24351	0.37595	0.994732	7197	1	-0.74174
ZYG11B	4	0.039158	0.096107	0.978489	1869	2	-0.29384	0.30695	0.44407	0.995667	8490	2	-0.29384
BDKRB1	4	0.039161	0.09611	0.978489	1870	1	-0.21488	0.93349	0.93331	0.999796	17775	0	-0.21488
LGALS13	4	0.039212	0.096208	0.978489	1871	1	0.37785	0.14619	0.27074	0.992879	5198	2	0.37785
ALPK1	4	0.039281	0.096354	0.978489	1872	3	-0.7199	0.14306	0.26728	0.991388	5132	1	-0.7199
GABRA4	4	0.039312	0.096418	0.978489	1873	1	-0.26673	0.62681	0.66388	0.997068	12620	1	-0.26673
HMGCS2	4	0.039313	0.09642	0.978489	1874	3	-0.67249	0.9685	0.96845	0.999796	18495	0	-0.67249
CXCL1	4	0.039313	0.09642	0.978489	1875	3	-0.78539	0.11006	0.23141	0.988737	4442	1	-0.78539
SOX30	4	0.039388	0.096565	0.978489	1876	1	0.41713	0.083508	0.18404	0.978683	3574	3	0.41713
LSM14A	4	0.039388	0.096565	0.978489	1877	1	0.0063161	0.68412	0.70214	0.997068	13361	1	0.0063161
ZNF385A	4	0.039404	0.096594	0.978489	1878	2	-0.5417	0.49354	0.58947	0.997068	11160	1	-0.5417
EMP3	4	0.039463	0.096719	0.978489	1879	1	-0.00063227	0.88645	0.88611	0.999796	16907	0	-0.00063227
MEF2D	4	0.039499	0.096798	0.978489	1880	2	-0.46214	0.34641	0.48672	0.997068	9288	1	-0.46214
TMEM237	4	0.039514	0.096827	0.978489	1881	2	-0.33307	0.61916	0.65911	0.997068	12540	1	-0.33307
SIKE1	4	0.03955	0.096894	0.978489	1882	2	-0.52433	0.46146	0.57388	0.997068	10856	1	-0.52433
EEF2K	4	0.039598	0.097002	0.978489	1883	3	-0.65151	0.60797	0.65215	0.997068	12400	1	-0.65151
UNC5A	4	0.0396	0.097006	0.978489	1884	2	-0.54149	0.95446	0.95435	0.999796	18194	0	-0.54149
ZMYND19	4	0.039615	0.09704	0.978489	1885	1	0.17906	0.139	0.26294	0.990467	5053	2	0.17906
RBP3	4	0.039648	0.097113	0.978489	1886	3	-0.68306	0.9087	0.90845	0.999796	17317	0	-0.68306
MSANTD3-TMEFF1	4	0.039648	0.097113	0.978489	1887	3	-0.62588	0.98432	0.98433	0.999796	18797	0	-0.62588
ZNF24	4	0.039651	0.097118	0.978489	1888	3	-0.73121	0.90591	0.9056	0.999796	17267	0	-0.73121
TSPAN7	4	0.039651	0.097118	0.978489	1889	2	-0.46399	0.89359	0.89326	0.999796	17041	0	-0.46399
CISH	4	0.039695	0.097202	0.978489	1890	3	-0.66047	0.079578	0.17668	0.972027	3458	1	-0.66047
EIF3A	4	0.039741	0.097308	0.978489	1891	1	0.36441	0.79152	0.79117	0.997068	15114	1	0.36441
LUC7L3	4	0.039752	0.097332	0.978489	1892	3	-0.83431	0.76607	0.7675	0.997068	14602	1	-0.83431
JMJD6	4	0.039816	0.097456	0.978489	1893	1	0.77945	0.046237	0.11174	0.963364	2215	3	0.77945
MAD1L1	4	0.039862	0.097552	0.978489	1894	3	-0.79677	0.25872	0.39233	0.995667	7522	1	-0.79677
ROPN1L	4	0.039926	0.097682	0.978489	1895	2	-0.20863	0.36827	0.51029	0.997068	9707	2	-0.20863
RHD	4	0.039943	0.097718	0.978489	1896	3	-0.53953	0.83181	0.83119	0.997068	15896	0	-0.53953
CA12	4	0.039992	0.097826	0.978489	1897	1	0.5136	0.01487	0.046121	0.945555	918	2	0.5136
SLC12A8	4	0.039992	0.097826	0.978489	1898	2	-0.57273	0.3725	0.51486	0.997068	9783	1	-0.57273
ANKRD42	3	0.040053	0.089979	0.978489	1899	1	0.12984	0.16816	0.26893	0.991649	5630	1	0.12984
C1orf177	4	0.040068	0.097984	0.978489	1900	2	-0.2713	0.53352	0.60986	0.997068	11534	1	-0.2713
RPL18	4	0.040078	0.098009	0.978489	1901	2	-0.86513	0.92381	0.92368	0.999796	17601	0	-0.86513
SLC39A10	4	0.040078	0.098009	0.978489	1902	3	-0.93377	0.93923	0.93919	0.999796	17894	0	-0.93377
TM9SF2	4	0.040169	0.098179	0.978489	1903	1	-0.13645	0.89395	0.89363	0.999796	17043	0	-0.13645
DFNA5	4	0.040169	0.098179	0.978489	1904	1	0.25481	0.16391	0.28984	0.994732	5540	2	0.25481
USP17L12	4	0.040194	0.098235	0.978489	1905	3	-0.87861	0.53498	0.61062	0.997068	11548	1	-0.87861
KCND2	4	0.040194	0.098235	0.978489	1906	3	-0.69797	0.90404	0.90369	0.999796	17239	0	-0.69797
OCLN	4	0.040202	0.09825	0.978489	1907	2	-0.48507	0.79982	0.79944	0.997068	15265	0	-0.48507
NDUFA4	4	0.040294	0.098447	0.978489	1908	2	-0.55939	0.48569	0.58566	0.997068	11084	1	-0.55939
ZNF229	4	0.040318	0.09849	0.978489	1909	3	-0.69716	0.76802	0.76928	0.997068	14647	1	-0.69716
SLC45A1	4	0.040318	0.09849	0.978489	1910	3	-0.66985	0.95672	0.95665	0.999796	18244	0	-0.66985
AGL	4	0.040318	0.09849	0.978489	1911	3	-0.62621	0.98828	0.9883	0.999796	18883	0	-0.62621
PLIN2	4	0.040343	0.098547	0.978489	1912	3	-0.80565	0.92121	0.92103	0.999796	17545	0	-0.80565
SLC22A17	4	0.040399	0.098666	0.978489	1913	2	-0.54655	0.93751	0.93748	0.999796	17858	0	-0.54655
SIX6	4	0.040399	0.098666	0.978489	1914	2	-0.65412	0.0073274	0.025117	0.945555	496	1	-0.65412
SYCE2	4	0.04042	0.0987	0.978489	1915	2	-0.34102	0.039841	0.098873	0.961619	1948	1	-0.34102
KIAA2012	4	0.040455	0.098781	0.978489	1916	3	-0.62281	0.85715	0.85668	0.998436	16397	0	-0.62281
OR11G2	4	0.040471	0.098813	0.978489	1917	2	0.26431	0.04603	0.11134	0.963364	2203	2	0.26431
ZDHHC7	4	0.04049	0.098854	0.978489	1918	3	-0.84938	0.35478	0.49574	0.997068	9452	1	-0.84938
ELP5	4	0.040521	0.098914	0.978489	1919	1	0.11018	0.3191	0.45711	0.99636	8757	2	0.11018
IQCJ	4	0.040597	0.099079	0.978489	1920	1	0.23518	0.33106	0.47012	0.997068	8984	1	0.23518
CSRP2	4	0.040597	0.099079	0.978489	1921	1	0.1045	0.70729	0.71906	0.997068	13672	1	0.1045
LEP	4	0.040672	0.099226	0.978489	1922	2	-0.47777	0.80417	0.80379	0.997068	15344	0	-0.47777
PRKX	4	0.040684	0.099246	0.978489	1923	3	-0.59534	0.66193	0.68662	0.997068	13034	1	-0.59534
TPD52L3	4	0.040722	0.099309	0.978489	1924	2	-0.33617	0.20464	0.33404	0.994732	6383	1	-0.33617
TMEM243	4	0.040722	0.099309	0.978489	1925	2	-0.53251	0.49284	0.58914	0.997068	11151	1	-0.53251
CEACAM5	4	0.040773	0.099409	0.978489	1926	2	0.06502	0.12909	0.25203	0.990467	4833	2	0.06502
GCNT1	4	0.040823	0.09951	0.978489	1927	1	-0.073404	0.40231	0.54682	0.997068	10359	1	-0.073404
PSEN2	4	0.040831	0.099526	0.978489	1928	3	-0.64354	0.75383	0.75679	0.997068	14382	1	-0.64354
EPRS	4	0.040831	0.099526	0.978489	1929	3	-1.0127	0.47267	0.57925	0.997068	10964	1	-1.0127
TAMM41	4	0.040831	0.099526	0.978489	1930	3	-0.82792	0.16414	0.2901	0.994732	5546	1	-0.82792
ADAMTS15	4	0.040873	0.099626	0.978489	1931	2	-0.29495	0.24542	0.37798	0.994732	7248	1	-0.29495
GET4	4	0.040921	0.099725	0.978489	1932	2	-0.47022	0.58682	0.63953	0.997068	12133	1	-0.47022
GALNTL6	4	0.040921	0.099725	0.978489	1933	2	0.16593	0.011684	0.038794	0.945555	763	2	0.16593
EPHA3	4	0.040946	0.099784	0.978489	1934	3	-0.58905	0.78748	0.78728	0.997068	15028	1	-0.58905
MAGEC3	4	0.041024	0.099935	0.978489	1935	2	-0.03614	0.24215	0.3745	0.994732	7168	2	-0.03614
KLHL9	4	0.041075	0.10004	0.978489	1936	2	-0.53426	0.18924	0.31741	0.994732	6044	1	-0.53426
AP2B1	4	0.04112	0.10013	0.978489	1937	2	-0.71869	0.20464	0.33404	0.994732	6387	1	-0.71869
ADCYAP1R1	4	0.041194	0.10028	0.978489	1938	2	-0.56405	0.21664	0.34717	0.994732	6633	1	-0.56405
COL4A5	4	0.041194	0.10028	0.978489	1939	2	-0.51379	0.91494	0.91473	0.999796	17428	0	-0.51379
RELA	4	0.041223	0.10033	0.978489	1940	3	-0.84756	0.083768	0.18452	0.978683	3584	1	-0.84756
SRRD	4	0.041223	0.10033	0.978489	1941	3	-0.77974	0.59096	0.64201	0.997068	12182	1	-0.77974
NAE1	4	0.041226	0.10034	0.978489	1942	2	-0.090294	0.33235	0.47153	0.997068	9013	2	-0.090294
PPAP2B	4	0.041246	0.10038	0.978489	1943	2	-0.6046	0.95369	0.95359	0.999796	18184	0	-0.6046
CAPN15	4	0.041276	0.10045	0.978489	1944	1	0.30422	0.53714	0.61177	0.997068	11579	1	0.30422
TP63	4	0.041303	0.1005	0.978489	1945	3	-0.5085	0.71641	0.72601	0.997068	13809	1	-0.5085
C22orf15	4	0.041303	0.1005	0.978489	1946	3	-0.55209	0.78124	0.78135	0.997068	14904	1	-0.55209
METTL12	4	0.041326	0.10055	0.978489	1947	1	0.19672	0.19389	0.32249	0.994732	6142	2	0.19672
VN1R2	4	0.0414	0.1007	0.978489	1948	2	-0.54496	0.71087	0.72176	0.997068	13720	1	-0.54496
LARP6	4	0.041477	0.10087	0.978489	1949	2	0.025781	0.063716	0.14622	0.968717	2870	2	0.025781
LOC100129083	4	0.041555	0.10101	0.978489	1950	3	-0.5969	0.13195	0.25514	0.990467	4897	1	-0.5969
ZNF880	4	0.041566	0.10104	0.978489	1951	2	-0.82769	0.078358	0.17435	0.972027	3403	1	-0.82769
ZC3H15	4	0.041566	0.10104	0.978489	1952	2	-0.4363	0.63502	0.66898	0.997068	12717	1	-0.4363
TATDN1	4	0.041613	0.10114	0.978489	1953	3	-0.58727	0.9558	0.95571	0.999796	18223	0	-0.58727
SLC9B1	4	0.041653	0.10123	0.978489	1954	1	0.15853	0.48926	0.58738	0.997068	11113	1	0.15853
NUDT2	4	0.041692	0.1013	0.978489	1955	2	-0.37548	0.8404	0.8397	0.997068	16088	0	-0.37548
TCERG1L	4	0.041717	0.10135	0.978489	1956	3	-0.71949	0.85727	0.8568	0.998436	16400	0	-0.71949
AGAP4	4	0.041717	0.10135	0.978489	1957	3	-0.86631	0.39568	0.53993	0.997068	10246	1	-0.86631
PCDHB12	4	0.041717	0.10135	0.978489	1958	3	-0.74727	0.85013	0.84954	0.997563	16261	0	-0.74727
C10orf91	4	0.041729	0.10138	0.978489	1959	1	-0.099605	0.82817	0.82756	0.997068	15827	0	-0.099605
SPSB2	4	0.041779	0.10148	0.978489	1960	1	0.0772	0.37698	0.51972	0.997068	9875	1	0.0772
ZIM3	4	0.041821	0.10157	0.978489	1961	3	-0.71533	0.97854	0.97858	0.999796	18689	0	-0.71533
TMEM5	4	0.041829	0.1016	0.978489	1962	3	-0.5463	0.8591	0.85861	0.998436	16431	0	-0.5463
ARL9	4	0.041829	0.1016	0.978489	1963	2	-0.48732	0.74516	0.74932	0.997068	14249	1	-0.48732
SLC35A1	4	0.041829	0.1016	0.978489	1964	3	-0.79517	0.71287	0.72324	0.997068	13753	1	-0.79517
RFC1	3	0.041852	0.092585	0.978489	1965	1	-0.11409	0.31739	0.41593	0.995667	8723	1	-0.11409
ASIC1	4	0.041912	0.10176	0.978489	1966	3	-0.52512	0.95229	0.95218	0.999796	18159	0	-0.52512
UCHL5	4	0.04193	0.1018	0.978489	1967	2	-0.15796	0.32881	0.46767	0.997068	8941	2	-0.15796
YES1	4	0.042025	0.10198	0.978489	1968	3	-0.72401	0.98923	0.98927	0.999796	18905	0	-0.72401
C19orf70	4	0.042025	0.10198	0.978489	1969	3	-0.9677	0.45078	0.56885	0.997068	10766	1	-0.9677
SEPTIN5	4	0.042025	0.10198	0.978489	1970	3	-0.67109	0.34995	0.49056	0.997068	9352	1	-0.67109
OR13C4	4	0.042025	0.10198	0.978489	1971	3	-0.63716	0.90292	0.90259	0.999796	17218	0	-0.63716
THSD7B	4	0.042025	0.10198	0.978489	1972	3	-0.54337	0.96071	0.96062	0.999796	18335	0	-0.54337
MGC50722	4	0.042055	0.10204	0.978489	1973	1	0.31825	0.45078	0.56885	0.997068	10770	1	0.31825
ARL1	4	0.042065	0.10206	0.978489	1974	2	-0.75582	0.88805	0.8877	0.999796	16937	0	-0.75582
TAS2R13	4	0.042065	0.10206	0.978489	1975	2	-0.39021	0.27002	0.40441	0.995667	7744	2	-0.39021
C3AR1	4	0.042065	0.10206	0.978489	1976	2	-0.66347	0.97527	0.97521	0.999796	18623	0	-0.66347
WSB1	4	0.042065	0.10206	0.978489	1977	3	-0.84238	0.29306	0.42918	0.995667	8201	1	-0.84238
ORC2	4	0.042113	0.10214	0.978489	1978	3	-0.42905	0.12121	0.24343	0.990467	4666	1	-0.42905
PCSK1	4	0.042131	0.10218	0.978489	1979	2	-0.35729	0.00054512	0.0019905	0.905823	42	1	-0.35729
OR5D16	4	0.042146	0.10221	0.978489	1980	3	-0.55678	0.58372	0.63771	0.997068	12096	1	-0.55678
RNASE1	4	0.042181	0.10229	0.978489	1981	1	0.036817	0.23545	0.36738	0.994732	7039	1	0.036817
POU5F2	4	0.042185	0.1023	0.978489	1982	3	-0.51517	0.076403	0.17066	0.972027	3325	1	-0.51517
TECPR1	4	0.042185	0.1023	0.978489	1983	3	-0.68534	0.9135	0.91328	0.999796	17403	0	-0.68534
METTL2B	4	0.042243	0.10241	0.978489	1984	2	-0.26304	0.27733	0.41231	0.995667	7877	2	-0.26304
TMEM177	4	0.042282	0.10249	0.978489	1985	2	-0.49695	0.86961	0.86918	0.999796	16613	0	-0.49695
IL1A	4	0.042322	0.10258	0.978489	1986	3	-0.57824	0.96331	0.96325	0.999796	18386	0	-0.57824
MYH6	4	0.042322	0.10258	0.978489	1987	3	-0.75384	0.77377	0.77443	0.997068	14756	1	-0.75384
NARS	4	0.042357	0.10266	0.978489	1988	2	-0.33374	0.83231	0.83166	0.997068	15908	0	-0.33374
MANF	4	0.042399	0.10274	0.978489	1989	2	-0.79256	0.50225	0.59378	0.997068	11247	1	-0.79256
SET	4	0.042399	0.10274	0.978489	1990	3	-1.0031	0.87524	0.8748	0.999796	16697	0	-1.0031
DCUN1D4	4	0.042399	0.10274	0.978489	1991	2	-0.732	0.75258	0.75573	0.997068	14364	1	-0.732
RALGAPA1	4	0.042399	0.10274	0.978489	1992	2	-0.41991	0.25561	0.38898	0.994929	7464	1	-0.41991
CCDC150	4	0.042399	0.10274	0.978489	1993	2	-0.55822	0.75323	0.75628	0.997068	14374	1	-0.55822
TCOF1	4	0.04243	0.1028	0.978489	1994	3	-0.51821	0.42995	0.55921	0.997068	10587	1	-0.51821
NR2C2	4	0.042453	0.10285	0.978489	1995	3	-0.57585	0.97207	0.97204	0.999796	18569	0	-0.57585
TNFRSF10D	4	0.042458	0.10286	0.978489	1996	1	0.35284	0.079066	0.17573	0.972027	3436	2	0.35284
BCL7B	4	0.04252	0.10298	0.978489	1997	2	-0.6806	0.36504	0.50679	0.997068	9635	1	-0.6806
OR4C45	4	0.042525	0.10299	0.978489	1998	3	-0.58792	0.19418	0.32281	0.994732	6146	1	-0.58792
TRAF2	4	0.042634	0.10324	0.978489	1999	2	-0.1612	0.0069917	0.024026	0.945555	475	1	-0.1612
[truncated: 17,114 more rows]
