# Supplementary material for: CRISPR knockout genome-wide screens identify the HELQ-RAD52 axis in regulating the repair of cisplatin-induced single-stranded DNA gaps
Source: Nucleic Acids Res. 2024 Nov 12;52(22):13832–48. doi: 10.1093/nar/gkae998 (PMC11662931; doi:10.1093/nar/gkae998)
Supplement: gkae998_Supplemental_Files [file gkae998_supplemental_files.zip › Supplementary Table S5.xlsx]

## Sheet: Fig 1B
BrdU Alkaline Comet		HeLa WT	HeLa PRIMPOL OE			Column B	HeLa PRIMPOL OE
Cisplatin		0.366296	0.795897			vs.	vs.
		1.42773	1.46882			Column A	HeLa WT
		1.468	2.85055
		2.06142	4.07893			Mann Whitney test
		2.12428	4.46073			P value	<0.0001
		2.53009	5.08493			Exact or approximate P value?	Approximate
		2.60472	5.09572			P value summary	****
		2.9577	6.64529			Significantly different (P < 0.05)?	Yes
		3.10794	7.10771			One- or two-tailed P value?	Two-tailed
		4.08758	7.26732			Sum of ranks in column A,B	17637 , 20589
		4.70856	7.59014			Mann-Whitney U	5856
		4.94655	7.75095
		5.11291	8.1211			Difference between medians
		5.12397	8.15377			Median of column A	11.07, n=153
		5.1349	8.61388			Median of column B	16.13, n=123
		5.18356	8.9118			Difference: Actual	5.058
		5.56793	8.94811			Difference: Hodges-Lehmann	4.596
		5.65393	9.05579
		5.75106	9.35463
		6.19223	9.35832
		6.26676	9.47882
		6.28518	9.4919
		6.31086	9.69444
		6.70668	9.80113
		6.82754	9.80115
		6.84684	9.8384
		6.91003	10.6175
		6.96318	10.9633
		7.22132	11.0231
		7.30388	11.1291
		7.35155	11.1632
		7.56487	11.3736
		7.63231	11.4366
		7.83604	11.4545
		7.96594	12.107
		7.98664	12.2245
		8.02778	12.31
		8.15114	12.3146
		8.29976	12.6854
		8.3943	13.0956
		8.40972	13.1247
		8.41448	13.1344
		8.51515	13.1714
		8.56661	13.3648
		8.59427	13.4349
		8.60712	13.9899
		8.66339	14.5197
		8.69528	14.7061
		8.86701	14.8222
		8.87825	14.9044
		8.99621	14.9865
		9.04478	15.0048
		9.09998	15.0132
		9.15262	15.3016
		9.27806	15.3597
		9.28914	15.4277
		9.35061	15.4668
		9.37216	15.4703
		9.48046	15.8079
		9.71141	15.9684
		9.75558	16.0149
		9.84129	16.1319
		9.87108	16.1484
		9.88422	16.1822
		10.137	16.2099
		10.1468	16.411
		10.203	16.4885
		10.2263	16.672
		10.497	16.7236
		10.5075	16.7605
		10.5952	16.7753
		10.6459	16.7821
		10.7522	16.8562
		10.8584	17.0346
		10.9443	17.281
		11.0104	18.0518
		11.0738	18.7083
		11.4819	18.9064
		11.5333	19.203
		11.6329	19.2724
		11.745	19.3124
		11.7531	19.6188
		11.9675	19.7888
		12.0433	19.8792
		12.2142	20.079
		12.2556	20.258
		12.7244	20.3055
		12.9541	20.4837
		12.9673	20.4861
		13.2691	21.1853
		13.4127	21.3662
		13.5135	21.8507
		13.5233	21.9404
		13.6054	22.4989
		13.6365	22.5727
		13.7285	23.0003
		13.7484	23.1036
		13.7775	23.8342
		13.7858	23.9924
		13.8399	24.1651
		13.9069	24.3685
		13.9731	24.5202
		14.0941	24.6483
		14.1478	24.6811
		14.1561	25.499
		14.3421	25.5253
		14.3594	26.5069
		14.5429	26.8329
		14.6539	27.0455
		14.7416	27.1552
		14.9837	27.9742
		15.0127	28.4309
		15.4739	28.5944
		15.5199	28.9011
		15.6023	30.6466
		15.8761	31.1055
		15.9874	33.1198
		16.2211	34.2248
		16.2925	37.1022
		16.5715	37.8433
		16.5823	40.7574
		16.6327	50.4265
		16.7489	50.539
		16.8235
		16.917
		17.2488
		17.4536
		17.5525
		17.9363
		18.0466
		18.6562
		18.686
		18.7009
		19.5809
		19.6089
		19.8484
		20.0594
		20.1138
		20.2627
		20.8144
		20.91
		21.0168
		21.0711
		21.2324
		21.2671
		21.3447
		22.6047
		24.0693
		25.3945
		26.3883
		27.3411
		29.2248
		29.5261

## Sheet: Fig 1C
BrdU Alkaline Comet		U2OS WT	U2OS PRIMPOL OE			Column B	U2OS PRIMPOL OE
Cisplatin		3.09914	25.7345			vs.	vs.
		4.65812	29.2684			Column A	U2OS WT
		8.6199	30.6429
		11.5961	32.8722			Mann Whitney test
		12.8419	38.9333			P value	<0.0001
		18.4869	39.0768			Exact or approximate P value?	Exact
		19.6124	39.8991			P value summary	****
		21.936	39.9511			Significantly different (P < 0.05)?	Yes
		22.2102	45.2685			One- or two-tailed P value?	Two-tailed
		23.1521	46.7679			Sum of ranks in column A,B	7339 , 12962
		23.5308	46.9549			Mann-Whitney U	2086
		24.1966	48.5748
		25.1419	48.7257			Difference between medians
		26.4622	50.4385			Median of column A	43.88, n=102
		27.0911	50.5047			Median of column B	68.98, n=99
		27.1927	51.6825			Difference: Actual	25.1
		27.6399	53.4004			Difference: Hodges-Lehmann	23.04
		29.2359	53.5053
		30.0785	53.5227
		30.296	53.5482
		30.7002	54.9111
		33.0797	56.5226
		33.4422	57.1657
		33.7317	57.2291
		34.8085	57.4105
		35.0914	57.5842
		35.3803	58.1097
		35.9535	59.106
		36.3057	59.1174
		36.3812	59.5735
		36.9569	61.1677
		37.0238	61.3718
		37.4395	61.5883
		37.5015	61.5898
		37.6703	61.7662
		37.7541	62.2328
		37.9184	62.2567
		38.1528	62.415
		39.9743	62.7708
		40.0628	63.8261
		40.0759	64.3044
		40.1411	65.1584
		40.3033	65.4336
		40.3447	66.0095
		40.9511	66.5249
		41.1535	67.2048
		41.7843	67.4366
		41.868	67.525
		42.3066	68.0578
		42.8716	68.9801
		43.8751	69.1187
		43.8879	69.121
		44.3225	69.1322
		44.4107	69.4052
		45.8336	70.8218
		45.9306	71.4067
		47.5591	71.5758
		48.0293	72.3638
		48.1587	73.178
		48.2564	73.4009
		48.4201	74.8801
		48.5532	75.876
		49.6143	75.986
		49.9603	76.2059
		50.2909	76.6698
		51.0928	76.7
		52.1035	78.3326
		54.4357	78.3333
		54.9516	79.6273
		56.0632	80.7331
		57.0526	80.939
		57.2272	81.3194
		57.4826	81.4763
		58.0737	81.8296
		58.5891	81.9601
		58.7682	83.0644
		59.582	83.4475
		61.3607	84.4103
		61.4541	84.5026
		63.0442	85.5269
		63.2892	86.8906
		64.7851	87.1729
		66.2108	87.7516
		66.2411	87.7924
		67.1161	88.6869
		67.6135	88.704
		67.8118	89.9565
		69.8138	90.8614
		71.5998	91.4931
		71.9343	91.9459
		72.8377	92.7766
		73.5655	92.8596
		74.0851	93.9428
		75.0936	94.1017
		76.8425	94.1308
		79.019	97.0297
		87.1662	99.1739
		88.3244	103.241
		89.1606	109.118
		91.38
		96.7768
		97.4641

## Sheet: Fig 1D
S1 DNA fiber		HeLa WT -S1	HeLa WT +S1	HeLa PRIMPOL OE -S1	HeLa PRIMPOL OE +S1			Column B	HeLa WT +S1
Cisplatin		1.75786	1.03279	1.45803	2.09365			vs.	vs.
		1.61137	1.10345	1.49167	0.778048			Column A	HeLa WT -S1
		1.48202	1.12933	1.47071	0.671837
		2.2373	0.26697	2.42653	0.47541			Mann Whitney test
		1.87976	1.84916	1.543	0.323454			P value	0.1555
		2.22398	0.282454	3.12692	0.794545			Exact or approximate P value?	Exact
		1.22653	2.28259	1.64768	0.789905			P value summary	ns
		1.16053	1.72306	2.76287	2.00201			Significantly different (P < 0.05)?	No
		1.27114	0.900438	0.585211	1.14678			One- or two-tailed P value?	Two-tailed
		0.444378	1.27884	1.20793	0.338624			Sum of ranks in column A,B	10632 , 9468
		1.27114	0.512026	0.49736	2.23362			Mann-Whitney U	4418
		0.707477	1.65698	0.568848	0.556874
		2.57611	1.34367	0.568848	1.02104			Difference between medians
		2.12031	1.00211	2.20307	1.16246			Median of column A	1.517, n=100
		1.48303	0.389101	2.97951	0.86463			Median of column B	1.289, n=100
		2.04284	1.44836	1.42011	0.275899			Difference: Actual	-0.2271
		2.48849	2.48716	1.17093	1.72321			Difference: Hodges-Lehmann	-0.152
		0.798672	1.76301	1.97706	0.491354
		1.05587	0.711785	1	0.981073
		0.885484	2.26124	2.77869	0.350753
		0.388917	0.794118	2.56197	0.382031
		1.65151	0.633188	1.37665	0.866516			Column D	HeLa PRIMPOL OE +S1
		1.00064	0.582854	1.01845	0.499707			vs.	vs.
		1.92636	1.49932	1.69457	1.12883			Column C	HeLa PRIMPOL OE -S1
		0.250128	6.3791	5.10633	1.67932
		0.773526	2.88451	2.27748	1.15934			Mann Whitney test
		1.21874	0.841163	0.667941	0.71741			P value	<0.0001
		1.8874	1.09468	1.66243	1.16719			Exact or approximate P value?	Exact
		1.94325	0.394977	1.48711	0.750682			P value summary	****
		0.541151	1.525	2.92396	1.03618			Significantly different (P < 0.05)?	Yes
		1.17501	3.66394	2.45902	0.516172			One- or two-tailed P value?	Two-tailed
		1.5331	0.230769	2.166	1.38355			Sum of ranks in column C,D	13414 , 6686
		1.36638	1.06653	2.12595	0.770072			Mann-Whitney U	1636
		1.09053	0.62291	0.981256	0.981258
		3.0272	1.52131	4.81389	0.658811			Difference between medians
		1.84456	1.64326	1.78716	0.52588			Median of column C	1.671, n=100
		0.705192	1.40141	2.25845	0.381634			Median of column D	0.8822, n=100
		1.15585	0.876984	2.10816	0.897891			Difference: Actual	-0.7889
		1.91108	1.7115	1.42857	1.01453			Difference: Hodges-Lehmann	-0.8356
		2.24066	2.10901	3.27394	0.829827
		1.50644	1.1712	3.0874	1.30688
		1.5128	1.89339	1.22785	0.291982
		1.41695	0.714792	1.60656	1.27146
		1.32459	2.45484	1.36114	0.604119
		2.02144	1.05885	2.11902	0.657738
		1.55452	1.77602	0.911458	1.38543
		2.33899	1.8193	2.33021	0.982514
		0.859982	0.678193	1.12076	0.509901
		0.5875	1.05493	1.11907	1.10291
		1.43626	1.21897	2.76425	0.956344
		3.83678	0.548501	1.49265	1.11996
		1.10786	1.84401	3.27039	0.335013
		0.954262	0.931956	1.98486	0.222222
		1.0328	0.858108	1.24981	0.179236
		2.58852	0.687034	1.74616	0.448991
		0.987048	3.09843	2.01955	1.12127
		0.833242	1.51329	2.06909	0.202658
		1.51886	1.90855	2.95231	0.971363
		0.422392	2.49291	1.25503	0.536028
		4.10667	2.29916	1.45559	1.96233
		1.51965	0.886652	1.66875	0.784884
		1	0.907704	1.26177	0.3058
		0.800727	1.45742	0.257022	1.13721
		1.69254	1.2724	0.854409	1.5393
		2.46784	2.02834	2.13183	0.476503
		0.617034	1.14627	3.03839	0.84918
		1.1626	1.47738	1.67348	0.509818
		1.9992	0.793635	1.97561	0.574508
		1.51418	1.3	1.42746	0.465413
		1.67291	2.92173	1.1689	1.56738
		0.62532	3	1.95786	1.38318
		1.02704	0.778456	1.70343	0.675844
		1.38436	0.693651	2.0701	0.933297
		1.82013	1.97723	0.957888	1.44467
		2.81042	1.64592	1.8025	0.393959
		1.53234	1.76762	1.55345	1.02917
		1.76816	0.749727	1.18258	2.077
		0.860412	1.21982	1.75896	0.710735
		1.39129	2.1449	1.9805	0.53079
		1.80399	2.00149	1.20801	1.27314
		1.82596	0.471218	1.55661	1.2858
		0.44612	3.13214	2.75232	0.533917
		1.3552	2.37789	1.60906	0.913229
		4.50909	2.31538	0.868059	2.29891
		3.10032	0.629508	0.7875	0.398169
		3.02982	1.50416	2.97902	1.59857
		1.0161	1.11768	1.57162	1.10407
		1.65607	2.44471	2.32824	0.551471
		1.91563	0.658594	1.45931	0.949721
		2.29699	0.834244	3.05395	1.16223
		1.19145	1.15441	1.79039	1.02837
		1.97883	0.830341	2.17839	0.564547
		1.27254	0.936475	2.10054	1.79652
		2.54078	3.61438	3.08803	1.05052
		1.64918	1.15805	2.6226	2.47426
		2.2469	2.07074	1.10613	0.272572
		1.89673	1.09789	1.32482	0.539283
		1.834	2.3668	1.37396	2.09664
		2.74255	1.74932	1.49119	1.31318
		2.82106	3.66339	1.7398	1.22851

## Sheet: Fig 1E
S1 DNA fiber		U2OS WT -S1	U2OS WT +S1	U2OS PRIMPOL OE -S1	U2OS PRIMPOL OE +S1			Column B	U2OS WT +S1
Cisplatin		1.76947	0.806674	1.41509	0.587024			vs.	vs.
		1.09113	1.49375	1.06676	0.657067			Column A	U2OS WT -S1
		1.15458	1.11111	0.730583	1.46866
		0.985516	1.20966	0.93565	1.30079			Mann Whitney test
		1.17517	0.416951	1.0833	0.685393			P value	0.9315
		0.74983	0.75419	1.52435	0.928129			Exact or approximate P value?	Exact
		1.14013	1.18304	1.18592	0.67094			P value summary	ns
		0.873478	1.52752	1.32513	0.906604			Significantly different (P < 0.05)?	No
		0.949448	1.30252	0.831426	0.372332			One- or two-tailed P value?	Two-tailed
		1.34717	1.43122	1.35113	0.998878			Sum of ranks in column A,B	10015 , 10086
		1.76755	1.29575	0.904719	0.485606			Mann-Whitney U	4965
		1.11496	1.02138	2.27203	1.78036
		0.459494	0.531937	1.2585	1.18047			Difference between medians
		0.996885	0.48975	1.46866	0.429868			Median of column A	0.9892, n=100
		1.01522	1.07915	0.551384	0.782178			Median of column B	0.9988, n=100
		0.557878	1.38163	0.80668	1.44855			Difference: Actual	0.009604
		0.810424	1.12993	1.334	2.59552			Difference: Hodges-Lehmann	0.004051
		1.95292	0.81231	1.08715	0.874667
		2.241	0.718238	0.948043	1.58215
		0.967958	1.4605	1.02182	0.730447
		0.931432	0.819895	0.837927	0.462908
		0.904361	0.836435	1.05705	0.80057			Column D	U2OS PRIMPOL OE +S1
		0.585545	1.20582	0.251176	0.591278			vs.	vs.
		0.878824	0.932162	1.18155	0.803949			Column C	U2OS PRIMPOL OE -S1
		0.781847	1.27344	0.99903	0.266327
		0.57771	1.08522	0.899255	0.648863			Mann Whitney test
		1.45557	1.28256	2.20917	0.955674			P value	<0.0001
		0.843546	0.790049	0.622571	0.52677			Exact or approximate P value?	Exact
		1.06885	0.552602	1.09503	0.497959			P value summary	****
		0.950422	0.744912	0.472208	2.07399			Significantly different (P < 0.05)?	Yes
		1.88347	0.84227	0.968683	1.61918			One- or two-tailed P value?	Two-tailed
		1.93891	0.758918	1.13004	0.811524			Sum of ranks in column C,D	10761 , 4992
		1.15308	1.76148	1.14385	0.918149			Mann-Whitney U	1989
		1.09168	1.31783	1.04217	0.587146
		1.64026	0.9032	1.25172	0.504317			Difference between medians
		0.753188	1.76148	1.3949	0.266453			Median of column C	1.071, n=100
		0.845638	0.802478	0.801139	0.383265			Median of column D	0.6606, n=77
		0.700974	0.963072	0.750519	0.893378			Difference: Actual	-0.41
		1.79633	1.25877	1.73465	0.974684			Difference: Hodges-Lehmann	-0.3796
		0.941907	1.34397	0.946305	1.11573
		1.13563	0.575017	1.31234	0.359851
		0.901814	1.0578	1.07434	0.483743
		1.86079	1	1.01921	0.714122
		1.54016	1.28494	0.487179	0.555007
		1.24008	0.839373	1.23287	0.540126
		1.16159	0.674934	1.56773	0.820225
		0.984834	0.951153	0.852201	1.06685
		0.80782	0.941601	1.65994	0.308425
		0.727932	1.03173	0.745991	0.273902
		0.704361	0.843156	1.10382	1.03874
		1.00856	1.57726	0.773642	0.688684
		0.85873	0.81709	0.666021	0.880444
		1.95117	0.788644	1.49945	0.583056
		1.17488	1.15617	1.19219	0.660564
		0.696685	0.891578	0.862912	0.263345
		0.923044	1.23221	0.933808	0.268632
		0.823043	1.35104	0.410033	0.227182
		0.773347	1.27567	0.862224	0.282669
		1.03175	0.967405	2.19602	0.583185
		1.05897	0.795839	0.999007	0.523729
		0.452035	1.10252	2.37907	0.372332
		1.03313	1.48389	1.74466	1.06942
		0.596985	1.67504	0.711288	0.357485
		1	1.09091	1.72386	1.14916
		0.602134	0.666092	0.786524	0.248862
		0.992944	0.878103	1.78273	0.358087
		0.974673	1.0512	0.126998	1.81404
		0.922343	1.431	0.948031	0.794745
		0.911163	1.94118	1.65274	0.596226
		0.941609	0.85594	0.875564	0.924444
		1.03559	1.16103	0.772816	1.37544
		0.646718	1.21173	0.765517	0.499476
		0.945243	0.877714	1.56914	0.305457
		0.809019	0.460957	1.7437	0.590694
		1.44393	0.758865	1.1747	0.254381
		1.10348	0.481651	1.82228	0.415042
		0.774119	0.805755	1.6032	2.7136
		1.93799	0.609912	1.15963
		0.734615	0.752517	1.62324
		0.819348	1.05369	1.10055
		0.860951	0.997669	2.06935
		0.675258	1.34615	0.770662
		1.01664	2.37377	0.78876
		0.902479	0.848361	0.774032
		1.16443	1.17784	1.11164
		0.79235	0.857254	0.39152
		0.636731	0.752242	0.964401
		1.41715	1.03922	1.11641
		1.01257	0.680638	1.37696
		0.970822	0.684211	1.07874
		1.04919	0.915845	0.728484
		0.964581	0.803279	1.40581
		1.07578	0.861991	1.13592
		1.12313	1.16646	1.53872
		1.51027	0.986782	0.93981
		1.09729	1.09273	1.16675
		1.0717	1.06659	0.992366
		1.06757	1.29356	1.03908
		1.25983	0.947346	0.866904
		1.10608	1.47426	0.781041

## Sheet: Fig 1F
Cell TiterGlo		uM Cisplatin	HeLa WT			HeLa PRIMPOL OE					Two-way ANOVA	Ordinary
Cisplatin		0	1	1	1	1	1	1			Alpha	0.05
		5	0.790425	0.707338	0.737374	0.827037	0.745399	0.865304
		10	0.460863	0.25023	0.388552	0.64694	0.441661	0.448637			Source of Variation	% of total variation	P value	P value summary	Significant?
											Interaction	1.513	0.2481	ns	No
											Row Factor	90.55	<0.0001	****	Yes
											Column Factor	2.155	0.0561	ns	No
											ANOVA table	SS	DF	MS	F (DFn, DFd)	P value
											Interaction	0.01599	2	0.007993	F (2, 12) = 1.569	P=0.2481
											Row Factor	0.9565	2	0.4783	F (2, 12) = 93.89	P<0.0001
											Column Factor	0.02277	1	0.02277	F (1, 12) = 4.470	P=0.0561
											Residual	0.06112	12	0.005094
											Difference between column means
											Mean of HeLa WT	0.7039
											Mean of HeLa PRIMPOL OE	0.775
											Difference between means	-0.07113
											SE of difference	0.03364
											95% CI of difference	-0.1444 to 0.002170
											Data summary
											Number of columns (Column Factor)	2
											Number of rows (Row Factor)	3
											Number of values	18

## Sheet: Fig 2B
Gene Ontology	Biological Pathway	DNA repair	Cellular response to DNA damage stimulus	Protein monoubiquitination	Pos. regulation of stem cell pop. maintenance	Interstrand cross-link repair	Double-strand break repair via HR	Error-prone translesion synthesis	Muscle contraction	Negative regulation of axongenesis	Cytoplasmic translation
HeLa PRIMPOL OE	Neg. logP-value	8.17393	3.33724	3.31876	3	2.42022	2.18046	1.95861	1.79588	1.79588	1.76955

## Sheet: Fig 2C
Gene Ontology	Biological Pathway	Regulation of transcription, DNA-templated	Cellular response to beta-amyloid	Heterotypic cell-cell adhesion	Neg. regulation of circadian rhythm	Protein secretion	ER to golgi vesicle-mediated transport	Primary miRNA processing	Pos. regulation of kinase activity	Cell-matrix adhesion	Response to lipopolysaccharide
U2OS PRIMPOL OE	Neg. logP-value	2.50864	2.3098	2	1.88606	1.82391	1.79588	1.74473	1.63827	1.61979	1.60206

## Sheet: Fig 3B
Cisplatin vs No treatment		U2OS PRIMPOL OE
		Rank	Log(negative rank score)
		1	-6
		2	-5.14206
		3	-4.6073
		4	-4.58503
		5	-4.42946
		6	-4.24336
		7	-4.10846
		8	-4.00524
		9	-3.97502
		10	-3.95542
		11	-3.93911
		12	-3.88669
		13	-3.86582
		14	-3.85839
		15	-3.85839
		16	-3.79972
		17	-3.78013
		18	-3.74057
		19	-3.72848
		20	-3.61769
		21	-3.59638
		22	-3.5613
		23	-3.55408
		24	-3.55146
		25	-3.55142
		26	-3.54429
		27	-3.53621
		28	-3.53047
		29	-3.52018
		30	-3.51296
		31	-3.48097
		32	-3.47175
		33	-3.46455
		34	-3.40962
		35	-3.37694
		36	-3.35527
		37	-3.34331
		38	-3.3146
		39	-3.30697
		40	-3.30382
		41	-3.29005
		42	-3.28676
		43	-3.28676
		44	-3.28113
		45	-3.26351
		46	-3.24893
		47	-3.22401
		48	-3.18781
		49	-3.16664
		50	-3.1546
		51	-3.15439
		52	-3.15143
		53	-3.14617
		54	-3.14038
		55	-3.13118
		56	-3.12696
		57	-3.12526
		58	-3.12337
		59	-3.11757
		60	-3.10803
		61	-3.09441
		62	-3.09125
		63	-3.07972
		64	-3.07008
		65	-3.06727
		66	-3.06339
		67	-3.04736
		68	-3.04398
		69	-3.04172
		70	-3.03997
		71	-3.02321
		72	-3.0176
		73	-3.01313
		74	-3.00253
		75	-2.99473
		76	-2.99017
		77	-2.97474
		78	-2.97302
		79	-2.96654
		80	-2.95234
		81	-2.9514
		82	-2.94539
		83	-2.94329
		84	-2.94188
		85	-2.93919
		86	-2.92856
		87	-2.92856
		88	-2.92856
		89	-2.92856
		90	-2.92771
		91	-2.91375
		92	-2.91371
		93	-2.90483
		94	-2.90056
		95	-2.89928
		96	-2.89565
		97	-2.89262
		98	-2.8916
		99	-2.88436
		100	-2.88382
		101	-2.8821
		102	-2.87828
		103	-2.86729
		104	-2.8623
		105	-2.8616
		106	-2.85708
		107	-2.85692
		108	-2.85574
		109	-2.85561
		110	-2.85201
		111	-2.84842
		112	-2.84552
		113	-2.84494
		114	-2.83307
		115	-2.83
		116	-2.82051
		117	-2.81693
		118	-2.81599
		119	-2.81502
		120	-2.81355
		121	-2.80992
		122	-2.80841
		123	-2.80057
		124	-2.79266
		125	-2.78875
		126	-2.78656
		127	-2.77825
		128	-2.77518
		129	-2.77487
		130	-2.77283
		131	-2.77139
		132	-2.76336
		133	-2.76288
		134	-2.75431
		135	-2.74997
		136	-2.74707
		137	-2.74473
		138	-2.74376
		139	-2.7406
		140	-2.73848
		141	-2.73736
		142	-2.73734
		143	-2.73469
		144	-2.73243
		145	-2.72262
		146	-2.72177
		147	-2.71496
		148	-2.7137
		149	-2.71211
		150	-2.7109
		151	-2.71014
		152	-2.70959
		153	-2.69947
		154	-2.69622
		155	-2.68835
		156	-2.68622
		157	-2.68392
		158	-2.68392
		159	-2.67749
		160	-2.6743
		161	-2.66645
		162	-2.65659
		163	-2.65518
		164	-2.64894
		165	-2.64649
		166	-2.64468
		167	-2.63693
		168	-2.63088
		169	-2.62698
		170	-2.61876
		171	-2.61755
		172	-2.61703
		173	-2.61201
		174	-2.61064
		175	-2.60832
		176	-2.59927
		177	-2.59558
		178	-2.59505
		179	-2.59103
		180	-2.59064
		181	-2.59042
		182	-2.59027
		183	-2.58439
		184	-2.58439
		185	-2.58419
		186	-2.5824
		187	-2.5824
		188	-2.58175
		189	-2.57993
		190	-2.57324
		191	-2.56934
		192	-2.56848
		193	-2.56804
		194	-2.56599
		195	-2.56489
		196	-2.56408
		197	-2.56111
		198	-2.55774
		199	-2.55499
		200	-2.55346
		201	-2.54867
		202	-2.54157
		203	-2.54079
		204	-2.53858
		205	-2.53304
		206	-2.53269
		207	-2.53115
		208	-2.52554
		209	-2.52543
		210	-2.52481
		211	-2.51796
		212	-2.51773
		213	-2.51584
		214	-2.51371
		215	-2.5118
		216	-2.5106
		217	-2.50899
		218	-2.50854
		219	-2.50734
		220	-2.50336
		221	-2.49802
		222	-2.49791
		223	-2.49625
		224	-2.49189
		225	-2.49002
		226	-2.48925
		227	-2.48875
		228	-2.48864
		229	-2.48237
		230	-2.47718
		231	-2.47693
		232	-2.47636
		233	-2.47342
		234	-2.47223
		235	-2.46893
		236	-2.46639
		237	-2.46236
		238	-2.45971
		239	-2.45703
		240	-2.45364
		241	-2.45358
		242	-2.45083
		243	-2.44826
		244	-2.44635
		245	-2.446
		246	-2.44514
		247	-2.44358
		248	-2.43979
		249	-2.43901
		250	-2.43703
		251	-2.43702
		252	-2.43472
		253	-2.43233
		254	-2.43091
		255	-2.42792
		256	-2.42488
		257	-2.42487
		258	-2.42436
		259	-2.42227
		260	-2.42118
		261	-2.41778
		262	-2.41309
		263	-2.41148
		264	-2.41046
		265	-2.40765
		266	-2.4073
		267	-2.40711
		268	-2.40212
		269	-2.40183
		270	-2.40159
		271	-2.39747
		272	-2.39597
		273	-2.3949
		274	-2.39447
		275	-2.39139
		276	-2.39041
		277	-2.38994
		278	-2.38867
		279	-2.3868
		280	-2.38604
		281	-2.3817
		282	-2.38079
		283	-2.3795
		284	-2.37838
		285	-2.3777
		286	-2.37606
		287	-2.37443
		288	-2.37443
		289	-2.37443
		290	-2.37414
		291	-2.37279
		292	-2.36885
		293	-2.36587
		294	-2.36363
		295	-2.36261
		296	-2.3574
		297	-2.35397
		298	-2.35337
		299	-2.35296
		300	-2.35296
		301	-2.35296
		302	-2.35296
		303	-2.35206
		304	-2.35206
		305	-2.34832
		306	-2.34681
		307	-2.34556
		308	-2.34404
		309	-2.34352
		310	-2.33931
		311	-2.33841
		312	-2.33793
		313	-2.33758
		314	-2.33355
		315	-2.32644
		316	-2.32397
		317	-2.32374
		318	-2.32258
		319	-2.32103
		320	-2.31925
		321	-2.31459
		322	-2.31452
		323	-2.31427
		324	-2.31427
		325	-2.31287
		326	-2.31059
		327	-2.30998
		328	-2.3094
		329	-2.30694
		330	-2.30581
		331	-2.30541
		332	-2.30192
		333	-2.30192
		334	-2.30192
		335	-2.30192
		336	-2.30166
		337	-2.3009
		338	-2.29643
		339	-2.29605
		340	-2.29303
		341	-2.292
		342	-2.28763
		343	-2.28409
		344	-2.2833
		345	-2.28227
		346	-2.28221
		347	-2.28071
		348	-2.27978
		349	-2.27901
		350	-2.27833
		351	-2.27824
		352	-2.27673
		353	-2.27476
		354	-2.27464
		355	-2.27343
		356	-2.27343
		357	-2.27343
		358	-2.27277
		359	-2.27054
		360	-2.26909
		361	-2.26817
		362	-2.26765
		363	-2.26638
		364	-2.26619
		365	-2.26619
		366	-2.26254
		367	-2.26232
		368	-2.26225
		369	-2.2576
		370	-2.25533
		371	-2.25411
		372	-2.2501
		373	-2.24992
		374	-2.24979
		375	-2.24838
		376	-2.24399
		377	-2.24259
		378	-2.24219
		379	-2.23898
		380	-2.23828
		381	-2.23814
		382	-2.23597
		383	-2.23441
		384	-2.23253
		385	-2.23227
		386	-2.23129
		387	-2.23058
		388	-2.22698
		389	-2.22678
		390	-2.22391
		391	-2.22301
		392	-2.22247
		393	-2.22247
		394	-2.21981
		395	-2.21777
		396	-2.2177
		397	-2.21591
		398	-2.21557
		399	-2.21506
		400	-2.2147
		401	-2.2147
		402	-2.2147
		403	-2.2147
		404	-2.2147
		405	-2.2147
		406	-2.2147
		407	-2.2147
		408	-2.2147
		409	-2.2147
		410	-2.2147
		411	-2.2147
		412	-2.21419
		413	-2.2119
		414	-2.20825
		415	-2.20564
		416	-2.20429
		417	-2.2023
		418	-2.20106
		419	-2.20065
		420	-2.20009
		421	-2.19976
		422	-2.19751
		423	-2.19581
		424	-2.19581
		425	-2.19049
		426	-2.1894
		427	-2.18798
		428	-2.18765
		429	-2.18703
		430	-2.18461
		431	-2.18368
		432	-2.18359
		433	-2.18043
		434	-2.18018
		435	-2.17791
		436	-2.17747
		437	-2.17679
		438	-2.17664
		439	-2.17437
		440	-2.17344
		441	-2.17313
		442	-2.17299
		443	-2.17292
		444	-2.17292
		445	-2.17222
		446	-2.17222
		447	-2.17118
		448	-2.1701
		449	-2.16946
		450	-2.16876
		451	-2.16826
		452	-2.16826
		453	-2.1668
		454	-2.16534
		455	-2.16467
		456	-2.16352
		457	-2.16253
		458	-2.16026
		459	-2.15407
		460	-2.15382
		461	-2.15382
		462	-2.15171
		463	-2.15171
		464	-2.15016
		465	-2.14747
		466	-2.14747
		467	-2.14747
		468	-2.14747
		469	-2.14747
		470	-2.14687
		471	-2.14651
		472	-2.14321
		473	-2.14252
		474	-2.1419
		475	-2.14033
		476	-2.14033
		477	-2.13839
		478	-2.13788
		479	-2.1358
		480	-2.13542
		481	-2.13275
		482	-2.13275
		483	-2.13142
		484	-2.1306
		485	-2.13007
		486	-2.12897
		487	-2.12789
		488	-2.12731
		489	-2.12731
		490	-2.12596
		491	-2.12449
		492	-2.12298
		493	-2.1227
		494	-2.12243
		495	-2.12139
		496	-2.1211
		497	-2.12079
		498	-2.12001
		499	-2.11868
		500	-2.11707
		501	-2.11472
		502	-2.11462
		503	-2.11447
		504	-2.11437
		505	-2.11414
		506	-2.11387
		507	-2.11291
		508	-2.11183
		509	-2.11124
		510	-2.11013
		511	-2.10835
		512	-2.1079
		513	-2.1059
		514	-2.1059
		515	-2.10548
		516	-2.1036
		517	-2.10263
		518	-2.10125
		519	-2.10068
		520	-2.0998
		521	-2.09874
		522	-2.09844
		523	-2.09747
		524	-2.09699
		525	-2.09537
		526	-2.09486
		527	-2.0942
		528	-2.09397
		529	-2.09386
		530	-2.09244
		531	-2.09122
		532	-2.08866
		533	-2.08592
		534	-2.08566
		535	-2.08455
		536	-2.08455
		537	-2.0832
		538	-2.08049
		539	-2.08027
		540	-2.08002
		541	-2.07931
		542	-2.07869
		543	-2.07869
		544	-2.07793
		545	-2.0778
		546	-2.07468
		547	-2.0738
		548	-2.0738
		549	-2.07183
		550	-2.07027
		551	-2.07022
		552	-2.06984
		553	-2.06961
		554	-2.06956
		555	-2.06819
		556	-2.06712
		557	-2.06712
		558	-2.06559
		559	-2.06559
		560	-2.0646
		561	-2.0629
		562	-2.06201
		563	-2.06137
		564	-2.0601
		565	-2.05944
		566	-2.05931
		567	-2.05926
		568	-2.05853
		569	-2.05842
		570	-2.05772
		571	-2.05688
		572	-2.05496
		573	-2.05354
		574	-2.05306
		575	-2.05306
		576	-2.05304
		577	-2.0529
		578	-2.05147
		579	-2.04928
		580	-2.04868
		581	-2.04795
		582	-2.0459
		583	-2.04554
		584	-2.04493
		585	-2.04481
		586	-2.04396
		587	-2.04235
		588	-2.04182
		589	-2.04124
		590	-2.03936
		591	-2.03711
		592	-2.03692
		593	-2.03604
		594	-2.03448
		595	-2.0342
		596	-2.03143
		597	-2.02966
		598	-2.02769
		599	-2.02727
		600	-2.02531
		601	-2.02489
		602	-2.02294
		603	-2.02294
		604	-2.02294
		605	-2.02133
		606	-2.02017
		607	-2.01986
		608	-2.01784
		609	-2.01533
		610	-2.01507
		611	-2.0132
		612	-2.01215
		613	-2.01109
		614	-2.01109
		615	-2.01089
		616	-2.0104
		617	-2.0104
		618	-2.00861
		619	-2.00792
		620	-2.00786
		621	-2.007
		622	-2.00519
		623	-2.00519
		624	-2.00438
		625	-2.00327
		626	-2.00205
		627	-2.00181
		628	-1.9997
		629	-1.9997
		630	-1.9997
		631	-1.9997
		632	-1.9997
		633	-1.99957
		634	-1.99822
		635	-1.99732
		636	-1.99551
		637	-1.99512
		638	-1.99294
		639	-1.99072
		640	-1.98983
		641	-1.98949
		642	-1.98775
		643	-1.98699
		644	-1.98699
		645	-1.98636
		646	-1.98632
		647	-1.98548
		648	-1.98418
		649	-1.98205
		650	-1.98188
		651	-1.98163
		652	-1.97997
		653	-1.97989
		654	-1.97778
		655	-1.9777
		656	-1.97728
		657	-1.97712
		658	-1.97712
		659	-1.97712
		660	-1.97617
		661	-1.97564
		662	-1.974
		663	-1.97339
		664	-1.97339
		665	-1.97143
		666	-1.96742
		667	-1.96722
		668	-1.96609
		669	-1.96521
		670	-1.96509
		671	-1.96329
		672	-1.96313
		673	-1.96261
		674	-1.96122
		675	-1.9611
		676	-1.95987
		677	-1.95904
		678	-1.95739
		679	-1.95703
		680	-1.95699
		681	-1.95577
		682	-1.95542
		683	-1.95542
		684	-1.95499
		685	-1.953
		686	-1.95249
		687	-1.95098
		688	-1.94916
		689	-1.949
		690	-1.94704
		691	-1.94654
		692	-1.94604
		693	-1.94573
		694	-1.94504
		695	-1.94428
		696	-1.94428
		697	-1.94306
		698	-1.94298
		699	-1.94112
		700	-1.94025
		701	-1.94025
		702	-1.9401
		703	-1.9401
		704	-1.9401
		705	-1.93915
		706	-1.93843
		707	-1.93614
		708	-1.93457
		709	-1.93408
		710	-1.93338
		711	-1.93297
		712	-1.93178
		713	-1.93037
		714	-1.93037
		715	-1.92808
		716	-1.92764
		717	-1.9276
		718	-1.92577
		719	-1.92482
		720	-1.92464
		721	-1.92391
		722	-1.92296
		723	-1.92165
		724	-1.92096
		725	-1.92002
		726	-1.91923
		727	-1.91894
		728	-1.91811
		729	-1.91693
		730	-1.91646
		731	-1.91596
		732	-1.91514
		733	-1.91514
		734	-1.91514
		735	-1.9146
		736	-1.91279
		737	-1.91275
		738	-1.91094
		739	-1.90988
		740	-1.90914
		741	-1.90837
		742	-1.90731
		743	-1.90553
		744	-1.90118
		745	-1.90104
		746	-1.90104
		747	-1.90104
		748	-1.89763
		749	-1.89664
		750	-1.89599
		751	-1.89599
		752	-1.89486
		753	-1.89446
		754	-1.8916
		755	-1.8916
		756	-1.89073
		757	-1.88965
		758	-1.88904
		759	-1.88904
		760	-1.88904
		761	-1.88793
		762	-1.88619
		763	-1.88599
		764	-1.88599
		765	-1.88599
		766	-1.88599
		767	-1.88599
		768	-1.88599
		769	-1.88599
		770	-1.88599
		771	-1.88599
		772	-1.88599
		773	-1.88599
		774	-1.88599
		775	-1.88599
		776	-1.88599
		777	-1.88599
		778	-1.88599
		779	-1.88599
		780	-1.88599
		781	-1.88599
		782	-1.88599
		783	-1.88599
		784	-1.88572
		785	-1.88386
		786	-1.88362
		787	-1.88223
		788	-1.88107
		789	-1.87939
		790	-1.87867
		791	-1.87769
		792	-1.87742
		793	-1.87602
		794	-1.87592
		795	-1.87432
		796	-1.87267
		797	-1.87192
		798	-1.87102
		799	-1.87002
		800	-1.86934
		801	-1.86873
		802	-1.86771
		803	-1.86713
		804	-1.86713
		805	-1.86713
		806	-1.86605
		807	-1.86582
		808	-1.8628
		809	-1.86116
		810	-1.85993
		811	-1.85955
		812	-1.85808
		813	-1.85792
		814	-1.85705
		815	-1.85633
		816	-1.85571
		817	-1.85474
		818	-1.85446
		819	-1.85313
		820	-1.8518
		821	-1.85155
		822	-1.85032
		823	-1.85032
		824	-1.84998
		825	-1.8494
		826	-1.84863
		827	-1.84863
		828	-1.84863
		829	-1.84839
		830	-1.84774
		831	-1.84683
		832	-1.84524
		833	-1.84463
		834	-1.84369
		835	-1.84357
		836	-1.84303
		837	-1.84218
		838	-1.84215
		839	-1.84188
		840	-1.84079
		841	-1.84079
		842	-1.84058
		843	-1.84001
		844	-1.83905
		845	-1.83753
		846	-1.83597
		847	-1.83565
		848	-1.83538
		849	-1.83538
		850	-1.83295
		851	-1.83141
		852	-1.82991
		853	-1.82901
		854	-1.82822
		855	-1.82807
		856	-1.82766
		857	-1.82676
		858	-1.82591
		859	-1.82542
		860	-1.82391
		861	-1.82333
		862	-1.82287
		863	-1.82272
		864	-1.82272
		865	-1.82243
		866	-1.82025
		867	-1.81947
		868	-1.81879
		869	-1.81879
		870	-1.81801
		871	-1.81693
		872	-1.8167
		873	-1.81508
		874	-1.81483
		875	-1.81483
		876	-1.81457
		877	-1.81457
		878	-1.814
		879	-1.81254
		880	-1.81254
		881	-1.8122
		882	-1.81192
		883	-1.81073
		884	-1.81059
		885	-1.81026
		886	-1.81026
		887	-1.81023
		888	-1.81023
		889	-1.8093
		890	-1.80886
		891	-1.8081
		892	-1.8081
		893	-1.80788
		894	-1.80679
		895	-1.80646
		896	-1.80554
		897	-1.80501
		898	-1.8036
		899	-1.80319
		900	-1.80148
		901	-1.80148
		902	-1.80011
		903	-1.80008
		904	-1.79866
		905	-1.79866
		906	-1.79757
		907	-1.79517
		908	-1.79436
		909	-1.79326
		910	-1.79258
		911	-1.7925
		912	-1.79239
		913	-1.79185
		914	-1.7903
		915	-1.7903
		916	-1.7899
		917	-1.78965
		918	-1.78909
		919	-1.78829
		920	-1.78691
		921	-1.78558
		922	-1.78497
		923	-1.7842
		924	-1.78375
		925	-1.78283
		926	-1.78196
		927	-1.78149
		928	-1.78018
		929	-1.78015
		930	-1.77898
		931	-1.77882
		932	-1.77747
		933	-1.7771
		934	-1.77614
		935	-1.77513
		936	-1.77513
		937	-1.77513
		938	-1.77482
		939	-1.77482
		940	-1.77482
		941	-1.77216
		942	-1.77216
		943	-1.77214
		944	-1.77157
		945	-1.77127
		946	-1.77114
		947	-1.76955
		948	-1.76822
		949	-1.76794
		950	-1.76794
		951	-1.76794
		952	-1.76764
		953	-1.76579
		954	-1.76563
		955	-1.76488
		956	-1.76351
		957	-1.76303
		958	-1.76198
		959	-1.76198
		960	-1.76175
		961	-1.76048
		962	-1.7592
		963	-1.75835
		964	-1.75791
		965	-1.75694
		966	-1.75664
		967	-1.75538
		968	-1.75483
		969	-1.75414
		970	-1.75412
		971	-1.75404
		972	-1.75271
		973	-1.75159
		974	-1.7507
		975	-1.75036
		976	-1.75034
		977	-1.74909
		978	-1.74822
		979	-1.74822
		980	-1.74785
		981	-1.74756
		982	-1.7462
		983	-1.74523
		984	-1.74523
		985	-1.74523
		986	-1.74523
		987	-1.74523
		988	-1.74523
		989	-1.74478
		990	-1.74473
		991	-1.74473
		992	-1.74381
		993	-1.74271
		994	-1.74268
		995	-1.74249
		996	-1.7423
		997	-1.74213
		998	-1.74163
		999	-1.74163
		1000	-1.74105
		1001	-1.74105
		1002	-1.74081
		1003	-1.7406
		1004	-1.73962
		1005	-1.73962
		1006	-1.73921
		1007	-1.737
		1008	-1.737
		1009	-1.73679
		1010	-1.73495
		1011	-1.73436
		1012	-1.73372
		1013	-1.73316
		1014	-1.73215
		1015	-1.73215
		1016	-1.73175
		1017	-1.73175
		1018	-1.73135
		1019	-1.72955
		1020	-1.7292
		1021	-1.72837
		1022	-1.72788
		1023	-1.72737
		1024	-1.72723
		1025	-1.72661
		1026	-1.726
		1027	-1.72566
		1028	-1.72485
		1029	-1.72485
		1030	-1.72476
		1031	-1.72476
		1032	-1.72476
		1033	-1.72476
		1034	-1.72363
		1035	-1.72326
		1036	-1.72246
		1037	-1.72225
		1038	-1.72189
		1039	-1.72189
		1040	-1.72189
		1041	-1.72129
		1042	-1.72058
		1043	-1.72013
		1044	-1.72004
		1045	-1.71897
		1046	-1.71779
		1047	-1.71724
		1048	-1.71663
		1049	-1.71557
		1050	-1.71557
		1051	-1.71557
		1052	-1.71548
		1053	-1.71433
		1054	-1.71422
		1055	-1.71415
		1056	-1.71323
		1057	-1.71318
		1058	-1.71144
		1059	-1.71115
		1060	-1.71088
		1061	-1.71041
		1062	-1.70985
		1063	-1.70974
		1064	-1.70932
		1065	-1.7087
		1066	-1.7087
		1067	-1.70785
		1068	-1.70772
		1069	-1.70772
		1070	-1.70712
		1071	-1.7065
		1072	-1.70635
		1073	-1.70551
		1074	-1.70523
		1075	-1.70432
		1076	-1.70353
		1077	-1.70353
		1078	-1.70185
		1079	-1.70152
		1080	-1.70152
		1081	-1.70152
		1082	-1.70152
		1083	-1.70117
		1084	-1.70073
		1085	-1.69906
		1086	-1.69793
		1087	-1.69741
		1088	-1.69739
		1089	-1.69739
		1090	-1.69549
		1091	-1.69519
		1092	-1.69461
		1093	-1.69398
		1094	-1.69355
		1095	-1.69355
		1096	-1.69191
		1097	-1.69065
		1098	-1.68918
		1099	-1.68918
		1100	-1.68918
		1101	-1.68909
		1102	-1.68909
		1103	-1.68842
		1104	-1.68842
		1105	-1.68706
		1106	-1.68647
		1107	-1.6863
		1108	-1.68599
		1109	-1.68487
		1110	-1.68487
		1111	-1.6847
		1112	-1.68449
		1113	-1.68317
		1114	-1.68273
		1115	-1.68219
		1116	-1.68139
		1117	-1.68112
		1118	-1.68106
		1119	-1.68066
		1120	-1.68066
		1121	-1.68066
		1122	-1.67975
		1123	-1.67975
		1124	-1.67687
		1125	-1.67623
		1126	-1.67623
		1127	-1.67582
		1128	-1.6752
		1129	-1.6752
		1130	-1.67477
		1131	-1.67373
		1132	-1.67266
		1133	-1.67215
		1134	-1.67085
		1135	-1.67085
		1136	-1.67085
		1137	-1.67015
		1138	-1.66989
		1139	-1.66955
		1140	-1.6688
		1141	-1.6688
		1142	-1.66851
		1143	-1.66748
		1144	-1.66724
		1145	-1.66724
		1146	-1.66643
		1147	-1.66615
		1148	-1.66476
		1149	-1.6644
		1150	-1.66286
		1151	-1.66093
		1152	-1.66065
		1153	-1.66033
		1154	-1.65906
		1155	-1.6588
		1156	-1.65835
		1157	-1.6574
		1158	-1.6574
		1159	-1.6573
		1160	-1.65547
		1161	-1.65547
		1162	-1.65527
		1163	-1.65427
		1164	-1.65216
		1165	-1.65216
		1166	-1.65216
		1167	-1.65179
		1168	-1.65179
		1169	-1.65156
		1170	-1.65156
		1171	-1.6503
		1172	-1.64971
		1173	-1.64954
		1174	-1.64931
		1175	-1.64898
		1176	-1.64782
		1177	-1.64782
		1178	-1.64697
		1179	-1.64697
		1180	-1.64697
		1181	-1.64635
		1182	-1.64509
		1183	-1.64509
		1184	-1.64487
		1185	-1.64487
		1186	-1.64342
		1187	-1.64256
		1188	-1.64256
		1189	-1.64245
		1190	-1.64148
		1191	-1.64051
		1192	-1.64039
		1193	-1.63954
		1194	-1.63859
		1195	-1.63859
		1196	-1.63859
		1197	-1.63859
		1198	-1.63859
		1199	-1.63859
		1200	-1.63859
		1201	-1.63859
		1202	-1.63859
		1203	-1.63859
		1204	-1.63859
		1205	-1.63859
		1206	-1.63859
		1207	-1.63859
		1208	-1.63859
		1209	-1.63859
		1210	-1.63859
		1211	-1.63859
		1212	-1.63859
		1213	-1.63839
		1214	-1.63839
		1215	-1.63808
		1216	-1.63808
		1217	-1.63731
		1218	-1.63697
		1219	-1.63616
		1220	-1.63616
		1221	-1.63566
		1222	-1.63425
		1223	-1.63425
		1224	-1.63406
		1225	-1.63281
		1226	-1.63186
		1227	-1.63134
		1228	-1.63091
		1229	-1.62997
		1230	-1.62962
		1231	-1.62958
		1232	-1.62958
		1233	-1.62836
		1234	-1.6254
		1235	-1.62527
		1236	-1.62518
		1237	-1.62434
		1238	-1.62419
		1239	-1.6234
		1240	-1.62231
		1241	-1.62231
		1242	-1.62202
		1243	-1.62202
		1244	-1.62135
		1245	-1.62066
		1246	-1.61923
		1247	-1.61878
		1248	-1.61842
		1249	-1.61786
		1250	-1.61753
		1251	-1.61665
		1252	-1.61649
		1253	-1.61649
		1254	-1.61583
		1255	-1.61583
		1256	-1.61583
		1257	-1.61583
		1258	-1.61525
		1259	-1.61479
		1260	-1.61422
		1261	-1.61395
		1262	-1.61332
		1263	-1.6133
		1264	-1.6124
		1265	-1.61238
		1266	-1.61103
		1267	-1.61103
		1268	-1.61092
		1269	-1.60988
		1270	-1.60977
		1271	-1.60919
		1272	-1.60878
		1273	-1.60857
		1274	-1.60854
		1275	-1.60774
		1276	-1.60765
		1277	-1.6076
		1278	-1.6076
		1279	-1.6076
		1280	-1.60729
		1281	-1.60713
		1282	-1.60671
		1283	-1.60671
		1284	-1.60671
		1285	-1.60585
		1286	-1.60536
		1287	-1.60536
		1288	-1.60417
		1289	-1.60417
		1290	-1.60396
		1291	-1.60317
		1292	-1.60258
		1293	-1.60209
		1294	-1.60209
		1295	-1.60209
		1296	-1.60209
		1297	-1.60209
		1298	-1.60209
		1299	-1.60209
		1300	-1.60209
		1301	-1.60209
		1302	-1.60209
		1303	-1.60209
		1304	-1.60209
		1305	-1.60178
		1306	-1.60116
		1307	-1.60045
		1308	-1.60008
		1309	-1.60008
		1310	-1.60008
		1311	-1.59908
		1312	-1.59791
		1313	-1.59553
		1314	-1.59539
		1315	-1.59539
		1316	-1.59539
		1317	-1.59539
		1318	-1.59539
		1319	-1.59491
		1320	-1.59389
		1321	-1.5929
		1322	-1.59246
		1323	-1.59171
		1324	-1.59161
		1325	-1.59113
		1326	-1.59078
		1327	-1.59078
		1328	-1.58944
		1329	-1.58944
		1330	-1.58863
		1331	-1.58863
		1332	-1.58821
		1333	-1.58769
		1334	-1.58769
		1335	-1.58732
		1336	-1.5873
		1337	-1.5866
		1338	-1.58658
		1339	-1.58601
		1340	-1.5857
		1341	-1.58516
		1342	-1.58484
		1343	-1.58456
		1344	-1.58433
		1345	-1.58433
		1346	-1.58408
		1347	-1.58348
		1348	-1.58263
		1349	-1.5825
		1350	-1.5825
		1351	-1.5824
		1352	-1.5824
		1353	-1.58178
		1354	-1.58094
		1355	-1.58057
		1356	-1.58023
		1357	-1.58009
		1358	-1.58004
		1359	-1.57925
		1360	-1.57899
		1361	-1.57887
		1362	-1.57757
		1363	-1.57721
		1364	-1.57674
		1365	-1.57549
		1366	-1.57549
		1367	-1.57546
		1368	-1.57425
		1369	-1.57414
		1370	-1.57414
		1371	-1.57368
		1372	-1.57342
		1373	-1.57177
		1374	-1.57094
		1375	-1.57017
		1376	-1.5693
		1377	-1.56902
		1378	-1.56902
		1379	-1.56849
		1380	-1.5679
		1381	-1.5679
		1382	-1.56767
		1383	-1.56742
		1384	-1.56726
		1385	-1.56685
		1386	-1.56604
		1387	-1.56554
		1388	-1.56554
		1389	-1.56554
		1390	-1.56542
		1391	-1.56482
		1392	-1.5636
		1393	-1.56315
		1394	-1.5628
		1395	-1.56228
		1396	-1.562
		1397	-1.56065
		1398	-1.56065
		1399	-1.55993
		1400	-1.55958
		1401	-1.55911
		1402	-1.55878
		1403	-1.55805
		1404	-1.55804
		1405	-1.55804
		1406	-1.55719
		1407	-1.55707
		1408	-1.55686
		1409	-1.55686
		1410	-1.55639
		1411	-1.55599
		1412	-1.55599
		1413	-1.55446
		1414	-1.55422
		1415	-1.55249
		1416	-1.55244
		1417	-1.55125
		1418	-1.55125
		1419	-1.55083
		1420	-1.55004
		1421	-1.55004
		1422	-1.54994
		1423	-1.54817
		1424	-1.54817
		1425	-1.54817
		1426	-1.54817
		1427	-1.54734
		1428	-1.54734
		1429	-1.54679
		1430	-1.54618
		1431	-1.54522
		1432	-1.54522
		1433	-1.54506
		1434	-1.54345
		1435	-1.54309
		1436	-1.54278
		1437	-1.54154
		1438	-1.54094
		1439	-1.54094
		1440	-1.54077
		1441	-1.54028
		1442	-1.54002
		1443	-1.53993
		1444	-1.53984
		1445	-1.53957
		1446	-1.53925
		1447	-1.53876
		1448	-1.53852
		1449	-1.53849
		1450	-1.53816
		1451	-1.53778
		1452	-1.53772
		1453	-1.53766
		1454	-1.53766
		1455	-1.53766
		1456	-1.53696
		1457	-1.53669
		1458	-1.53669
		1459	-1.53651
		1460	-1.53596
		1461	-1.53596
		1462	-1.53469
		1463	-1.53469
		1464	-1.53469
		1465	-1.53402
		1466	-1.53402
		1467	-1.53402
		1468	-1.5334
		1469	-1.53318
		1470	-1.53306
		1471	-1.53306
		1472	-1.53229
		1473	-1.53205
		1474	-1.53143
		1475	-1.53143
		1476	-1.53093
		1477	-1.53043
		1478	-1.53043
		1479	-1.52869
		1480	-1.52839
		1481	-1.52784
		1482	-1.52758
		1483	-1.52758
		1484	-1.52645
		1485	-1.52573
		1486	-1.52573
		1487	-1.52498
		1488	-1.52485
		1489	-1.52485
		1490	-1.52485
		1491	-1.52485
		1492	-1.52485
		1493	-1.52415
		1494	-1.52415
		1495	-1.5235
		1496	-1.5235
		1497	-1.5235
		1498	-1.5232
		1499	-1.52243
		1500	-1.52201
		1501	-1.5213
		1502	-1.52119
		1503	-1.52119
		1504	-1.52021
		1505	-1.52021
		1506	-1.51959
		1507	-1.51912
		1508	-1.51791
		1509	-1.51791
		1510	-1.51791
		1511	-1.51791
		1512	-1.51791
		1513	-1.51694
		1514	-1.51631
		1515	-1.51631
		1516	-1.51621
		1517	-1.51549
		1518	-1.51547
		1519	-1.51519
		1520	-1.51468
		1521	-1.51412
		1522	-1.51412
		1523	-1.51412
		1524	-1.51412
		1525	-1.51368
		1526	-1.51368
		1527	-1.51261
		1528	-1.51201
		1529	-1.51153
		1530	-1.51153
		1531	-1.51086
		1532	-1.51086
		1533	-1.51046
		1534	-1.50986
		1535	-1.50955
		1536	-1.50955
		1537	-1.50916
		1538	-1.50841
		1539	-1.50841
		1540	-1.50841
		1541	-1.50841
		1542	-1.50833
		1543	-1.5079
		1544	-1.5066
		1545	-1.5064
		1546	-1.5064
		1547	-1.50635
		1548	-1.50621
		1549	-1.5055
		1550	-1.50479
		1551	-1.5041
		1552	-1.50347
		1553	-1.50347
		1554	-1.50304
		1555	-1.50304
		1556	-1.5026
		1557	-1.50199
		1558	-1.5011
		1559	-1.50095
		1560	-1.50019
		1561	-1.50019
		1562	-1.50004
		1563	-1.49963
		1564	-1.49954
		1565	-1.49954
		1566	-1.49893
		1567	-1.49816
		1568	-1.49816
		1569	-1.49746
		1570	-1.49712
		1571	-1.49697
		1572	-1.49689
		1573	-1.49643
		1574	-1.49625
		1575	-1.49579
		1576	-1.49573
		1577	-1.49565
		1578	-1.49488
		1579	-1.49476
		1580	-1.49423
		1581	-1.49402
		1582	-1.49402
		1583	-1.4936
		1584	-1.49358
		1585	-1.49358
		1586	-1.49358
		1587	-1.49358
		1588	-1.49231
		1589	-1.4922
		1590	-1.4922
		1591	-1.4922
		1592	-1.49128
		1593	-1.49109
		1594	-1.49039
		1595	-1.49026
		1596	-1.49025
		1597	-1.48958
		1598	-1.48958
		1599	-1.48908
		1600	-1.48903
		1601	-1.48891
		1602	-1.48822
		1603	-1.48754
		1604	-1.48688
		1605	-1.4866
		1606	-1.4866
		1607	-1.48654
		1608	-1.4862
		1609	-1.48553
		1610	-1.48517
		1611	-1.48456
		1612	-1.48452
		1613	-1.48409
		1614	-1.48317
		1615	-1.48217
		1616	-1.48183
		1617	-1.48183
		1618	-1.48178
		1619	-1.48178
		1620	-1.48178
		1621	-1.48178
		1622	-1.48084
		1623	-1.48084
		1624	-1.48084
		1625	-1.48082
		1626	-1.47952
		1627	-1.47941
		1628	-1.47885
		1629	-1.47885
		1630	-1.4782
		1631	-1.47714
		1632	-1.4768
		1633	-1.4768
		1634	-1.47654
		1635	-1.4764
		1636	-1.4764
		1637	-1.47593
		1638	-1.47588
		1639	-1.47529
		1640	-1.47523
		1641	-1.47433
		1642	-1.47433
		1643	-1.47396
		1644	-1.47396
		1645	-1.47396
		1646	-1.47396
		1647	-1.47392
		1648	-1.47392
		1649	-1.4726
		1650	-1.4726
		1651	-1.47098
		1652	-1.47033
		1653	-1.47004
		1654	-1.46969
		1655	-1.46903
		1656	-1.46898
		1657	-1.46898
		1658	-1.46838
		1659	-1.46805
		1660	-1.46774
		1661	-1.46712
		1662	-1.46712
		1663	-1.46709
		1664	-1.46632
		1665	-1.46581
		1666	-1.46558
		1667	-1.46558
		1668	-1.46534
		1669	-1.46454
		1670	-1.46453
		1671	-1.4645
		1672	-1.46435
		1673	-1.46388
		1674	-1.46377
		1675	-1.46261
		1676	-1.46213
		1677	-1.46198
		1678	-1.46134
		1679	-1.46092
		1680	-1.46092
		1681	-1.46028
		1682	-1.46028
		1683	-1.46028
		1684	-1.46007
		1685	-1.46007
		1686	-1.46006
		1687	-1.4592
		1688	-1.45908
		1689	-1.45881
		1690	-1.45786
		1691	-1.45781
		1692	-1.45781
		1693	-1.45699
		1694	-1.45699
		1695	-1.4566
		1696	-1.45601
		1697	-1.45576
		1698	-1.45566
		1699	-1.45515
		1700	-1.45503
		1701	-1.45489
		1702	-1.45471
		1703	-1.45441
		1704	-1.45399
		1705	-1.45386
		1706	-1.45378
		1707	-1.45363
		1708	-1.45332
		1709	-1.45284
		1710	-1.45192
		1711	-1.45154
		1712	-1.45135
		1713	-1.45135
		1714	-1.45135
		1715	-1.45098
		1716	-1.45098
		1717	-1.44998
		1718	-1.44998
		1719	-1.44943
		1720	-1.44943
		1721	-1.44943
		1722	-1.44907
		1723	-1.449
		1724	-1.4482
		1725	-1.44816
		1726	-1.44816
		1727	-1.44816
		1728	-1.44783
		1729	-1.44783
		1730	-1.44623
		1731	-1.44573
		1732	-1.44573
		1733	-1.44573
		1734	-1.44549
		1735	-1.44514
		1736	-1.44452
		1737	-1.44391
		1738	-1.44387
		1739	-1.44343
		1740	-1.44332
		1741	-1.4433
		1742	-1.44295
		1743	-1.4427
		1744	-1.44258
		1745	-1.44208
		1746	-1.44198
		1747	-1.44198
		1748	-1.44172
		1749	-1.44148
		1750	-1.44126
		1751	-1.44087
		1752	-1.44081
		1753	-1.43997
		1754	-1.43996
		1755	-1.43852
		1756	-1.43852
		1757	-1.43816
		1758	-1.43816
		1759	-1.43791
		1760	-1.43791
		1761	-1.43791
		1762	-1.43696
		1763	-1.43599
		1764	-1.43582
		1765	-1.43561
		1766	-1.43546
		1767	-1.43536
		1768	-1.4349
		1769	-1.4349
		1770	-1.43486
		1771	-1.43427
		1772	-1.43425
		1773	-1.4339
		1774	-1.4339
		1775	-1.43367
		1776	-1.43355
		1777	-1.43308
		1778	-1.43248
		1779	-1.43233
		1780	-1.43201
		1781	-1.43129
		1782	-1.43097
		1783	-1.43097
		1784	-1.43054
		1785	-1.42955
		1786	-1.42899
		1787	-1.42864
		1788	-1.42864
		1789	-1.42786
		1790	-1.42786
		1791	-1.42742
		1792	-1.42742
		1793	-1.42717
		1794	-1.42705
		1795	-1.42691
		1796	-1.42679
		1797	-1.42659
		1798	-1.42658
		1799	-1.42621
		1800	-1.42621
		1801	-1.426
		1802	-1.42533
		1803	-1.42477
		1804	-1.42432
		1805	-1.42426
		1806	-1.42319
		1807	-1.42309
		1808	-1.42286
		1809	-1.42193
		1810	-1.42148
		1811	-1.42148
		1812	-1.42148
		1813	-1.42148
		1814	-1.42135
		1815	-1.42019
		1816	-1.41962
		1817	-1.41933
		1818	-1.41933
		1819	-1.41933
		1820	-1.41905
		1821	-1.41889
		1822	-1.41889
		1823	-1.41847
		1824	-1.41843
		1825	-1.4179
		1826	-1.41732
		1827	-1.41702
		1828	-1.41685
		1829	-1.41685
		1830	-1.41676
		1831	-1.41618
		1832	-1.4157
		1833	-1.41505
		1834	-1.41493
		1835	-1.41407
		1836	-1.41407
		1837	-1.41391
		1838	-1.41333
		1839	-1.41309
		1840	-1.41283
		1841	-1.41283
		1842	-1.41277
		1843	-1.41227
		1844	-1.41221
		1845	-1.41204
		1846	-1.41202
		1847	-1.41202
		1848	-1.41136
		1849	-1.41136
		1850	-1.41083
		1851	-1.41078
		1852	-1.41078
		1853	-1.41022
		1854	-1.40993
		1855	-1.40967
		1856	-1.40953
		1857	-1.40953
		1858	-1.40953
		1859	-1.40947
		1860	-1.40917
		1861	-1.40882
		1862	-1.40829
		1863	-1.40829
		1864	-1.40827
		1865	-1.40827
		1866	-1.40771
		1867	-1.4077
		1868	-1.40729
		1869	-1.40718
		1870	-1.40715
		1871	-1.40658
		1872	-1.40582
		1873	-1.40547
		1874	-1.40546
		1875	-1.40546
		1876	-1.40464
		1877	-1.40464
		1878	-1.40446
		1879	-1.40381
		1880	-1.40341
		1881	-1.40325
		1882	-1.40285
		1883	-1.40233
		1884	-1.4023
		1885	-1.40214
		1886	-1.40178
		1887	-1.40178
		1888	-1.40175
		1889	-1.40175
		1890	-1.40126
		1891	-1.40076
		1892	-1.40064
		1893	-1.39994
		1894	-1.39944
		1895	-1.39874
		1896	-1.39856
		1897	-1.39803
		1898	-1.39803
		1899	-1.39736
		1900	-1.3972
		1901	-1.39709
		1902	-1.39709
		1903	-1.39611
		1904	-1.39611
		1905	-1.39584
		1906	-1.39584
		1907	-1.39575
		1908	-1.39476
		1909	-1.3945
		1910	-1.3945
		1911	-1.3945
		1912	-1.39423
		1913	-1.39363
		1914	-1.39363
		1915	-1.3934
		1916	-1.39303
		1917	-1.39286
		1918	-1.39265
		1919	-1.39232
		1920	-1.39151
		1921	-1.39151
		1922	-1.3907
		1923	-1.39058
		1924	-1.39017
		1925	-1.39017
		1926	-1.38963
		1927	-1.3891
		1928	-1.38901
		1929	-1.38901
		1930	-1.38901
		1931	-1.38856
		1932	-1.38805
		1933	-1.38805
		1934	-1.38779
		1935	-1.38696
		1936	-1.38642
		1937	-1.38595
		1938	-1.38517
		1939	-1.38517
		1940	-1.38486
		1941	-1.38486
		1942	-1.38483
		1943	-1.38462
		1944	-1.3843
		1945	-1.38402
		1946	-1.38402
		1947	-1.38378
		1948	-1.383
		1949	-1.38219
		1950	-1.38138
		1951	-1.38126
		1952	-1.38126
		1953	-1.38077
		1954	-1.38035
		1955	-1.37995
		1956	-1.37969
		1957	-1.37969
		1958	-1.37969
		1959	-1.37956
		1960	-1.37904
		1961	-1.37861
		1962	-1.37852
		1963	-1.37852
		1964	-1.37852
		1965	-1.37828
		1966	-1.37766
		1967	-1.37748
		1968	-1.37649
		1969	-1.37649
		1970	-1.37649
		1971	-1.37649
		1972	-1.37649
		1973	-1.37618
		1974	-1.37608
		1975	-1.37608
		1976	-1.37608
		1977	-1.37608
		1978	-1.37558
		1979	-1.3754
		1980	-1.37524
		1981	-1.37488
		1982	-1.37484
		1983	-1.37484
		1984	-1.37425
		1985	-1.37384
		1986	-1.37343
		1987	-1.37343
		1988	-1.37307
		1989	-1.37264
		1990	-1.37264
		1991	-1.37264
		1992	-1.37264
		1993	-1.37264
		1994	-1.37233
		1995	-1.37209
		1996	-1.37204
		1997	-1.37141
		1998	-1.37136
[truncated: 17,115 more rows]

## Sheet: Fig 3C
Clonogenics		siControl			siHELQ #1			siNBN			siPARP2					Column B	siHELQ #1		Column C	siNBN		Column D	siPARP2
1 uM Cisplatin	Fraction cell survival	1.11812	0.998651	0.883231	0.81079	0.455126	0.642345	0.623955	0.503486	0.776173	0.77391	0.802096	0.777445			vs.	vs.		vs.	vs.		vs.	vs.
U2OS PRIMPOL OE																Column A	siControl		Column A	siControl		Column A	siControl
																Unpaired t test			Unpaired t test			Unpaired t test
																P value	0.0417		P value	0.0246		P value	0.0345
																P value summary	*		P value summary	*		P value summary	*
																Significantly different (P < 0.05)?	Yes		Significantly different (P < 0.05)?	Yes		Significantly different (P < 0.05)?	Yes
																One- or two-tailed P value?	Two-tailed		One- or two-tailed P value?	Two-tailed		One- or two-tailed P value?	Two-tailed
																t, df	t=2.957, df=4		t, df	t=3.513, df=4		t, df	t=3.151, df=4
																How big is the difference?			How big is the difference?			How big is the difference?
																Mean of column A	1		Mean of column A	1		Mean of column A	1
																Mean of column B	0.6361		Mean of column C	0.6345		Mean of column D	0.7845
																Difference between means (B - A) ± SEM	-0.3639 ± 0.1231		Difference between means (C - A) ± SEM	-0.3655 ± 0.1040		Difference between means (D - A) ± SEM	-0.2155 ± 0.06839
																95% confidence interval	-0.7056 to -0.02218		95% confidence interval	-0.6543 to -0.07662		95% confidence interval	-0.4054 to -0.02564
																R squared (eta squared)	0.6861		R squared (eta squared)	0.7552		R squared (eta squared)	0.7129
																F test to compare variances			F test to compare variances			F test to compare variances
																F, DFn, Dfd	2.295, 2, 2		F, DFn, Dfd	1.354, 2, 2		F, DFn, Dfd	58.51, 2, 2
																P value	0.607		P value	0.8497		P value	0.0336
																P value summary	ns		P value summary	ns		P value summary	*
																Significantly different (P < 0.05)?	No		Significantly different (P < 0.05)?	No		Significantly different (P < 0.05)?	Yes
																Data analyzed			Data analyzed			Data analyzed
																Sample size, column A	3		Sample size, column A	3		Sample size, column A	3
																Sample size, column B	3		Sample size, column C	3		Sample size, column D	3

## Sheet: Fig 4A
BrdU Alkaline Comet		HeLa WT siControl	HeLa WT siHELQ#1	HeLa PRIMPOL OE siControl	HeLa PRIMPOL OE siHELQ#1			Column B	HeLa WT siHELQ
Cisplatin		0.291802	6.54823	14.6614	13.3507			vs.	vs.
		4.10123	7.92878	17.3612	15.6214			Column A	HeLa WT siControl
		4.48934	8.1119	19.2083	17.6361
		4.8876	9.31796	20.6131	19.0464			Mann Whitney test
		5.17594	10.5541	23.7825	20.331			P value	0.4301
		6.74022	11.9176	24.2906	23.4561			Exact or approximate P value?	Approximate
		6.74568	12.3208	25.1047	23.6906			P value summary	ns
		8.24129	12.9258	25.1247	23.9536			Significantly different (P < 0.05)?	No
		8.76139	13.3125	25.1278	27.1863			One- or two-tailed P value?	Two-tailed
		9.16836	14.0584	25.4912	28.778			Sum of ranks in column A,B	14680 , 12581
		9.95506	14.258	25.6491	30.7979			Mann-Whitney U	6365
		11.3548	14.2817	25.9104	30.9455
		11.8183	14.2911	26.2386	31.5372			Difference between medians
		11.9468	14.5083	26.4346	31.6564			Median of column A	27.83, n=122
		12.638	14.8536	26.5591	32.5121			Median of column B	25.38, n=111
		13.0491	15.2872	26.7627	32.684			Difference: Actual	-2.451
		14.5404	15.4288	27.0152	33.1733			Difference: Hodges-Lehmann	-1.167
		14.8549	15.9284	27.5428	34.1217
		15.5439	15.9655	27.9174	34.177
		15.9445	16.0277	27.9658	34.2459			Column C	HeLa PRIMPOL OE siControl
		16.0062	16.1142	27.9787	35.1234			vs.	vs.
		16.4098	16.3259	28.1873	35.5518			Column A	HeLa WT siControl
		16.4986	16.4568	28.2343	35.7894
		16.5413	16.6727	28.3068	36.422			Mann Whitney test
		16.8077	17.1901	28.535	36.5311			P value	<0.0001
		17.0805	17.349	28.589	36.536			Exact or approximate P value?	Approximate
		17.4988	18.105	28.7214	36.673			P value summary	****
		17.7664	18.5434	29.3761	37.0068			Significantly different (P < 0.05)?	Yes
		17.8784	18.9635	29.4404	37.1682			One- or two-tailed P value?	Two-tailed
		19.0916	18.9951	29.7698	37.2265			Sum of ranks in column A,C	10703 , 14497
		19.1543	19.7261	30.0122	37.2515			Mann-Whitney U	3200
		19.3108	20.217	30.4789	38.7137
		19.526	20.3163	31.0032	38.7227			Difference between medians
		19.9213	20.3856	32.2663	38.7972			Median of column A	27.83, n=122
		20.6756	20.405	33.2327	39.2993			Median of column C	39.00, n=102
		20.7071	21.8227	33.9679	40.0695			Difference: Actual	11.17
		20.7558	22.2008	34.5016	40.1426			Difference: Hodges-Lehmann	12.35
		21.0264	22.5046	34.5781	40.1541
		21.4673	22.5455	34.9334	40.1802
		21.5509	22.7185	35.0283	40.2228			Column D	HeLa PRIMPOL OE siHELQ#1
		21.5961	22.7315	35.2993	40.5473			vs.	vs.
		21.9533	22.9223	35.9682	40.7173			Column C	HeLa PPOE siControl
		22.0697	23.0709	36.0406	40.7576
		22.5885	23.5352	36.3502	40.7669			Mann Whitney test
		23.062	23.6567	36.9354	41.1195			P value	0.0284
		23.3921	23.8379	37.5136	41.1867			Exact or approximate P value?	Approximate
		23.4361	23.8782	37.903	41.2298			P value summary	*
		23.6841	23.9409	38.319	41.2684			Significantly different (P < 0.05)?	Yes
		23.9199	23.9535	38.3628	41.5703			One- or two-tailed P value?	Two-tailed
		24.0019	24.1108	38.9756	41.6384			Sum of ranks in column C,D	10017 , 13203
		24.3635	24.3301	38.9825	41.6776			Mann-Whitney U	4764
		24.5656	24.3359	39.0152	41.9267
		24.7005	24.5105	39.196	42.0408			Difference between medians
		25.7034	24.5141	39.7485	42.1956			Median of column C	39.00, n=102
		25.8949	25.3809	39.9975	42.5112			Median of column D	42.93, n=113
		26.5395	25.3826	41.058	42.5845			Difference: Actual	3.931
		26.8634	25.5145	41.1981	42.9295			Difference: Hodges-Lehmann	4.135
		27.1017	25.8288	41.387	42.9363
		27.5958	26.2988	41.6388	43.2013
		27.6004	26.342	42.6286	43.7342
		27.6886	26.4601	42.6371	43.9296
		27.9783	26.5282	42.7556	44.0558
		28.0299	26.6684	43.4471	44.1745
		28.1403	26.9458	44.2181	44.2461
		28.4302	27.3486	44.3089	45.0467
		28.4369	28.1376	44.6515	45.1623
		28.5058	28.1436	45.2756	45.3112
		28.9853	28.3674	45.5579	45.4397
		29.0455	28.5241	45.7605	46.5857
		29.0456	28.6816	45.8801	46.8786
		29.1142	28.9191	46.2865	47.3297
		29.1259	29.5318	46.95	47.4168
		29.4918	29.6804	47.0766	47.5824
		29.5362	29.9729	47.3871	47.6308
		29.538	30.1572	48.2149	47.9976
		29.7629	30.3879	48.8992	48.4457
		29.7646	30.459	49.0943	48.9651
		30.2664	30.6345	49.34	49.07
		30.3834	30.6724	52.2505	49.1161
		30.5068	30.9042	53.8833	49.2665
		30.6098	31.8763	54.7303	49.7934
		30.6885	32.1021	55.1532	49.8336
		30.7064	32.3099	55.6563	50.4859
		32.079	32.992	56.0617	50.57
		32.1004	33.3675	56.4745	51.0845
		33.0419	33.552	56.8627	52.1635
		33.4117	33.7775	57.7993	52.1722
		33.6778	33.7998	58.1128	52.3817
		34.2709	34.0935	58.1522	53.0414
		34.421	34.9401	58.9023	53.2999
		34.7673	35.9447	59.4038	53.5778
		35.0068	35.9982	60.6965	53.9152
		35.9791	37.1209	62.4029	54.3136
		36.0992	37.3281	64.0028	55.622
		36.3346	37.341	65.8711	56.4601
		36.631	37.909	68.7899	56.832
		36.8477	38.7082	70.8287	57.0514
		36.9241	39.5739	72.7459	57.4111
		37.9624	39.6833	73.5589	58.3777
		38.7498	41.6048	76.6726	58.9251
		40.3366	43.8837	86.6555	59.0435
		41.6434	44.0223	103.076	59.5533
		43.0517	44.6003		59.6881
		43.4589	45.0231		60.073
		43.7802	47.3186		60.1804
		44.2392	47.6761		60.2756
		48.0625	49.8088		60.2913
		48.3266	53.0926		61.2272
		48.3456	57.6898		61.3252
		49.1412	64.0795		62.011
		49.6345	76.2939		66.4389
		50.64			71.0519
		50.6578			85.7785
		50.9513
		53.2067
		54.4289
		55.1074
		62.1042
		63.2598
		63.9381
		65.0175
		66.1731

[truncated: 55 more sheets: Fig 4B, Fig 4C, Fig 4D, Fig 4E, Fig 4F, Fig 4G, Fig 4H, Fig 4I, Fig 5A, Fig 5B, Fig 5C, Fig 5D, Fig 5E, Fig 5F, Fig 5G, Fig 6A, Fig 6B, Fig 6C, Fig 6D, Fig 6E …]
